# Supplementary material for: Genomic surveillance of Escherichia coli ST131 identifies local expansion and serial replacement of subclones
Source: Microb Genom. 2020 Mar 26;6(4):e000352. doi: 10.1099/mgen.0.000352 (PMC7276707; doi:10.1099/mgen.0.000352)
Supplement: Supplementary material 2 [file mgen-6-352-s002.xlsx]

## Sheet: Supplementary table 1
Run id	Accession	Sample_name	Clade	Fastbaps	rST	fim_type	H30Rx_positive	gyrA1AB_parC1aAB phenotype	ESBL	mppA (T/I)	%Mapping_pV130a	%Matching_pEK499	Country	Continent	Year of Isolation	Source_type
11791_6#1	ERR439629	ECO0018	A	1	1503	fimH41	Negative	Negative	NA	I	55.9109	40.8113	United Kingdom	Europe	2007	Blood
11658_6#22	ERR434856	ECO0118	A	1	1503	fimH41	Negative	Negative	NA	I	67.8837	50.5751	United Kingdom	Europe	2009	Blood
11658_5#42	ERR434780	ECO0188	A	1	1503	fimH41	Negative	Negative	NA	I	99.6081	55.3762	United Kingdom	Europe	2010	Blood
11657_6#7	ERR434361	ECO0201	A	1	1503	fimH41	Negative	Negative	NA	I	86.481	45.9561	United Kingdom	Europe	2010	Blood
11657_7#7	ERR434457	ECO0233	A	1	1503	fimH41	Negative	Negative	NA	I	61.5372	53.8482	United Kingdom	Europe	2010	Blood
11679_6#7	ERR435298	ECO0275	A	1	1503	fimH41	Negative	Negative	NA	I	61.9873	68.0081	United Kingdom	Europe	2011	Blood
11679_8#6	ERR435489	ECO0281	A	1	1503	fimH41	Negative	Negative	NA	I	68.7813	44.2673	United Kingdom	Europe	2011	Blood
11658_4#22	ERR434664	ECO0353	A	1	30222	fimH41	Negative	Negative	NA	I	30.2973	0	United Kingdom	Europe	2012	Blood
11658_6#53	ERR434887	ECO0372	A	1	1503	fimH41	Negative	Negative	NA	I	68.8104	53.9928	United Kingdom	Europe	2012	Blood
11679_7#12	ERR435399	ECO0413	A	1	1503	fimH41	Negative	Negative	NA	I	69.1678	57.1961	United Kingdom	Europe	2012	Blood
11657_6#23	ERR434377	ECO0414	A	1	1503	fimH41	Negative	Negative	NA	I	61.6961	60.0922	United Kingdom	Europe	2012	Blood
11791_3#26	ERR439558	ECO0649	A	1	1503	fimH41	Negative	Negative	NA	I	32.9424	14.724	United Kingdom	Europe	2003	Blood
11679_6#30	ERR435321	ECO0651	A	1	1503	fimH1441	Negative	Negative	NA	I	72.3927	59.8625	United Kingdom	Europe	2003	Blood
11791_3#49	ERR439581	ECO1054	A	1	1503	fimH41	Negative	Negative	NA	I	30.5965	12.9569	United Kingdom	Europe	2007	Blood
11791_3#62	ERR439594	ECO1082	A	1	29598	fimH41	Negative	Negative	NA	I	43.9514	10.6767	United Kingdom	Europe	2007	Blood
11679_4#44	ERR435143	ECO1091	A	1	1503	fimH41	Negative	Negative	NA	I	99.6081	77.589	United Kingdom	Europe	2007	Blood
11679_5#57	ERR435252	ECO1184	A	1	1503	fimH41	Negative	Negative	NA	I	55.4714	10.1799	United Kingdom	Europe	2008	Blood
11657_6#96	ERR434450	ECO1402	A	1	30706	fimH41	Negative	Negative	NA	I	56.4855	59.5707	United Kingdom	Europe	2010	Blood
11679_7#86	ERR435473	ECO1444	A	1	1503	fimH41	Negative	Negative	NA	I	61.2989	42.6635	United Kingdom	Europe	2011	Blood
SRR933339	SRR933339	JJ2055	A	1	1497	fimH41	Negative	Negative	CTX-M-14	I	81.7099	55.2801	USA	North America	2007	human
SRR933525	SRR933525	JJ2591	A	1	1503	fimH41	Negative	Negative	CTX-M-15	I	57.7008	69.5438	USA	North America	2006	human
SRR933395	SRR933395	MVAST0020	A	1	1503	fimH41	Negative	Negative	NA	I	59.0908	63.0266	USA	North America	2010	human
SRR933431	SRR933431	MVAST0167	A	1	1503	fimH41	Negative	Negative	NA	I	66.2369	62.3656	USA	North America	2010	human
SRR933423	SRR933423	QU090	A	1	1503	fimH41	Negative	Negative	NA	I	73.8251	81.518	Australia	Oceania	2008	human
7960_5#50	ERR161283	S120EC	A	1	1497	fimH41	Negative	Negative	CTX-M-14	I	73.9469	64.6381	Canada	North America	2009	Blood
7960_5#12	ERR161245	S26EC	A	1	1502	fimH41	Negative	Negative	NA	I	72.4218	62.7808	United Kingdom	Europe	2009	Urine
7960_5#2	ERR161235	S2EC	A	1	1503	fimH234	Negative	Negative	NA	I	71.601	49.4955	United Kingdom	Europe	2007	Urine
7960_5#67	ERR161300	S31EC	A	1	1503	fimH41	Negative	Negative	NA	I	76.5601	60.253	United Kingdom	Europe	2007	Urine
7960_5#14	ERR161247	S34EC	A	1	1503	fimH41	Negative	Negative	NA	I	79.5758	80.3303	United Kingdom	Europe	2009	Urine
7960_5#69	ERR161302	S37EC	A	1	1503	fimH41	Negative	Negative	NA	I	84.6461	90.5671	United Kingdom	Europe	2009	Urine
7960_5#3	ERR161236	S5EC	A	1	1503	fimH41	Negative	Negative	NA	I	63.8566	62.7655	United Kingdom	Europe	2007	Urine
7960_5#24	ERR161257	S94EC	A	1	1503	fimH41	Negative	Negative	NA	I	61.8682	48.9595	NZ	Oceania	2009	Blood
SRR933447	SRR933447	U054	A	1	1503	fimH89	Negative	Negative	NA	I	83.6321	77.11	USA	North America	2010	human
SRR933347	SRR933347	CD249	B	13	1500	fimH22	Negative	Negative	NA	I	72.9937	62.1095	USA	North America	2005	human
SRR933459	SRR933459	CD303	B	23	1503	fimH22	Negative	Negative	NA	I	70.2666	55.2962	USA	North America	2001	avian
SRR933463	SRR933463	CD311	B	17	30170	fimH22	Negative	Negative	NA	I	55.5111	34.8217	USA	North America	2002	food
SRR933351	SRR933351	CD400	B	22	1503	fimH22	Negative	Negative	NA	I	55.9506	47.2791	USA	North America	1992	human
SRR933405	SRR933405	CD436	B	23	1503	fimH161	Negative	Negative	NA	I	70.8544	46.4751	USA	North America	1997	human
SRR933353	SRR933353	CD466	B	23	1503	fimH22	Negative	Negative	NA	I	55.061	44.6323	USA	North America	1990	avian
SRR933355	SRR933355	CD467	B	23	1503	fimH22	Negative	Negative	NA	I	61.6829	41.5668	USA	North America	2009	avian
SRR933357	SRR933357	CD471	B	14	1503	fimH22	Negative	Negative	NA	I	70.7167	48.4362	USA	North America	1967	unknown
SRR933359	SRR933359	CD505	B	23	1503	fimH22	Negative	Negative	NA	I	61.5717	48.0848	USA	North America	1983	avian
11658_4#7	ERR434649	ECO0087	B	18	1503	fimH22	Negative	Negative	NA	I	40.9436	24.4563	United Kingdom	Europe	2008	Blood
11658_7#17	ERR434947	ECO0130	B	22	1503	fimH22	Negative	Negative	NA	I	58.5268	44.9182	United Kingdom	Europe	2009	Blood
11791_7#21	ERR439685	ECO0173	B	22	1503	fimH22	Negative	Negative	NA	I	59.0299	48.7604	United Kingdom	Europe	2009	Blood
11679_8#1	ERR435484	ECO0224	B	21	30113	fimH22	Negative	Negative	NA	I	50.4276	45.21	United Kingdom	Europe	2010	Blood
11658_3#8	ERR434554	ECO0258	B	17	30170	fimH22	Negative	Negative	NA	I	50.0516	29.026	United Kingdom	Europe	2011	Blood
11658_5#53	ERR434791	ECO0365	B	22	1503	fimH22	Negative	Negative	NA	I	57.947	43.9406	United Kingdom	Europe	2012	Blood
11658_5#57	ERR434795	ECO0382	B	16	1500	fimH326	Negative	Negative	NA	I	86.5313	40.6148	United Kingdom	Europe	2012	Blood
11791_6#11	ERR439638	ECO0387	B	22	1503	fimH22	Negative	Negative	NA	I	55.4688	44.6195	United Kingdom	Europe	2012	Blood
11679_5#12	ERR435207	ECO0419	B	16	1500	fimH22	Negative	Negative	NA	I	60.1472	40.5791	United Kingdom	Europe	2012	Blood
11658_3#31	ERR434577	ECO0668	B	19	30806	fimH5	Negative	Negative	NA	I	75.5408	62.369	United Kingdom	Europe	2003	Blood
11791_7#45	ERR439707	ECO0704	B	22	1503	fimH22	Negative	Negative	NA	I	56.1175	44.7659	United Kingdom	Europe	2003	Blood
11658_4#43	ERR434685	ECO0710	B	22	1503	fimH22	Negative	Negative	NA	I	57.256	45.1385	United Kingdom	Europe	2003	Blood
11658_7#57	ERR434987	ECO0761	B	22	30638	fimH22	Negative	Negative	NA	I	89.6317	49.9991	United Kingdom	Europe	2004	Blood
11658_4#48	ERR434690	ECO0789	B	22	1503	fimH22	Negative	Negative	SHV-12	I	57.1024	53.0127	United Kingdom	Europe	2004	Blood
11658_4#57	ERR434699	ECO0861	B	23	1503	fimH22	Negative	Negative	NA	I	49.1964	33.9649	United Kingdom	Europe	2005	Blood
11657_6#47	ERR434401	ECO0906	B	21	1832	fimH22	Negative	Negative	NA	I	50.3164	45.6507	United Kingdom	Europe	2005	Blood
11658_4#60	ERR434702	ECO0945	B	16	1500	fimH22	Negative	Negative	NA	I	72.9434	40.2022	United Kingdom	Europe	2005	Blood
11679_4#62	ERR435161	ECO1014	B	22	30161	fimH22	Negative	Negative	NA	I	63.568	44.9649	United Kingdom	Europe	2006	Blood
11679_4#58	ERR435157	ECO1049	B	21	1831	fimH22	Negative	Negative	NA	I	68.8448	49.8511	United Kingdom	Europe	2006	Blood
11679_6#49	ERR435340	ECO1092	B	20	1503	fimH22	Negative	Negative	NA	I	72.729	44.7999	United Kingdom	Europe	2007	Blood
11679_8#57	ERR435539	ECO1099	B	16	1500	fimH22	Negative	Negative	NA	I	47.637	40.4259	United Kingdom	Europe	2007	Blood
11679_8#86	ERR435568	ECO1136	B	22	29710	fimH322	Negative	Negative	NA	I	29.7599	16.6085	United Kingdom	Europe	2007	Blood
11791_3#92	ERR439624	ECO1185	B	16	1500	fimH22	Negative	Negative	NA	I	46.2257	40.0405	United Kingdom	Europe	2008	Blood
11657_5#94	ERR434352	ECO1191	B	16	1500	fimH22	Negative	Negative	NA	I	57.9788	36.2578	United Kingdom	Europe	2008	Blood
11679_8#84	ERR435566	ECO1198	B	20	1503	fimH22	Negative	Negative	NA	I	53.6419	45.3308	United Kingdom	Europe	2008	Blood
11679_5#90	ERR435285	ECO1226	B	22	30372	fimH22	Negative	Negative	NA	I	58.3627	44.4706	United Kingdom	Europe	2008	Blood
11658_6#92	ERR434926	ECO1258	B	22	1503	fimH22	Negative	Negative	NA	I	72.0485	45.4329	United Kingdom	Europe	2009	Blood
11679_8#87	ERR435569	ECO1260	B	20	1503	fimH22	Negative	Negative	NA	I	61.0368	48.7621	United Kingdom	Europe	2009	Blood
11791_3#58	ERR439590	ECO1297	B	22	1503	fimH22	Negative	Negative	NA	I	51.3834	43.6964	United Kingdom	Europe	2009	Blood
11658_3#70	ERR434616	ECO1353	B	19	29654	fimH5	Negative	Negative	NA	I	52.9244	33.0563	United Kingdom	Europe	2010	Blood
11679_8#74	ERR435556	ECO1371	B	16	1500	fimH22	Negative	Negative	NA	I	22.6959	0	United Kingdom	Europe	2010	Blood
11679_5#77	ERR435272	ECO1475	B	22	30142	fimH22	Negative	Negative	NA	I	59.4747	49.9481	United Kingdom	Europe	2011	Blood
11679_7#85	ERR435472	ECO1478	B	22	30136	fimH22	Negative	Negative	NA	I	53.0673	45.7928	United Kingdom	Europe	2011	Blood
11679_7#87	ERR435474	ECO1528	B	22	1503	fimH22	Negative	Negative	NA	I	52.6119	36.9614	United Kingdom	Europe	2011	Blood
SRR933363	SRR933363	G132	B	22	15342	fimH126	Negative	Negative	NA	I	72.3583	66.9897	USA	North America	2010	human
SRR933379	SRR933379	H061	B	22	15308	fimH22	Negative	Negative	NA	I	62.6069	55.5779	USA	North America	2011	human
7960_5#85	ERR161318	HVM1147	B	21	1832	fimH22	Negative	Negative	NA	I	58.7704	57.8665	Spain	Europe	2010	Peritoneal fluid
7960_5#90	ERR161323	HVM2044	B	20	1503	fimH22	Negative	Negative	NA	I	58.7016	52.7047	Spain	Europe	2010	Blood
7960_5#92	ERR161325	HVM2289	B	20	1503	fimH22	Negative	Negative	NA	I	59.5515	49.361	Spain	Europe	2010	Urine
7960_5#82	ERR161315	HVM277	B	20	1503	fimH22	Negative	Negative	NA	I	50.3932	43.4148	Spain	Europe	2010	Urine
7960_5#75	ERR161308	HVM52	B	20	1503	fimH298	Negative	Negative	NA	I	73.0573	56.4789	Spain	Europe	2010	Urine
SRR933385	SRR933385	JJ1901	B	22	1503	fimH22	Negative	Negative	NA	I	77.5583	83.6799	USA	North America	2004	human
SRR933349	SRR933349	JJ1999	B	23	1503	fimH22	Negative	Negative	NA	I	65.0745	50.0944	USA	North America	2007	human
SRR933409	SRR933409	JJ2016	B	21	29442	N/A	Negative	Negative	NA	T	56.1678	59.917	USA	North America	2007	human
SRR933415	SRR933415	JJ2087	B	23	1818	fimH162	Negative	Negative	NA	T	63.155	55.7718	USA	North America	2003	human
SRR933539	SRR933539	QU300	B	22	1503	fimH22	Negative	Negative	NA	I	52.7655	50.8899	Australia	Oceania	2008	human
7960_5#34	ERR161267	S104EC	B	22	1503	fimH22	Negative	Negative	NA	I	54.3832	46.0055	Australia	Oceania	2008	Urine
7960_5#35	ERR161268	S105EC	B	22	1503	fimH22	Negative	Negative	NA	I	55.4714	0	Australia	Oceania	2008	Urine
7960_5#44	ERR161277	S114EC	B	22	1818	fimH22	Negative	Negative	NA	I	95.867	47.7403	Australia	Oceania	2011	Urine
7960_5#58	ERR161291	S128EC	B	23	1503	fimH22	Negative	Negative	SHV-2A	I	70.2401	0	Canada	North America	2004	Blood
7960_5#8	ERR161241	S19EC	B	22	1503	fimH22	Negative	Negative	NA	I	55.6064	54.3638	United Kingdom	Europe	2009	Urine
7960_5#9	ERR161242	S21EC	B	22	1501	fimH22	Negative	Negative	NA	I	56.8006	54.1894	United Kingdom	Europe	2009	Urine
7960_5#10	ERR161243	S22EC	B	21	1831	fimH22	Negative	Negative	NA	I	55.9692	49.4512	United Kingdom	Europe	2009	Urine
7960_5#11	ERR161244	S24EC	B	21	1832	fimH22	Negative	Negative	NA	I	60.3617	62.8208	United Kingdom	Europe	2009	Urine
7960_5#68	ERR161301	S32EC	B	22	1503	fimH22	Negative	Negative	NA	I	84.0372	67.9851	United Kingdom	Europe	2007	Urine
7960_5#66	ERR161299	S6EC	B	22	1503	fimH22	Negative	Negative	NA	I	69.43	61.713	United Kingdom	Europe	2007	Urine
7960_5#72	ERR161305	S79EC	B	23	1503	fimH22	Negative	Negative	NA	I	65.2572	37.8122	Australia	Oceania	2009	Urine
SRR933435	SRR933435	SaT040	B	21	1831	fimH22	Negative	Negative	NA	I	56.6841	49.3772	USA	North America	2007	human
SRR933439	SRR933439	SaT142	B	15	1503	fimH22	Negative	Negative	NA	I	58.2859	34.7111	USA	North America	2003	human
SRR933449	SRR933449	ZH63	B	22	29938	fimH22	Negative	Negative	NA	I	74.7412	62.5545	Canada	North America	2002	human
SRR933451	SRR933451	ZH71	B	22	1503	fimH94	Negative	Negative	NA	I	75.4084	72.6654	Canada	North America	2002	human
11657_6#11	ERR434365	ECO0222	B0	12	1503	fimH27	Negative	Negative	NA	I	30.0564	25.7964	United Kingdom	Europe	2010	Blood
11657_7#77	ERR434527	ECO1267	B0	12	1503	fimH27	Negative	Negative	NA	I	40.6921	15.0379	United Kingdom	Europe	2009	Blood
11679_8#70	ERR435552	ECO1269	B0	12	1503	fimH27	Negative	Negative	NA	I	32.4764	18.6164	United Kingdom	Europe	2009	Blood
SRR933381	SRR933381	H17	B0	12	1503	fimH27	Negative	Negative	NA	I	61.2725	58.9343	USA	North America	1985	human
SRR933383	SRR933383	JJ1897	B0	6	30819	fimH22	Negative	Negative	NA	I	77.1532	85.6393	USA	North America	2004	human
SRR933345	SRR933345	C001	C0	11	1503	fimH30	Negative	Negative	NA	I	72.2418	75.6577	USA	North America	2010	human
11679_7#26	ERR435413	ECO0644	C0	11	1503	fimH30	Negative	Negative	NA	I	0	72.0452	United Kingdom	Europe	2003	Blood
11658_5#66	ERR434804	ECO0696	C0	11	1503	fimH30	Negative	Negative	NA	I	86.2745	70.2049	United Kingdom	Europe	2003	Blood
11658_7#52	ERR434982	ECO0700	C0	11	1503	fimH30	Negative	Negative	NA	I	81.9455	71.8197	United Kingdom	Europe	2003	Blood
11679_5#80	ERR435275	ECO0887	C0	11	30435	fimH30	Negative	Negative	NA	I	71.977	70.6601	United Kingdom	Europe	2005	Blood
11658_3#41	ERR434587	ECO1110	C0	11	1503	fimH30	Negative	Negative	NA	I	87.4527	66.4077	United Kingdom	Europe	2007	Blood
11657_7#59	ERR434509	ECO1171	C0	2	1503	fimH30	Negative	Negative	NA	I	60.0254	69.674	United Kingdom	Europe	2008	Blood
11791_6#32	ERR439658	ECO1301	C0	11	1503	fimH30	Negative	Negative	NA	I	91.403	70.8549	United Kingdom	Europe	2009	Blood
11657_6#72	ERR434426	ECO1332	C0	11	1503	fimH30	Negative	Negative	NA	I	52.4504	71.0957	United Kingdom	Europe	2009	Blood
11657_5#92	ERR434350	ECO1486	C0	11	1503	fimH30	Negative	Negative	NA	I	87.1005	71.0029	United Kingdom	Europe	2011	Blood
SRR933369	SRR933369	G213	C0	4	30274	fimH30	Negative	Negative	NA	I	79.9068	80.081	USA	North America	2010	human
SRR933509	SRR933509	JJ2244	C0	11	1503	fimH602	Negative	Negative	CTX-M-15	I	91.4136	79.9364	USA	North America	2007	human
8289_1#11	ERR191644	MU017170R	C0	3	1503	fimH30	Negative	Negative	CTX-M-14	I	73.3723	78.6014	Ireland	Europe	2006	Urine
SRR933455	SRR933455	ZH193	C0	5	1503	fimH826	Negative	Negative	NA	T	79.7268	82.4471	Canada	North America	2004	human
8289_1#92	ERR191725	3339	C1	10	1503	fimH30	Negative	Positive	CTX-M-14	I	70.0654	0	Ireland	Europe	2010	MSU
SRR933467	SRR933467	CD340	C1	10	1503	fimH30	Negative	Positive	NA	I	59.8057	58.6348	USA	North America	2005	monkey
SRR933361	SRR933361	CU758	C1	10	1503	fimH30	Negative	Positive	NA	I	80.5952	59.0151	USA	North America	2009	human
SRR933485	SRR933485	CU799	C1	10	1503	fimH30	Negative	Positive	NA	I	60.1446	67.3581	USA	North America	2008	feline fecal
11658_5#11	ERR434749	ECO0036	C1	10	1503	fimH30	Negative	Positive	NA	I	58.9372	60.5363	United Kingdom	Europe	2007	Blood
11658_7#8	ERR434938	ECO0072	C1	10	30464	fimH30	Negative	Positive	NA	I	67.1185	43.9831	United Kingdom	Europe	2008	Blood
11658_5#32	ERR434770	ECO0136	C1	10	1503	fimH30	Negative	Positive	NA	I	72.2815	59.8855	United Kingdom	Europe	2009	Blood
11658_7#23	ERR434953	ECO0172	C1	10	1503	fimH30	Negative	Positive	NA	I	68.8872	55.4639	United Kingdom	Europe	2009	Blood
11679_4#4	ERR435103	ECO0230	C1	10	1503	fimH30	Negative	Positive	NA	I	87.1111	57.7398	United Kingdom	Europe	2010	Blood
11657_6#16	ERR434370	ECO0244	C1	10	1503	fimH30	Negative	Positive	NA	I	60.5338	56.6677	United Kingdom	Europe	2010	Blood
11791_3#69	ERR439601	ECO0296	C1	10	1503	fimH30	Negative	Positive	NA	I	27.1148	40.4446	United Kingdom	Europe	2011	Blood
11658_3#86	ERR434632	ECO0297	C1	10	1503	fimH30	Negative	Positive	NA	I	61.2989	30.9794	United Kingdom	Europe	2011	Blood
11658_6#41	ERR434875	ECO0322	C1	10	1503	fimH30	Negative	Positive	CTX_M_27	I	58.7969	45.3861	United Kingdom	Europe	2011	Blood
11658_6#43	ERR434877	ECO0329	C1	10	1503	fimH30	Negative	Positive	CTX_M_27	I	59.0219	57.5509	United Kingdom	Europe	2012	Blood
11657_7#22	ERR434472	ECO0407	C1	10	1503	fimH30	Negative	Positive	CTX-M-27	I	60.4649	57.4922	United Kingdom	Europe	2012	Blood
11658_3#16	ERR434562	ECO0433	C1	10	1503	fimH30	Negative	Positive	NA	I	60.9018	51.7935	United Kingdom	Europe	2013	Blood
11658_3#18	ERR434564	ECO0438	C1	10	1503	fimH30	Negative	Positive	NA	I	61.1719	56.6669	United Kingdom	Europe	2013	Blood
11679_4#91	ERR435190	ECO0765	C1	10	1503	fimH30	Negative	Positive	NA	I	45.9292	55.7055	United Kingdom	Europe	2004	Blood
11658_6#82	ERR434916	ECO0820	C1	10	1503	fimH30	Negative	Positive	NA	I	66.6737	53.2943	United Kingdom	Europe	2004	Blood
11791_7#60	ERR439722	ECO0835	C1	10	1503	fimH30	Negative	Positive	CTX-M-15	I	59.5171	68.6479	United Kingdom	Europe	2004	Blood
11658_6#73	ERR434907	ECO0881	C1	10	1503	fimH30	Negative	Positive	NA	I	73.3909	44.4366	United Kingdom	Europe	2005	Blood
11658_7#67	ERR434997	ECO0974	C1	10	15357	fimH30	Negative	Positive	NA	I	86.7378	57.0931	United Kingdom	Europe	2006	Blood
11657_7#57	ERR434507	ECO1090	C1	10	1503	fimH30	Negative	Positive	NA	I	59.668	55.1771	United Kingdom	Europe	2007	Blood
11679_4#92	ERR435191	ECO1148	C1	10	1503	fimH30	Negative	Positive	CTX-M-15	I	64.8495	68.8317	United Kingdom	Europe	2007	Blood
11679_8#85	ERR435567	ECO1159	C1	10	1503	fimH30	Negative	Positive	NA	I	63.192	59.9493	United Kingdom	Europe	2008	Blood
11679_7#58	ERR435445	ECO1225	C1	10	1503	fimH30	Negative	Positive	NA	I	61.0342	50.5862	United Kingdom	Europe	2008	Blood
11657_7#55	ERR434505	ECO1290	C1	10	1503	fimH30	Negative	Positive	NA	I	60.0095	64.8091	United Kingdom	Europe	2009	Blood
11658_7#86	ERR435016	ECO1467	C1	10	1503	fimH30	Negative	Positive	CTX_M_27	I	80.4866	45.5001	United Kingdom	Europe	2011	Blood
11791_6#37	ERR439663	ECO1507	C1	10	1503	fimH30	Negative	Positive	NA	I	59.2152	64.1344	United Kingdom	Europe	2011	Blood
SRR933365	SRR933365	G150	C1	10	1503	fimH30	Negative	Positive	NA	I	76.0253	76.7612	USA	North America	2010	human
SRR933373	SRR933373	H003	C1	10	1503	fimH30	Negative	Positive	NA	T	61.5849	64.251	USA	North America	2010	human
SRR933375	SRR933375	H006	C1	10	1503	fimH30	Negative	Positive	NA	I	53.7134	35.8086	USA	North America	2010	human
SRR933377	SRR933377	H016	C1	10	1503	fimH30	Negative	Positive	NA	I	63.4197	66.8595	USA	North America	2010	human
7960_5#96	ERR161329	HVM3189	C1	10	1503	fimH30	Negative	Positive	NA	I	60.5338	66.9948	Spain	Europe	2010	Urine
7960_5#73	ERR161306	HVM5	C1	10	1503	fimH30	Negative	Positive	NA	I	60.9706	53.2986	Spain	Europe	2010	Blood
7960_5#83	ERR161316	HVM826	C1	10	1503	fimH30	Negative	Positive	NA	I	63.0729	36.7692	Spain	Europe	2010	Blood
7960_5#93	ERR161326	HVR2496	C1	10	1503	fimH30	Negative	Positive	NA	I	59.9884	54.3808	Spain	Europe	2010	Blood
7960_5#78	ERR161311	HVR83	C1	10	1503	fimH30	Negative	Positive	NA	I	54.2402	64.0587	Spain	Europe	2010	Blood
SRR933407	SRR933407	JJ1908	C1	9	1503	fimH196	Negative	Positive	NA	I	95.8537	93.6862	USA	North America	2007	human
SRR933341	SRR933341	JJ2118	C1	10	1503	fimH30	Negative	Positive	NA	I	50.6844	38.9812	USA	North America	2008	human
SRR933419	SRR933419	JJ2193	C1	10	1503	fimH30	Negative	Positive	NA	I	59.0431	63.5133	USA	North America	2008	human
SRR933515	SRR933515	JJ2508	C1	10	1503	fimH30	Negative	Positive	NA	I	59.7792	66.366	USA	North America	2008	human
SRR933517	SRR933517	JJ2528	C1	10	1503	fimH30	Negative	Positive	CTX-M-14	I	63.8169	66.3635	USA	North America	2007	human
SRR933519	SRR933519	JJ2550	C1	10	1503	fimH30	Negative	Positive	NA	I	62.1171	70.7639	USA	North America	2007	human
SRR933523	SRR933523	JJ2578	C1	10	1503	fimH30	Negative	Positive	NA	I	59.8533	66.2282	USA	North America	2008	human
SRR933527	SRR933527	JJ2608	C1	10	1503	fimH30	Negative	Positive	NA	I	60.7323	55.6927	USA	North America	2008	human
SRR933391	SRR933391	JMI268	C1	10	1503	fimH30	Negative	Positive	NA	I	62.7102	69.2052	USA	North America	2006	human
8289_1#83	ERR191716	MD055275Q	C1	10	1503	fimH30	Negative	Positive	CTX-M-14	T	0	61.713	Ireland	Europe	2006	Rectal Swab
8289_1#59	ERR191692	MD055276E	C1	10	1503	fimH30	Negative	Positive	CTX-M-14	T	66.2607	80.7821	Ireland	Europe	2006	Rectal Swab
7960_5#20	ERR161253	MS2493	C1	10	1503	fimH30	Negative	Positive	NA	I	61.4049	54.7679	Australia	Oceania	2007	Blood
8289_1#10	ERR191643	MU000910N	C1	10	1503	fimH30	Negative	Positive	CTX-M-14	I	65.5352	67.2347	Ireland	Europe	2006	Urine
8289_1#41	ERR191674	MU002697C	C1	10	1503	fimH30	Negative	Positive	NA	I	0	55.8961	Ireland	Europe	2010	Urine
8289_1#67	ERR191700	MU005597J	C1	10	1503	fimH30	Negative	Positive	CTX-M-14	T	52.8899	0	Ireland	Europe	2006	Urine
8289_1#68	ERR191701	MU006446L	C1	10	1503	fimH30	Negative	Positive	CTX_M_27	I	54.5818	70.8362	Ireland	Europe	2010	Urine
8289_1#26	ERR191659	MU011945C	C1	10	1503	fimH30	Negative	Positive	CTX-M-14	I	62.8876	64.2561	Ireland	Europe	2006	Urine
8289_1#49	ERR191682	MU012087G	C1	10	1503	fimH30	Negative	Positive	CTX-M-14	T	99.9153	0	Ireland	Europe	2010	Urine
8289_1#33	ERR191666	MU017039	C1	10	1503	fimH30	Negative	Positive	CTX-M-14	I	84.0372	75.12	Ireland	Europe	2010	Urine
8289_1#17	ERR191650	MU019981V	C1	10	1503	fimH30	Negative	Positive	CTX-M-14	I	72.0353	0	Ireland	Europe	2006	Urine
8289_1#19	ERR191652	MU021025C	C1	10	1503	fimH30	Negative	Positive	CTX-M-14	I	73.1076	0	Ireland	Europe	2010	Urine
8289_1#75	ERR191708	MU021865R	C1	10	1503	fimH30	Negative	Positive	CTX-M-14	T	67.7831	67.9911	Ireland	Europe	2007	Urine
8289_1#43	ERR191676	MU024016L	C1	10	1503	fimH30	Negative	Positive	CTX-M-14	T	69.7212	71.5262	Ireland	Europe	2008	Urine
8289_1#51	ERR191684	MU025107C	C1	10	1503	fimH30	Negative	Positive	CTX-M-14	T	0	80.7991	Ireland	Europe	2008	Urine
8289_1#35	ERR191668	MU027534Q	C1	10	1503	fimH30	Negative	Positive	CTX-M-14	I	70.6744	56.5376	Ireland	Europe	2008	Urine
8289_1#91	ERR191724	MU027565L	C1	10	1503	fimH30	Negative	Positive	CTX-M-14	I	99.9788	54.6973	Ireland	Europe	2007	Urine
8289_1#2	ERR191635	MU029041D	C1	10	1503	fimH30	Negative	Positive	CTX-M-14	I		0	Ireland	Europe	2006	Urine
8289_1#79	ERR191712	MU034110L	C1	10	1503	fimH30	Negative	Positive	NA	T	66.6499	74.7175	Ireland	Europe	2011	Urine
SRR933393	SRR933393	MVAST0014	C1	10	1503	fimH30	Negative	Positive	NA	I	63.3986	63.7388	USA	North America	2010	human
SRR933397	SRR933397	MVAST0036	C1	10	1503	fimH30	Negative	Positive	NA	I	58.3971	42.849	USA	North America	2010	human
SRR933399	SRR933399	MVAST0038	C1	10	29881	fimH30	Negative	Positive	NA	I	22.1028	17.1003	USA	North America	2010	human
SRR933401	SRR933401	MVAST0046	C1	10	1503	fimH30	Negative	Positive	NA	T	58.7334	63.4461	USA	North America	2010	human
SRR933427	SRR933427	MVAST0131	C1	10	1503	fimH30	Negative	Positive	NA	I	41.174	38.1594	USA	North America	2010	human
SRR933429	SRR933429	MVAST0158	C1	10	1503	fimH30	Negative	Positive	NA	I	69.2923	66.999	USA	North America	2010	human
SRR933433	SRR933433	MVAST0179	C1	10	1503	fimH30	Negative	Positive	NA	I	58.0291	49.1466	USA	North America	2010	human
11983_3#86	ERR474084	ND	C1	10	1503	fimH30	Negative	Positive	NA	I	52.7125	27.931	Ireland	Europe	2008	Blood
11983_3#87	ERR474085	ND	C1	10	1503	fimH30	Negative	Positive	NA	I	58.9902	49.019	Ireland	Europe	2008	Blood
11983_4#94	ERR474185	ND	C1	10	1503	fimH30	Negative	Positive	NA	I	59.2258	57.4173	Ireland	Europe	2010	Blood
11983_4#95	ERR474186	ND	C1	10	1503	fimH30	Negative	Positive	NA	I	58.9558	52.4571	United Kingdom	Europe	2010	Blood
11983_5#28	ERR474214	ND	C1	10	1503	fimH30	Negative	Positive	NA	I	58.6486	64.0314	Ireland	Europe	2010	Blood
11983_5#74	ERR474258	ND	C1	10	1503	fimH30	Negative	Positive	NA	I	72.1015	74.6818	Ireland	Europe	2010	Blood
11983_5#30	ERR474216	ND	C1	10	15357	fimH30	Negative	Positive	NA	I	61.7941	57.1195	Ireland	Europe	2011	Blood
14937_6#37	ERR775918	NHEC0070	C1	10	1503	fimH30	Negative	Positive	NA	I	58.0397	57.0293	United Kingdom	Europe	2014	Stool
14937_6#46	ERR775927	NHEC0086	C1	10	1503	fimH30	Negative	Positive	NA	I	58.3044	57.1246	United Kingdom	Europe	2014	Stool
14937_6#52	ERR775933	NHEC0092	C1	10	1503	fimH30	Negative	Positive	NA	I	64.3967	55.3533	United Kingdom	Europe	2014	Stool
14937_6#54	ERR775935	NHEC0094	C1	10	1503	fimH30	Negative	Positive	NA	I	56.6496	45.7953	United Kingdom	Europe	2014	Stool
14937_6#68	ERR775949	NHEC0099	C1	10	1503	fimH30	Negative	Positive	NA	I	0	58.611	United Kingdom	Europe	2014	Stool
14937_6#71	ERR775952	NHEC0102	C1	10	1503	fimH30	Negative	Positive	NA	I	57.8887	41.2257	United Kingdom	Europe	2014	Stool
14937_6#76	ERR775957	NHEC0110	C1	10	1503	fimH30	Negative	Positive	NA	I	57.7193	53.2356	United Kingdom	Europe	2014	Stool
14937_6#84	ERR775965	NHEC0120	C1	10	1503	fimH30	Negative	Positive	NA	I	57.9867	49.1288	United Kingdom	Europe	2014	Stool
14937_6#85	ERR775966	NHEC0121	C1	10	1503	fimH30	Negative	Positive	NA	I	56.827	59.5052	United Kingdom	Europe	2014	Stool
14937_8#12	ERR776062	NHEC0138	C1	10	1503	fimH30	Negative	Positive	NA	I	58.5295	49.7201	United Kingdom	Europe	2014	Stool
14937_8#16	ERR776066	NHEC0143	C1	10	1503	fimH30	Negative	Positive	NA	I	63.3509	56.4346	United Kingdom	Europe	2014	Stool
14937_8#20	ERR776070	NHEC0147	C1	10	1503	fimH30	Negative	Positive	NA	I	60.7112	50.6407	United Kingdom	Europe	2014	Stool
7960_5#80	ERR161313	P146EC	C1	10	1503	fimH30	Negative	Positive	NA	I	75.4084	77.2742	Spain	Europe	2011	Rectal swab
7960_5#81	ERR161314	P189EC	C1	10	1503	fimH30	Negative	Positive	NA	I	64.3332	63.5261	Spain	Europe	2011	Rectal swab
7960_5#74	ERR161307	P50EC	C1	10	1503	fimH30	Negative	Positive	NA	I	0	50.907	Spain	Europe	2011	Rectal swab
7960_5#76	ERR161309	P53EC	C1	10	1503	fimH30	Negative	Positive	CTX-M-15	I	93.1452	97.5676	Spain	Europe	2011	Rectal swab
7960_5#77	ERR161310	P56EC	C1	10	1503	fimH30	Negative	Positive	NA	I	74.9001	82.1153	Spain	Europe	2011	Rectal swab
7960_5#30	ERR161263	S100EC	C1	10	1503	fimH30	Negative	Positive	CTX_M_27	I	67.942	70.6218	Australia	Oceania	2009	Rectal swab
7960_5#32	ERR161265	S102EC	C1	10	1503	fimH30	Negative	Positive	CTX_M_3	I	64.9554	63.1202	Australia	Oceania	2010	Urine
7960_5#37	ERR161270	S107EC	C1	10	1503	fimH30	Negative	Positive	CTX_M_27	I	60.314	58.6237	Australia	Oceania	2010	Urine
7960_5#38	ERR161271	S108EC	C1	10	1508	fimH30	Negative	Positive	CTX_M_27	I	60.4332	60.071	Australia	Oceania	2009	Blood
7960_5#40	ERR161273	S110EC	C1	10	1503	fimH30	Negative	Positive	CTX_M_3	I	59.9354	64.9818	Australia	Oceania	2009	Urine
7960_5#42	ERR161275	S112EC	C1	10	1503	fimH30	Negative	Positive	CTX_M_3	I	60.9574	66.2512	Australia	Oceania	2009	Urine
7960_5#46	ERR161279	S116EC	C1	10	1503	fimH30	Negative	Positive	NA	I	59.991	43.6845	United Kingdom	Europe	2011	Unknown
7960_5#47	ERR161280	S117EC	C1	10	1503	fimH30	Negative	Positive	NA	I	47.6052	48.3886	United Kingdom	Europe	2011	Unknown
7960_5#65	ERR161298	S135EC	C1	10	1503	fimH30	Negative	Positive	CTX-M-14	I	60.8012	70.5767	Canada	North America	2005	Blood
7960_5#22	ERR161255	S92EC	C1	10	1503	fimH30	Negative	Positive	NA	I	67.0232	66.3244	NZ	Oceania	2009	Blood
7960_5#25	ERR161258	S95EC	C1	10	1503	fimH30	Negative	Positive	NA	I	59.9936	55.2894	NZ	Oceania	2009	Blood
SRR933437	SRR933437	SaT049	C1	10	1503	fimH30	Negative	Positive	NA	I	63.5256	53.188	USA	North America	2007	human
SRR933441	SRR933441	SaT158	C1	10	1503	fimH30	Negative	Positive	NA	I	64.3914	64.9682	USA	North America	2003	human
SRR933445	SRR933445	U024	C1	10	1503	fimH30	Negative	Positive	NA	I	69.9754	55.9403	USA	North America	2010	human
SRR933453	SRR933453	ZH164	C1	10	1503	fimH30	Negative	Positive	NA	I	78.9378	77.9395	Canada	North America	2004	human
8289_1#80	ERR191713	2662	C2	9	1503	fimH30	Positive	Positive	CTX-M-15	T	0	0	Ireland	Europe	2010	Urine
7960_5#21	ERR161254	B36EC	C2	7	1503	fimH30	Positive	Positive	CTX-M-15	I	74.3546	95.7894	Australia	Oceania	2007	Blood
11658_5#2	ERR434740	ECO0005	C2	8	1850	fimH30	Positive	Positive	CTX-M-15	T	72.7951	79.4557	United Kingdom	Europe	2007	Blood
11658_5#5	ERR434743	ECO0013	C2	9	1503	fimH30	Positive	Positive	NA	I	65.9297	64.804	United Kingdom	Europe	2007	Blood
11791_7#2	ERR439667	ECO0015	C2	9	1503	fimH30	Positive	Positive	NA	I	42.2013	44.3039	United Kingdom	Europe	2007	Blood
11791_7#5	ERR439670	ECO0029	C2	9	1503	fimH30	Positive	Positive	NA	I	61.3228	51.477	United Kingdom	Europe	2007	Blood
11658_5#14	ERR434752	ECO0048	C2	9	1503	fimH30	Positive	Positive	NA	I	0	48.4396	United Kingdom	Europe	2007	Blood
11791_7#7	ERR439672	ECO0051	C2	7	29922	fimH30	Positive	Positive	CTX-M-15	I	41.3064	45.6694	United Kingdom	Europe	2007	Blood
11658_6#10	ERR434844	ECO0052	C2	9	1503	fimH30	Positive	Positive	CTX-M-15	I	72.3106	69.1227	United Kingdom	Europe	2007	Blood
11658_8#27	ERR435030	ECO0056	C2	9	1503	fimH30	Positive	Positive	NA	I	68.6304	60.4317	United Kingdom	Europe	2007	Blood
11658_7#7	ERR434937	ECO0061	C2	8	1503	fimH30	Positive	Positive	CTX-M-15	I	61.9768	78.1854	United Kingdom	Europe	2008	Blood
11658_6#13	ERR434847	ECO0066	C2	7	1503	fimH30	Positive	Positive	CTX-M-15	I	69.4194	86.5548	United Kingdom	Europe	2008	Blood
11658_5#19	ERR434757	ECO0092	C2	7	1503	fimH30	Positive	Positive	CTX-M-15	I	99.4228	76.9049	United Kingdom	Europe	2008	Blood
11658_5#26	ERR434764	ECO0111	C2	9	1503	fimH30	Positive	Positive	CTX-M-15	I	65.7576	64.4798	United Kingdom	Europe	2008	Blood
11658_7#15	ERR434945	ECO0114	C2	7	1503	fimH30	Positive	Positive	CTX-M-15	I	71.7705	86.0638	United Kingdom	Europe	2009	Blood
11658_5#28	ERR434766	ECO0116	C2	7	1503	fimH30	Positive	Positive	CTX-M-15	I	99.6108	76.6446	United Kingdom	Europe	2009	Blood
11658_7#16	ERR434946	ECO0126	C2	9	1503	fimH30	Positive	Positive	SHV-12	I	55.85	83.9879	United Kingdom	Europe	2009	Blood
11657_5#7	ERR434265	ECO0140	C2	7	14851	fimH30	Positive	Positive	NA	I	67.5369	83.3498	United Kingdom	Europe	2009	Blood
11658_4#18	ERR434660	ECO0163	C2	7	1503	fimH30	Positive	Positive	CTX-M-15	I	71.3522	81.2483	United Kingdom	Europe	2009	Blood
11791_6#7	ERR439635	ECO0171	C2	7	1503	fimH30	Positive	Positive	CTX-M-15	I	72.2233	88.464	United Kingdom	Europe	2009	Blood
11658_5#41	ERR434779	ECO0177	C2	9	1503	fimH30	Positive	Positive	NA	I	60.4438	58.6101	United Kingdom	Europe	2009	Blood
11658_6#34	ERR434868	ECO0186	C2	7	1503	fimH30	Positive	Positive	CTX-M-15	I	58.6566	98.1665	United Kingdom	Europe	2010	Blood
11658_7#26	ERR434956	ECO0187	C2	7	1503	fimH30	Positive	Positive	CTX-M-15	I	99.7352	98.3699	United Kingdom	Europe	2010	Blood
11657_5#11	ERR434269	ECO0205	C2	9	1503	fimH30	Positive	Positive	NA	I	72.8322	69.2384	United Kingdom	Europe	2010	Blood
11791_6#9	ERR439636	ECO0207	C2	9	1503	fimH30	Positive	Positive	NA	I	16.0158	10.9677	United Kingdom	Europe	2010	Blood
11657_5#13	ERR434271	ECO0211	C2	9	1503	fimH30	Positive	Positive	NA	I	59.6283	63.3338	United Kingdom	Europe	2010	Blood
11679_5#2	ERR435197	ECO0216	C2	7	1503	fimH30	Positive	Positive	NA	I	26.903	63.1577	United Kingdom	Europe	2010	Blood
11658_3#4	ERR434550	ECO0218	C2	9	1503	fimH30	Positive	Positive	NA	I	23.2386	13.5176	United Kingdom	Europe	2010	Blood
11657_6#14	ERR434368	ECO0237	C2	9	1503	fimH30	Positive	Positive	NA	I	61.8973	51.8445	United Kingdom	Europe	2010	Blood
11657_7#12	ERR434462	ECO0243	C2	7	1503	fimH30	Positive	Positive	CTX-M-15	I	68.1485	87.8165	United Kingdom	Europe	2010	Blood
11679_7#5	ERR435392	ECO0257	C2	7	1503	fimH30	Positive	Positive	CTX-M-15	I	73.8913	77.5984	United Kingdom	Europe	2011	Blood
11679_4#8	ERR435107	ECO0270	C2	9	1503	fimH30	Positive	Positive	CTX-M-15	I	58.9637	59.6958	United Kingdom	Europe	2011	Blood
11679_7#8	ERR435395	ECO0282	C2	7	1503	fimH30	Positive	Positive	NA	I	68.9004	85.202	United Kingdom	Europe	2011	Blood
11658_5#44	ERR434782	ECO0302	C2	8	1850	fimH30	Positive	Positive	CTX-M-15	T	74.6618	75.684	United Kingdom	Europe	2011	Blood
11658_7#30	ERR434960	ECO0345	C2	9	29606	fimH30	Positive	Positive	CTX-M-15	I	72.7051	73.4133	United Kingdom	Europe	2012	Blood
11658_8#55	ERR435058	ECO0359	C2	9	1503	fimH30	Positive	Positive	CTX-M-15	I	67.1821	68.8802	United Kingdom	Europe	2012	Blood
11658_7#33	ERR434963	ECO0381	C2	7	1503	fimH30	Positive	Positive	CTX-M-15	I	51.6932	76.8684	United Kingdom	Europe	2012	Blood
11657_5#22	ERR434280	ECO0395	C2	9	1503	fimH30	Positive	Positive	NA	I	99.7723	46.105	United Kingdom	Europe	2012	Blood
11657_7#21	ERR434471	ECO0404	C2	9	1503	fimH30	Positive	Positive	NA	I	99.7432	64.9997	United Kingdom	Europe	2012	Blood
11657_7#23	ERR434473	ECO0411	C2	7	1503	fimH30	Positive	Positive	CTX-M-15	I	76.3007	87.6327	United Kingdom	Europe	2012	Blood
11657_5#24	ERR434282	ECO0420	C2	9	1503	fimH30	Positive	Positive	CTX-M-15	I	99.6055	76.7118	United Kingdom	Europe	2012	Blood
11679_8#11	ERR435494	ECO0422	C2	9	29606	fimH30	Positive	Positive	CTX-M-15	I	99.6055	70.0594	United Kingdom	Europe	2012	Blood
11658_3#15	ERR434561	ECO0431	C2	9	1503	fimH30	Positive	Positive	NA	I	99.6849	58.2834	United Kingdom	Europe	2013	Blood
11657_6#37	ERR434391	ECO0655	C2	7	1503	fimH30	Positive	Positive	NA	I	67.153	82.9235	United Kingdom	Europe	2003	Blood
11791_7#55	ERR439717	ECO0658	C2	7	1503	fimH30	Positive	Positive	CTX-M-15	I	66.0515	86.7326	United Kingdom	Europe	2003	Blood
11791_3#32	ERR439564	ECO0687	C2	8	1503	fimH30	Positive	Positive	NA	I	70.2931	77.0921	United Kingdom	Europe	2003	Blood
11658_6#64	ERR434898	ECO0701	C2	9	1503	fimH30	Positive	Positive	NA	I	59.345	84.9552	United Kingdom	Europe	2003	Blood
11791_7#49	ERR439711	ECO0737	C2	8	1503	fimH30	Positive	Positive	NA	I	67.3198	84.9629	United Kingdom	Europe	2004	Blood
11791_7#50	ERR439712	ECO0742	C2	9	1503	fimH30	Positive	Positive	NA	I	49.2123	75.0944	United Kingdom	Europe	2004	Blood
11658_8#64	ERR435067	ECO0752	C2	8	1503	fimH30	Positive	Positive	NA	I	72.9699	84.7383	United Kingdom	Europe	2004	Blood
11658_8#78	ERR435081	ECO0784	C2	7	1503	fimH30	Positive	Positive	NA	I	72.4298	38.2759	United Kingdom	Europe	2004	Blood
11657_5#46	ERR434304	ECO0798	C2	8	1503	fimH30	Positive	Positive	CTX-M-15	I	40.663	37.9679	United Kingdom	Europe	2004	Blood
11658_8#84	ERR435087	ECO0810	C2	7	1503	fimH30	Positive	Positive	CTX-M-15	I	66.5546	91.8263	United Kingdom	Europe	2004	Blood
11658_8#85	ERR435088	ECO0812	C2	7	1503	fimH30	Positive	Positive	NA	I	62.7525	72.6824	United Kingdom	Europe	2004	Blood
11658_6#81	ERR434915	ECO0816	C2	7	1503	fimH30	Positive	Positive	CTX-M-15	I	59.6706	91.988	United Kingdom	Europe	2004	Blood
11658_7#64	ERR434994	ECO0817	C2	7	1503	fimH30	Positive	Positive	CTX-M-15	I	67.5369	92.0084	United Kingdom	Europe	2004	Blood
11791_7#59	ERR439721	ECO0822	C2	9	1503	fimH30	Positive	Positive	NA	I	71.2595	0	United Kingdom	Europe	2004	Blood
11658_5#87	ERR434825	ECO0849	C2	8	1503	fimH30	Positive	Positive	CTX-M-15	I	99.6558	82.1204	United Kingdom	Europe	2005	Blood
11658_6#88	ERR434922	ECO0852	C2	9	1503	fimH30	Positive	Positive	CTX-M-15	I	86.526	96.3373	United Kingdom	Europe	2005	Blood
11658_8#92	ERR435095	ECO0855	C2	7	1503	fimH30	Positive	Positive	NA	I	71.0212	66.3635	United Kingdom	Europe	2005	Blood
11679_4#32	ERR435131	ECO0867	C2	8	1503	fimH30	Positive	Positive	NA	I	66.4937	84.6941	United Kingdom	Europe	2005	Blood
11658_3#36	ERR434582	ECO0876	C2	9	1503	fimH30	Positive	Positive	NA	I	67.0576	62.7782	United Kingdom	Europe	2005	Blood
11679_5#33	ERR435228	ECO0893	C2	7	1503	fimH30	Positive	Positive	NA	I	56.9356	38.1441	United Kingdom	Europe	2005	Blood
11679_4#35	ERR435134	ECO0895	C2	7	1503	fimH30	Positive	Positive	NA	I	63.5336	26.5255	United Kingdom	Europe	2005	Blood
11657_6#94	ERR434448	ECO0909	C2	7	1503	fimH30	Positive	Positive	CTX-M-15	I	74.4632	82.9142	United Kingdom	Europe	2005	Blood
11657_7#89	ERR434539	ECO0912	C2	7	1503	fimH30	Positive	Positive	CTX-M-15	I	73.8066	82.3892	United Kingdom	Europe	2005	Blood
11791_3#43	ERR439575	ECO0919	C2	7	1503	fimH30	Positive	Positive	CTX-M-15	I	73.4385	92.085	United Kingdom	Europe	2005	Blood
11657_7#47	ERR434497	ECO0928	C2	7	1503	fimH30	Positive	Positive	NA	I	73.1632	86.4561	United Kingdom	Europe	2005	Blood
11658_3#38	ERR434584	ECO0930	C2	8	1850	fimH30	Positive	Positive	CTX-M-15	T	86.4095	79.9908	United Kingdom	Europe	2005	Blood
11679_4#39	ERR435138	ECO0956	C2	8	1503	fimH30	Positive	Positive	NA	I	99.7485	84.2669	United Kingdom	Europe	2006	Blood
11658_4#61	ERR434703	ECO0958	C2	7	1503	fimH30	Positive	Positive	CTX-M-15	I	72.6363	99.9889	United Kingdom	Europe	2006	Blood
11679_4#40	ERR435139	ECO0959	C2	9	1503	fimH30	Positive	Positive	NA	I	70.9709	63.5337	United Kingdom	Europe	2006	Blood
11658_7#65	ERR434995	ECO0963	C2	7	1503	fimH30	Positive	Positive	CTX-M-15	I	61.5611	87.7357	United Kingdom	Europe	2006	Blood
11679_4#56	ERR435155	ECO0991	C2	9	1503	fimH30	Positive	Positive	CTX-M-15	I	72.2709	64.8874	United Kingdom	Europe	2006	Blood
11657_7#70	ERR434520	ECO0999	C2	7	30251	fimH30	Positive	Positive	NA	I	64.6853	84.871	United Kingdom	Europe	2006	Blood
11679_6#59	ERR435350	ECO1015	C2	7	1503	fimH30	Positive	Positive	CTX-M-15	I	66.4275	84.1836	United Kingdom	Europe	2006	Blood
11658_4#65	ERR434707	ECO1018	C2	7	1503	fimH30	Positive	Positive	CTX-M-15	I	46.6335	0	United Kingdom	Europe	2006	Blood
11791_6#24	ERR439651	ECO1021	C2	7	1503	fimH30	Positive	Positive	CTX-M-15	I	67.333	91.366	United Kingdom	Europe	2006	Blood
11658_4#66	ERR434708	ECO1022	C2	7	1503	fimH30	Positive	Positive	CTX-M-15	I	73.0123	81.3887	United Kingdom	Europe	2006	Blood
11657_6#63	ERR434417	ECO1025	C2	7	1503	fimH30	Positive	Positive	CTX-M-15	I	73.9972	93.1851	United Kingdom	Europe	2006	Blood
11657_6#64	ERR434418	ECO1027	C2	7	29349	fimH30	Positive	Positive	CTX-M-15	I	72.9355	92.6142	United Kingdom	Europe	2006	Blood
11657_7#66	ERR434516	ECO1031	C2	7	1503	fimH30	Positive	Positive	CTX-M-15	I	72.7422	98.3809	United Kingdom	Europe	2006	Blood
11791_6#25	ERR439652	ECO1041	C2	7	1503	fimH30	Positive	Positive	NA	I	64.1346	81.4772	United Kingdom	Europe	2006	Blood
11657_6#65	ERR434419	ECO1043	C2	9	1503	fimH30	Positive	Positive	NA	I	67.4654	84.6796	United Kingdom	Europe	2006	Blood
11658_7#71	ERR435001	ECO1045	C2	9	1503	fimH30	Positive	Positive	NA	I	72.3768	79.5322	United Kingdom	Europe	2006	Blood
11679_4#53	ERR435152	ECO1055	C2	8	1503	fimH30	Positive	Positive	NA	I	51.0339	82.3058	United Kingdom	Europe	2007	Blood
11658_3#55	ERR434601	ECO1062	C2	9	1503	fimH30	Positive	Positive	CTX-M-15	I	99.7379	64.6849	United Kingdom	Europe	2007	Blood
11658_3#56	ERR434602	ECO1063	C2	8	1503	fimH30	Positive	Positive	CTX-M-15	I	86.984	82.1825	United Kingdom	Europe	2007	Blood
11657_6#51	ERR434405	ECO1101	C2	9	1503	fimH30	Positive	Positive	CTX-M-15	I	64.9554	78.1335	United Kingdom	Europe	2007	Blood
11657_7#52	ERR434502	ECO1111	C2	7	1503	fimH30	Positive	Positive	NA	I	74.1349	78.5223	United Kingdom	Europe	2007	Blood
11658_3#42	ERR434588	ECO1115	C2	8	1503	fimH30	Positive	Positive	NA	I	68.8475	83.0826	United Kingdom	Europe	2007	Blood
11657_7#53	ERR434503	ECO1125	C2	7	1503	fimH30	Positive	Positive	NA	I	73.5656	81.2526	United Kingdom	Europe	2007	Blood
11657_7#54	ERR434504	ECO1130	C2	7	29349	fimH30	Positive	Positive	CTX-M-15	I	73.8039	92.2943	United Kingdom	Europe	2007	Blood
11657_7#56	ERR434506	ECO1140	C2	7	1503	fimH30	Positive	Positive	CTX-M-15	I	72.496	89.4773	United Kingdom	Europe	2007	Blood
11679_5#44	ERR435239	ECO1142	C2	7	1503	fimH30	Positive	Positive	CTX-M-15	I	86.3115	68.8198	United Kingdom	Europe	2007	Blood
11679_6#93	ERR435384	ECO1154	C2	7	1503	fimH30	Positive	Positive	CTX-M-15	I	72.8004	96.4479	United Kingdom	Europe	2008	Blood
11657_5#61	ERR434319	ECO1161	C2	9	1503	fimH30	Positive	Positive	CTX-M-15	I	72.3954	96.5508	United Kingdom	Europe	2008	Blood
11679_4#52	ERR435151	ECO1163	C2	8	29890	fimH30	Positive	Positive	CTX-M-15	I	99.7458	83.6535	United Kingdom	Europe	2008	Blood
11658_4#77	ERR434719	ECO1165	C2	8	1503	fimH30	Positive	Positive	NA	I	57.3566	77.3601	United Kingdom	Europe	2008	Blood
11657_7#58	ERR434508	ECO1168	C2	7	1503	fimH30	Positive	Positive	CTX-M-15	I	68.2438	75.8134	United Kingdom	Europe	2008	Blood
11679_7#44	ERR435431	ECO1169	C2	8	1850	fimH30	Positive	Positive	CTX-M-15	T	0	80.9471	United Kingdom	Europe	2008	Blood
11657_7#78	ERR434528	ECO1180	C2	8	1503	fimH30	Positive	Positive	NA	I	61.8629	68.7857	United Kingdom	Europe	2008	Blood
11657_6#67	ERR434421	ECO1189	C2	7	1503	fimH30	Positive	Positive	CTX-M-15	I	73.2929	84.0245	United Kingdom	Europe	2008	Blood
11657_6#91	ERR434445	ECO1190	C2	7	1503	fimH30	Positive	Positive	CTX-M-15	I	72.7237	82.898	United Kingdom	Europe	2008	Blood
11791_3#81	ERR439613	ECO1223	C2	7	1503	fimH30	Positive	Positive	NA	I	73.7774	87.4251	United Kingdom	Europe	2008	Blood
11679_4#66	ERR435165	ECO1228	C2	7	1503	fimH30	Positive	Positive	NA	I	58.7625	86.4901	United Kingdom	Europe	2008	Blood
11679_4#54	ERR435153	ECO1236	C2	9	1503	fimH30	Positive	Positive	CTX-M-15	I	55.6409	77.5881	United Kingdom	Europe	2008	Blood
11658_6#91	ERR434925	ECO1244	C2	7	1503	fimH30	Positive	Positive	CTX-M-15	I	55.7838	77.7022	United Kingdom	Europe	2008	Blood
11657_7#73	ERR434523	ECO1254	C2	8	1503	fimH30	Positive	Positive	NA	I	67.5263	81.7222	United Kingdom	Europe	2009	Blood
11658_4#74	ERR434716	ECO1261	C2	7	1503	fimH30	Positive	Positive	CTX-M-15	I	67.5501	74.6452	United Kingdom	Europe	2009	Blood
11657_7#95	ERR434545	ECO1264	C2	9	1503	fimH30	Positive	Positive	NA	I	67.8652	84.0772	United Kingdom	Europe	2009	Blood
11658_8#93	ERR435096	ECO1268	C2	8	1850	fimH30	Positive	Positive	CTX-M-15	T	45.029	76.8522	United Kingdom	Europe	2009	Blood
11679_7#54	ERR435441	ECO1294	C2	9	1503	fimH30	Positive	Positive	CTX-M-15	I	65.6147	76.8913	United Kingdom	Europe	2009	Blood
11679_7#42	ERR435429	ECO1295	C2	7	1503	fimH30	Positive	Positive	NA	I	0	42.0399	United Kingdom	Europe	2009	Blood
11791_6#30	ERR439657	ECO1322	C2	9	1503	fimH30	Positive	Positive	NA	I	66.1866	74.1671	United Kingdom	Europe	2009	Blood
11658_4#80	ERR434722	ECO1327	C2	7	1503	fimH30	Positive	Positive	CTX-M-15	I	72.1782	88.2028	United Kingdom	Europe	2009	Blood
11658_4#81	ERR434723	ECO1337	C2	8	1850	fimH30	Positive	Positive	CTX-M-15	T	67.1159	75.9648	United Kingdom	Europe	2009	Blood
11658_4#85	ERR434727	ECO1369	C2	8	1503	fimH30	Positive	Positive	NA	I	67.4495	82.8419	United Kingdom	Europe	2010	Blood
11658_7#78	ERR435008	ECO1373	C2	7	1503	fimH30	Positive	Positive	CTX-M-15	I	54.2959	74.9949	United Kingdom	Europe	2010	Blood
11679_7#70	ERR435457	ECO1383	C2	7	1503	fimH30	Positive	Positive	NA	I	82.8484	51.1367	United Kingdom	Europe	2010	Blood
11657_5#80	ERR434338	ECO1393	C2	8	1503	fimH30	Positive	Positive	NA	I	59.7898	71.265	United Kingdom	Europe	2010	Blood
11658_3#74	ERR434620	ECO1399	C2	7	1503	fimH30	Positive	Positive	NA	I	73.3353	68.6045	United Kingdom	Europe	2010	Blood
11657_5#89	ERR434347	ECO1456	C2	8	1850	fimH30	Positive	Positive	CTX-M-15	T	67.2906	77.8723	United Kingdom	Europe	2011	Blood
11679_7#93	ERR435480	ECO1462	C2	9	1503	fimH30	Positive	Positive	NA	I	68.0638	81.2228	United Kingdom	Europe	2011	Blood
11679_4#95	ERR435194	ECO1466	C2	9	1503	fimH30	Positive	Positive	CTX-M-15	I	66.0436	52.0828	United Kingdom	Europe	2011	Blood
11679_5#94	ERR435289	ECO1490	C2	9	1503	fimH30	Positive	Positive	CTX-M-15	I	48.1453	62.0108	United Kingdom	Europe	2011	Blood
11679_6#94	ERR435385	ECO1497	C2	8	1850	fimH30	Positive	Positive	CTX-M-15	T	86.8199	79.71	United Kingdom	Europe	2011	Blood
11679_6#95	ERR435386	ECO1500	C2	7	1503	fimH30	Positive	Positive	CTX-M-15	I	68.6701	99.9039	United Kingdom	Europe	2011	Blood
11658_7#90	ERR435020	ECO1501	C2	9	1503	fimH30	Positive	Positive	NA	I	99.7485	78.8848	United Kingdom	Europe	2011	Blood
11658_3#94	ERR434640	ECO1511	C2	9	1503	fimH30	Positive	Positive	CTX-M-15	I	99.7644	81.9162	United Kingdom	Europe	2011	Blood
11679_4#89	ERR435188	ECO1515	C2	9	1503	fimH30	Positive	Positive	CTX-M-15	I	99.0336	93.8538	United Kingdom	Europe	2011	Blood
11658_7#93	ERR435023	ECO1519	C2	9	1503	fimH30	Positive	Positive	CTX-M-15	I	96.1873	76.751	United Kingdom	Europe	2011	Blood
7960_5#87	ERR161320	HVM1299	C2	9	1503	fimH30	Positive	Positive	CTX-M-15	I	99.7617	93.5024	Spain	Europe	2010	Abdominal abscess
7960_5#88	ERR161321	HVM1619	C2	7	1503	fimH30	Positive	Positive	CTX-M-15	I	91.5883	98.4813	Spain	Europe	2010	Surgical wound
7960_5#89	ERR161322	HVM1997	C2	7	1503	fimH30	Positive	Positive	CTX-M-15	I	68.167	88.9081	Spain	Europe	2010	Urine
7960_5#95	ERR161328	HVM3017	C2	9	1503	fimH30	Positive	Positive	CTX-M-15	I	99.4413	62.9594	Spain	Europe	2010	Urine
7960_5#84	ERR161317	HVM834	C2	7	1503	fimH30	Positive	Positive	CTX-M-15	I	66.4752	81.5018	Spain	Europe	2010	Urine
ERR458470	ERR458470	IR18E	C2	9	1503	fimH30	Positive	Positive	CTX-M-15	I	96.5686	78.8609	India	Asia	2009	Unknown
ERR458471	ERR458471	IR49	C2	8	1503	fimH30	Positive	Positive	CTX-M-15	I	90.2724	88.1951	India	Asia	2009	Unknown
ERR458472	ERR458472	IR65	C2	8	1503	fimH30	Positive	Positive	CTX-M-15	I	89.3696	83.9266	India	Asia	2009	Unknown
ERR458473	ERR458473	IR68	C2	8	1503	fimH30	Positive	Positive	CTX-M-15	I	88.9618	86.4995	India	Asia	2009	Unknown
SRR933413	SRR933413	JJ2050	C2	9	1503	fimH165	Negative	Negative	CTX_M_19	T	70.9497	86.3412	USA	North America	2008	human
SRR933343	SRR933343	JJ2134	C2	7	1503	fimH30	Positive	Positive	NA	I	68.6595	58.3591	USA	North America	2008	human
SRR933417	SRR933417	JJ2183	C2	8	1503	fimH164	Negative	Positive	NA	T	38.423	37.1605	USA	North America	2008	human
SRR933513	SRR933513	JJ2444	C2	9	1503	fimH30	Positive	Positive	CTX-M-15	I	59.0961	47.8866	USA	North America	2008	human
SRR933547	SRR933547	JJ2489	C2	9	1503	fimH30	Positive	Positive	CTX-M-15	I	77.6801	89.5241	Australia	Oceania	2007	human
SRR933387	SRR933387	JJ2547	C2	7	1503	fimH30	Positive	Positive	CTX-M-15	I	73.4332	90.3706	USA	North America	2009	human
SRR933521	SRR933521	JJ2555	C2	7	1503	fimH30	Positive	Positive	CTX-M-15	I	72.4907	87.6591	USA	North America	2007	human
SRR933421	SRR933421	JJ2643	C2	9	1503	fimH35	Negative	Positive	CTX-M-15	I	68.1405	78.8431	USA	North America	2008	human
SRR933529	SRR933529	JJ2657	C2	9	1503	fimH30	Positive	Positive	CTX-M-15	I	68.3365	78.4994	USA	North America	2009	human
SRR933531	SRR933531	JJ2668	C2	9	1503	fimH30	Positive	Positive	NA	I	69.0381	85.8503	USA	North America	2009	human
SRR933537	SRR933537	KN1604	C2	7	1503	fimH30	Positive	Positive	CTX-M-15	I	52.5749	46.1178	Korea	East Asia	2003	human
SRR933535	SRR933535	MH5800	C2	7	15310	fimH30	Positive	Positive	CTX-M-15	I	68.077	88.3559	Portugal	Europe	2005	human
8289_1#27	ERR191660	MJ003268P	C2	9	1503	fimH30	Positive	Positive	CTX-M-15	I	99.8253	57.539	Ireland	Europe	2010	Blood Culture
8289_1#13	ERR191646	MJ005670W	C2	8	1850	fimH30	Positive	Positive	CTX-M-14;CTX-M-15	T	75.7976	86.0621	Ireland	Europe	2009	Blood Culture
8289_1#86	ERR191719	MJ011889K	C2	8	1850	fimH30	Positive	Positive	CTX-M-15	T	65.9006	82.624	Ireland	Europe	2010	Blood Culture
8289_1#81	ERR191714	MR000507M	C2	8	1850	fimH30	Positive	Positive	CTX-M-15	T	0	81.0969	Ireland	Europe	2010	Urine
8289_1#66	ERR191699	MR000949V	C2	7	1503	fimH30	Positive	Positive	CTX-M-15	T	0	0	Ireland	Europe	2010	Urine
8289_1#58	ERR191691	MR002177K	C2	7	1503	fimH30	Positive	Positive	CTX-M-15	T	88.6097	0	Ireland	Europe	2010	Urine
8289_1#73	ERR191706	MR002251M	C2	9	1503	fimH30	Positive	Positive	CTX-M-15	T	68.5906	82.9091	Ireland	Europe	2010	Urine
7960_5#19	ERR161252	MS2481	C2	9	1503	fimH30	Positive	Positive	NA	I	87.593	80.0146	Australia	Oceania	2007	Blood
8289_1#96	ERR191729	MU000300C	C2	8	1850	fimH30	Positive	Positive	CTX-M-15	T	63.3085	0	Ireland	Europe	2010	Urine
8289_1#50	ERR191683	MU001243A	C2	7	1507	fimH30	Positive	Positive	CTX-M-15	T	0	89.3139	Ireland	Europe	2010	Urine
8289_1#89	ERR191722	MU002003R	C2	8	1849	fimH30	Positive	Positive	CTX-M-15	T	67.5925	69.1797	Ireland	Europe	2011	Urine
8289_1#88	ERR191721	MU002486S	C2	8	1850	fimH30	Positive	Positive	CTX-M-15	T	71.4581	83.9385	Ireland	Europe	2010	Urine
8289_1#90	ERR191723	MU002849L	C2	7	1503	fimH30	Positive	Positive	CTX-M-15	I	0	94.9947	Ireland	Europe	2011	Urine
8289_1#94	ERR191727	MU003581Q	C2	8	1850	fimH30	Positive	Positive	CTX-M-15	T	99.7776	82.8716	Ireland	Europe	2010	Urine
8289_1#65	ERR191698	MU004147L	C2	8	1858	fimH30	Positive	Positive	CTX-M-15	T	62.8399	0	Ireland	Europe	2010	Urine
8289_1#24	ERR191657	MU004181Y	C2	8	1850	fimH30	Positive	Positive	CTX-M-14;CTX-M-15	T	68.0585	0	Ireland	Europe	2009	Urine
8289_1#34	ERR191667	MU005425	C2	7	1503	fimH30	Positive	Positive	CTX-M-15	I	74.4261	17.4525	Ireland	Europe	2010	Urine
8289_1#77	ERR191710	MU005606S	C2	8	1850	fimH30	Positive	Positive	CTX-M-15	T	69.099	72.4748	Ireland	Europe	2011	Urine
8289_1#93	ERR191726	MU008021M	C2	9	1503	fimH30	Positive	Positive	CTX-M-15	I	89.4358	59.5937	Ireland	Europe	2010	Urine
8289_1#25	ERR191658	MU008501D	C2	7	1503	fimH30	Positive	Positive	CTX-M-15	I	61.712	11.5411	Ireland	Europe	2011	Urine
8289_1#53	ERR191686	MU008790X	C2	8	1851	fimH30	Positive	Positive	CTX-M-15	T	66.0198	77.6205	Ireland	Europe	2009	Urine
8289_1#55	ERR191688	MU010471F	C2	8	1851	fimH30	Positive	Positive	CTX-M-15	T	66.401	78.2492	Ireland	Europe	2009	Urine
8289_1#42	ERR191675	MU010892C	C2	7	1503	fimH30	Positive	Positive	CTX-M-15	I	59.3185	51.0575	Ireland	Europe	2010	Blood
8289_1#16	ERR191649	MU011366J	C2	8	1850	fimH30	Positive	Positive	CTX-M-15	T	74.7544	88.6248	Ireland	Europe	2010	Urine
8289_1#70	ERR191703	MU012029M	C2	8	1850	fimH30	Positive	Positive	CTX-M-15	T	83.5156	82.6921	Ireland	Europe	2010	Urine
8289_1#76	ERR191709	MU012872T	C2	7	1503	fimH30	Positive	Positive	NA	T	0	30.4741	Ireland	Europe	2010	Urine
8289_1#38	ERR191671	MU013882N	C2	8	1850	fimH30	Positive	Positive	CTX-M-15	T	54.4574	64.9035	Ireland	Europe	2011	Urine
8289_1#52	ERR191685	MU014830Z	C2	9	1503	fimH30	Positive	Positive	CTX-M-15	T	0	12.2014	Ireland	Europe	2010	Urine
8289_1#9	ERR191642	MU014911X	C2	8	1850	fimH30	Positive	Positive	CTX-M-15	T	0	69.0308	Ireland	Europe	2009	Urine
8289_1#82	ERR191715	MU015584Q	C2	8	1850	fimH30	Positive	Positive	CTX-M-15	T	67.2403	81.8566	Ireland	Europe	2011	Urine
8289_1#45	ERR191678	MU015790A	C2	8	1850	fimH30	Positive	Positive	CTX-M-15	T	67.1185	82.0889	Ireland	Europe	2010	Urine
8289_1#39	ERR191672	MU016066B	C2	8	1850	fimH30	Positive	Positive	CTX-M-15	T	67.1053	78.6525	Ireland	Europe	2010	Urine
8289_1#46	ERR191679	MU017266P	C2	8	1848	fimH30	Positive	Positive	CTX-M-15	T	0	0	Ireland	Europe	2010	Urine
8289_1#7	ERR191640	MU017398S	C2	8	1850	fimH30	Positive	Positive	CTX-M-15	T	0	0	Ireland	Europe	2011	Urine
8289_1#72	ERR191705	MU018333L	C2	8	1850	fimH30	Positive	Positive	CTX-M-15	T	67.8043	74.5142	Ireland	Europe	2009	Urine
8289_1#84	ERR191717	MU020342Y	C2	8	1850	fimH30	Positive	Positive	CTX-M-15	T	68.0796	0	Ireland	Europe	2011	Urine
8289_1#18	ERR191651	MU021657A	C2	7	1503	fimH30	Positive	Positive	CTX-M-15	I	80.5608	70.29	Ireland	Europe	2011	Urine
8289_1#57	ERR191690	MU022111Q	C2	9	1505	fimH30	Positive	Positive	CTX-M-15	T	99.7802	75.2893	Ireland	Europe	2010	Urine
8289_1#30	ERR191663	MU022181B	C2	8	1850	fimH30	Positive	Positive	CTX-M-15	T	70.4652	78.45	Ireland	Europe	2009	Urine
8289_1#64	ERR191697	MU022520B	C2	7	1503	fimH30	Positive	Positive	CTX-M-15	T	89.7694	0	Ireland	Europe	2011	Urine
8289_1#60	ERR191693	MU023102S	C2	9	1503	fimH30	Positive	Positive	CTX-M-15	T	69.0937	81.313	Ireland	Europe	2010	Urine
8289_1#47	ERR191680	MU024105B	C2	8	1850	fimH30	Positive	Positive	CTX-M-15	T	0	71.9388	Ireland	Europe	2007	Urine
8289_1#63	ERR191696	MU024385H	C2	8	1850	fimH30	Positive	Positive	CTX-M-15	T	66.8405	83.6501	Ireland	Europe	2010	Urine
8289_1#74	ERR191707	MU025124A	C2	7	1503	fimH30	Positive	Positive	CTX-M-15	T	0	88.11	Ireland	Europe	2011	Urine
8289_1#40	ERR191673	MU028412D	C2	8	1850	fimH30	Positive	Positive	CTX-M-15	T	58.8657	0	Ireland	Europe	2008	Urine
8289_1#3	ERR191636	MU028688W	C2	7	1503	fimH30	Positive	Positive	CTX-M-15	I	0	0	Ireland	Europe	2005	Urine
8289_1#23	ERR191656	MU029812J	C2	8	1850	fimH30	Positive	Positive	CTX-M-15	T	68.0638	0	Ireland	Europe	2011	Urine
8289_1#15	ERR191648	MU030125Q	C2	8	1850	fimH30	Positive	Positive	CTX-M-15	T	70.4837	93.1451	Ireland	Europe	2011	Urine
8289_1#5	ERR191638	MU032306S	C2	8	1850	fimH30	Positive	Positive	CTX-M-15	T	66.9306	81.2211	Ireland	Europe	2011	Urine
8289_1#8	ERR191641	MU032389M	C2	8	1850	fimH30	Positive	Positive	CTX-M-15	T	0	73.808	Ireland	Europe	2008	Urine
8289_1#6	ERR191639	MU032489A	C2	8	1850	fimH30	Positive	Positive	CTX-M-15	T	66.9597	82.02	Ireland	Europe	2010	Urine
8289_1#14	ERR191647	MU032956F	C2	8	1850	fimH30	Positive	Positive	CTX-M-15	T	67.9631	96.8656	Ireland	Europe	2009	Urine
8289_1#78	ERR191711	MU034398R	C2	8	1850	fimH30	Positive	Positive	CTX-M-15	T	67.8599	75.0221	Ireland	Europe	2009	Urine
8289_1#32	ERR191665	MU039876Z	C2	8	1850	fimH30	Positive	Positive	CTX-M-14;CTX-M-15	T	62.7155	56.2687	Ireland	Europe	2009	Urine
8289_1#62	ERR191695	MU041605K	C2	8	1850	fimH30	Positive	Positive	CTX-M-15	T	56.8932	67.9741	Ireland	Europe	2008	Urine
8289_1#69	ERR191702	MU041878D	C2	8	1850	fimH30	Positive	Positive	CTX-M-15	T	84.1722	87.4302	Ireland	Europe	2009	Urine
8289_1#56	ERR191689	MU042296Q	C2	8	1850	fimH30	Positive	Positive	CTX-M-15	T	0	77.6724	Ireland	Europe	2010	Urine
8289_1#29	ERR191662	MU048282S	C2	8	1850	fimH30	Positive	Positive	CTX-M-15	T	0	66.6987	Ireland	Europe	2010	Urine
8289_1#1	ERR191634	MU048289Y	C2	8	1850	fimH30	Positive	Positive	CTX-M-15	T	0	0	Ireland	Europe	2008	Urine
8289_1#71	ERR191704	MU048939E	C2	8	1850	fimH30	Positive	Positive	CTX-M-15	T	68.7363	75.3208	Ireland	Europe	2010	Urine
8289_1#37	ERR191670	MU050574H	C2	7	1503	fimH30	Positive	Positive	NA	I	66.9438	29.6956	Ireland	Europe	2010	Urine
8289_1#87	ERR191720	MU051326X	C2	8	1850	fimH30	Positive	Positive	CTX-M-15	T	67.9976	82.2684	Ireland	Europe	2010	Urine
8289_1#61	ERR191694	MU053687K	C2	8	1850	fimH30	Positive	Positive	CTX-M-15	T	66.5308	81.0033	Ireland	Europe	2009	Urine
8289_1#85	ERR191718	MU053690Q	C2	8	1850	fimH30	Positive	Positive	CTX-M-15	T	68.2809	68.1136	Ireland	Europe	2009	Urine
8289_1#95	ERR191728	MU053911G	C2	8	1858	fimH30	Positive	Positive	CTX-M-15	T	93.9633	87.9926	Ireland	Europe	2009	Urine
8289_1#54	ERR191687	MU053934H	C2	8	1850	fimH30	Positive	Positive	CTX-M-14;CTX-M-15	T	66.6976	70.6677	Ireland	Europe	2009	Urine
8289_1#48	ERR191681	MU057032W	C2	8	1850	fimH30	Positive	Positive	CTX-M-15	T	0	0	Ireland	Europe	2010	Urine
8289_1#31	ERR191664	MU058349L	C2	8	1850	fimH30	Positive	Positive	CTX-M-15	T	69.7371	77.754	Ireland	Europe	2010	Urine
8289_1#21	ERR191654	MU058353K	C2	8	1850	fimH30	Positive	Positive	CTX-M-15	T	67.4442	89.929	Ireland	Europe	2010	Urine
11983_4#20	ERR474113	ND	C2	9	1503	fimH30	Positive	Positive	NA	I	67.5766	81.0943	Ireland	Europe	2007	Blood
11983_3#64	ERR474062	ND	C2	8	1503	fimH30	Positive	Positive	NA	I	68.7627	84.7119	Ireland	Europe	2006	Blood
11983_4#51	ERR474142	ND	C2	9	1503	fimH30	Positive	Positive	CTX-M-15	I	99.6055	67.7597	United Kingdom	Europe	2009	Blood
11983_4#55	ERR474146	ND	C2	9	1503	fimH30	Positive	Positive	CTX-M-15	I	99.7193	64.2918	United Kingdom	Europe	2009	Blood
12082_4#26	ERR486709	ND	C2	9	1503	fimH30	Positive	Positive	SHV-12	I	61.2619	44.2656	United Kingdom	Europe	2009	Blood
11983_4#21	ERR474114	ND	C2	7	1503	fimH30	Positive	Positive	CTX-M-15	I	62.1409	74.9081	Ireland	Europe	2007	Blood
11983_5#1	ERR474188	ND	C2	7	1503	fimH30	Positive	Positive	CTX-M-15	I	72.2391	82.8759	Ireland	Europe	2010	Blood
11983_5#27	ERR474213	ND	C2	7	1503	fimH30	Positive	Positive	CTX-M-15	I	72.1491	85.1135	Ireland	Europe	2010	Blood
11983_5#32	ERR474217	ND	C2	8	1503	fimH30	Positive	Positive	CTX-M-15	I	87.7439	84.1538	United Kingdom	Europe	2011	Blood
11983_5#75	ERR474259	ND	C2	7	1503	fimH30	Positive	Positive	CTX-M-15	I	72.7634	0	Ireland	Europe	2010	Blood
11983_5#76	ERR474260	ND	C2	7	1503	fimH30	Positive	Positive	CTX-M-15	I	0	77.5779	United Kingdom	Europe	2010	Blood
11983_5#88	ERR474272	ND	C2	8	1850	fimH30	Positive	Positive	CTX-M-15	T	0	0	Ireland	Europe	2011	Blood
12082_4#29	ERR486712	ND	C2	8	29676	fimH30	Positive	Positive	NA	I	68.9878	66.771	Ireland	Europe	2011	Blood
14937_7#61	ERR776028	NHEC0002	C2	7	1503	fimH30	Positive	Positive	NA	I	73.788	70.1283	United Kingdom	Europe	2014	Stool
14937_7#66	ERR776033	NHEC0009	C2	7	1503	fimH30	Positive	Positive	NA	I	73.3538	77.9217	United Kingdom	Europe	2014	Stool
14937_7#67	ERR776034	NHEC0010	C2	7	1503	fimH30	Positive	Positive	NA	I	73.743	72.0145	United Kingdom	Europe	2014	Stool
14937_7#68	ERR776035	NHEC0011	C2	7	1503	fimH30	Positive	Positive	NA	I	72.9567	71.5874	United Kingdom	Europe	2014	Stool
14937_7#80	ERR776047	NHEC0023	C2	7	1503	fimH30	Positive	Positive	NA	I	73.6477	70.1811	United Kingdom	Europe	2014	Stool
14937_7#83	ERR776050	NHEC0027	C2	7	1503	fimH30	Positive	Positive	NA	I	73.2558	69.4545	United Kingdom	Europe	2014	Stool
14937_7#84	ERR776051	NHEC0028	C2	7	1503	fimH30	Positive	Positive	NA	I	73.3035	69.9199	United Kingdom	Europe	2014	Stool
14937_6#3	ERR775884	NHEC0031	C2	7	1503	fimH30	Positive	Positive	NA	I	73.5497	69.8492	United Kingdom	Europe	2014	Stool
14937_6#14	ERR775895	NHEC0042	C2	7	1503	fimH30	Positive	Positive	NA	I	72.6654	73.9841	United Kingdom	Europe	2014	Stool
14937_6#13	ERR775894	NHEC0043	C2	7	1503	fimH30	Positive	Positive	NA	I	73.3194	71.0293	United Kingdom	Europe	2014	Stool
14937_6#7	ERR775888	NHEC0045	C2	7	1503	fimH30	Positive	Positive	NA	I	73.5021	74.3057	United Kingdom	Europe	2014	Stool
14937_6#6	ERR775887	NHEC0046	C2	7	1503	fimH30	Positive	Positive	NA	I	73.1314	69.4706	United Kingdom	Europe	2014	Stool
14937_6#16	ERR775897	NHEC0050	C2	7	1503	fimH30	Positive	Positive	NA	I	73.1976	69.6017	United Kingdom	Europe	2014	Stool
14937_6#17	ERR775898	NHEC0051	C2	7	1503	fimH30	Positive	Positive	NA	I	73.0096	68.8546	United Kingdom	Europe	2014	Stool
14937_6#23	ERR775904	NHEC0054	C2	7	1503	fimH30	Positive	Positive	NA	I	74.0687	64.4279	United Kingdom	Europe	2014	Stool
14937_6#26	ERR775907	NHEC0057	C2	7	1503	fimH30	Positive	Positive	NA	I	66.8326	67.4653	United Kingdom	Europe	2014	Stool
14937_8#33	ERR776083	NHEC0061	C2	7	1503	fimH30	Positive	Positive	NA	I	67.9208	68.0557	United Kingdom	Europe	2014	Stool
14937_8#38	ERR776088	NHEC0062	C2	7	1503	fimH30	Positive	Positive	NA	I	73.2108	65.2336	United Kingdom	Europe	2014	Stool
14937_6#30	ERR775911	NHEC0063	C2	7	1503	fimH30	Positive	Positive	NA	I	73.7589	28.7087	United Kingdom	Europe	2014	Stool
14937_6#32	ERR775913	NHEC0065	C2	7	1503	fimH30	Positive	Positive	NA	I	73.9469	66.7872	United Kingdom	Europe	2014	Stool
14937_6#34	ERR775915	NHEC0067	C2	7	1503	fimH30	Positive	Positive	NA	I	72.6707	61.2604	United Kingdom	Europe	2014	Stool
14937_6#36	ERR775917	NHEC0069	C2	7	1503	fimH30	Positive	Positive	NA	I	73.3432	69.7505	United Kingdom	Europe	2014	Stool
14937_6#40	ERR775921	NHEC0073	C2	7	1503	fimH30	Positive	Positive	NA	I	73.8357	56.9979	United Kingdom	Europe	2014	Stool
14937_6#20	ERR775901	NHEC0076	C2	7	1503	fimH30	Positive	Positive	NA	I	72.4721	72.8322	United Kingdom	Europe	2014	Stool
14937_6#43	ERR775924	NHEC0080	C2	7	1503	fimH30	Positive	Positive	NA	I	74.2143	69.3379	United Kingdom	Europe	2014	Stool
14937_6#47	ERR775928	NHEC0087	C2	7	1503	fimH30	Positive	Positive	NA	I	73.6821	69.7514	United Kingdom	Europe	2014	Stool
14937_6#51	ERR775932	NHEC0091	C2	7	1503	fimH30	Positive	Positive	NA	I	73.788	69.9726	United Kingdom	Europe	2014	Stool
14937_6#70	ERR775951	NHEC0101	C2	7	1503	fimH30	Positive	Positive	NA	I	74.2434	69.5557	United Kingdom	Europe	2014	Stool
15056_4#86	ERR830645	NHEC0107	C2	7	1503	fimH30	Positive	Positive	NA	I	73.9998	0	United Kingdom	Europe	2014	Stool
14937_6#83	ERR775964	NHEC0119	C2	7	1503	fimH30	Positive	Positive	NA	I	73.1182	69.6331	United Kingdom	Europe	2014	Stool
14937_6#61	ERR775942	NHEC0127	C2	7	1503	fimH30	Positive	Positive	NA	I	57.1739	64.1055	United Kingdom	Europe	2014	Stool
14937_8#6	ERR776059	NHEC0130	C2	7	1503	fimH30	Positive	Positive	NA	I	74.7703	71.5151	United Kingdom	Europe	2014	Stool
14937_8#10	ERR776060	NHEC0136	C2	7	1503	fimH30	Positive	Positive	NA	I	75.9618	72.3931	United Kingdom	Europe	2014	Stool
14937_8#24	ERR776074	NHEC0152	C2	7	1503	fimH30	Positive	Positive	NA	I	74.7941	69.9539	United Kingdom	Europe	2014	Stool
14937_7#57	ERR776024	NHEC0158	C2	9	1503	fimH30	Positive	Positive	NA	I	99.7564	65.8368	United Kingdom	Europe	2014	Stool
14937_7#56	ERR776023	NHEC0159	C2	9	1503	fimH30	Positive	Positive	NA	I	99.7908	67.3283	United Kingdom	Europe	2014	Stool
15056_4#78	ERR830637	NHEES0265	C2	7	1503	fimH30	Positive	Positive	CTX-M-15	I	73.3141	77.0853	United Kingdom	Europe	2014	Stool
14937_7#3	ERR775970	NHES0001	C2	7	1503	fimH30	Positive	Positive	CTX-M-15	I	74.6247	77.9463	United Kingdom	Europe	2014	Stool
14937_8#47	ERR776097	NHES0003	C2	9	1503	fimH30	Positive	Positive	CTX-M-15	I	99.7749	68.7245	United Kingdom	Europe	2014	Stool
14937_8#40	ERR776090	NHES0004	C2	7	1503	fimH30	Positive	Positive	CTX-M-15	I	73.1076	81.6609	United Kingdom	Europe	2014	Stool
14937_8#48	ERR776098	NHES0006	C2	7	1503	fimH30	Positive	Positive	CTX-M-15	I	74.8736	78.3113	United Kingdom	Europe	2014	Urine
14937_8#49	ERR776099	NHES0009	C2	7	1503	fimH30	Positive	Positive	CTX-M-15	I	73.4624	77.3482	United Kingdom	Europe	2014	Stool
15056_4#39	ERR830598	NHES0010	C2	9	1503	fimH30	Positive	Positive	CTX-M-15	I	99.6664	56.8558	United Kingdom	Europe	2014	Stool
14937_8#50	ERR776100	NHES0011	C2	7	41451	fimH30	Positive	Positive	CTX-M-15	I	62.1594	60.749	United Kingdom	Europe	2014	Stool
14937_8#51	ERR776101	NHES0012	C2	9	1503	fimH30	Positive	Positive	CTX-M-15	I	99.7697	68.1102	United Kingdom	Europe	2014	Stool
14937_8#52	ERR776102	NHES0014	C2	7	41451	fimH30	Positive	Positive	CTX-M-15	I	63.7798	61.8891	United Kingdom	Europe	2014	Stool
14937_7#5	ERR775972	NHES0015	C2	7	1503	fimH30	Positive	Positive	CTX-M-15	I	73.4359	77.8842	United Kingdom	Europe	2014	Stool
14937_8#54	ERR776104	NHES0018	C2	7	1503	fimH30	Positive	Positive	CTX-M-15	I	73.4174	81.0364	United Kingdom	Europe	2014	Stool
15056_4#40	ERR830599	NHES0019	C2	7	1503	fimH30	Positive	Positive	CTX-M-15	I	73.3035	78.7588	United Kingdom	Europe	2014	Stool
14937_8#55	ERR776105	NHES0021	C2	7	1503	fimH30	Positive	Positive	CTX-M-15	I	72.8799	78.9741	United Kingdom	Europe	2014	Stool
14937_8#56	ERR776106	NHES0022	C2	7	1503	fimH30	Positive	Positive	CTX-M-15	I	73.0732	78.285	United Kingdom	Europe	2014	Stool
15056_4#41	ERR830600	NHES0023	C2	7	1503	fimH30	Positive	Positive	CTX-M-15	I	73.5577	77.3891	United Kingdom	Europe	2014	Stool
15056_4#42	ERR830601	NHES0024	C2	9	1503	fimH30	Positive	Positive	CTX-M-15	I	99.7511	67.1539	United Kingdom	Europe	2014	Stool
14937_7#6	ERR775973	NHES0025	C2	7	1503	fimH30	Positive	Positive	CTX-M-15	I	71.5269	77.3857	United Kingdom	Europe	2014	Stool
14937_8#58	ERR776108	NHES0029	C2	7	41451	fimH30	Positive	Positive	CTX-M-15	I	62.358	61.8355	United Kingdom	Europe	2014	Stool
15056_4#43	ERR830602	NHES0030	C2	7	1503	fimH30	Positive	Positive	CTX-M-15	I	73.1897	77.5652	United Kingdom	Europe	2014	Stool
14937_8#59	ERR776109	NHES0032	C2	7	1503	fimH30	Positive	Positive	CTX-M-15	I	76.2768	79.049	United Kingdom	Europe	2014	Urine
15056_4#44	ERR830603	NHES0036	C2	7	1503	fimH30	Positive	Positive	CTX-M-15	I	50.3985	76.9449	United Kingdom	Europe	2014	Stool
14937_8#60	ERR776110	NHES0037	C2	7	1503	fimH30	Positive	Positive	CTX-M-15	I	74.1243	78.1488	United Kingdom	Europe	2014	Stool
14937_8#61	ERR776111	NHES0038	C2	7	1503	fimH30	Positive	Positive	CTX-M-15	I	76.0518	79.7968	United Kingdom	Europe	2014	Stool
14937_8#62	ERR780254	NHES0039	C2	9	1503	fimH30	Positive	Positive	CTX-M-15	I	99.6796	71.0336	United Kingdom	Europe	2014	Stool
14937_7#28	ERR775995	NHES0041	C2	9	1503	fimH30	Positive	Positive	CTX-M-15	I	99.8809	70.5078	United Kingdom	Europe	2014	Stool
15056_4#45	ERR830604	NHES0042	C2	7	1503	fimH30	Positive	Positive	CTX-M-15	I	74.9001	76.6769	United Kingdom	Europe	2014	Stool
15056_4#46	ERR830605	NHES0043	C2	7	1503	fimH30	Positive	Positive	CTX-M-15	I	73.4412	74.6818	United Kingdom	Europe	2014	Stool
14937_8#41	ERR776091	NHES0044	C2	7	1503	fimH30	Positive	Positive	CTX-M-15	I	73.1208	80.3864	United Kingdom	Europe	2014	Stool
14937_7#29	ERR775996	NHES0045	C2	7	1503	fimH30	Positive	Positive	CTX-M-15	I	74.818	79.3161	United Kingdom	Europe	2014	Stool
15056_4#83	ERR830642	NHES0046	C2	7	1503	fimH30	Positive	Positive	CTX-M-15	I	74.1084	0	United Kingdom	Europe	2014	Stool
14937_8#63	ERR780255	NHES0048	C2	9	1503	fimH30	Positive	Positive	CTX-M-15	I	73.796	43.1987	United Kingdom	Europe	2014	Stool
15056_4#47	ERR830606	NHES0049	C2	7	1503	fimH30	Positive	Positive	CTX-M-15	I	73.5286	77.6851	United Kingdom	Europe	2014	Stool
14937_7#30	ERR775997	NHES0050	C2	7	1503	fimH30	Positive	Positive	CTX-M-15	I	68.9613	73.4184	United Kingdom	Europe	2014	Stool
15056_4#48	ERR830607	NHES0051	C2	7	1503	fimH30	Positive	Positive	CTX-M-15	I	74.8444	77.7039	United Kingdom	Europe	2014	Stool
14937_8#44	ERR776094	NHES0052	C2	7	1503	fimH30	Positive	Positive	CTX-M-15	I	72.8322	80.777	United Kingdom	Europe	2014	Stool
14937_7#31	ERR775998	NHES0054	C2	7	1503	fimH30	Positive	Positive	CTX-M-15	I	73.9336	78.0969	United Kingdom	Europe	2014	Stool
15056_4#49	ERR830608	NHES0055	C2	7	1503	fimH30	Positive	Positive	CTX-M-15	I	73.4597	77.4571	United Kingdom	Europe	2014	Stool
14937_7#7	ERR775974	NHES0056	C2	7	1503	fimH30	Positive	Positive	CTX-M-15	I	73.9522	79.0098	United Kingdom	Europe	2014	Stool
14937_7#8	ERR775975	NHES0057	C2	7	1503	fimH30	Positive	Positive	CTX-M-15	I	73.3035	77.7932	United Kingdom	Europe	2014	Stool
14937_8#64	ERR780256	NHES0058	C2	7	1503	fimH30	Positive	Positive	CTX-M-15	I	72.999	77.9744	United Kingdom	Europe	2014	Urine
14937_8#65	ERR780257	NHES0059	C2	7	1503	fimH30	Positive	Positive	CTX-M-15	I	74.7094	78.484	United Kingdom	Europe	2014	Urine
15056_4#50	ERR830609	NHES0061	C2	7	1503	fimH30	Positive	Positive	CTX-M-15	I		80.2163	United Kingdom	Europe	2014	Stool
15056_4#51	ERR830610	NHES0062	C2	7	1503	fimH30	Positive	Positive	CTX-M-15	I	73.6583	75.5343	United Kingdom	Europe	2014	Stool
15056_4#52	ERR830611	NHES0064	C2	9	1503	fimH30	Positive	Positive	CTX-M-15	I	99.7458	71.4232	United Kingdom	Europe	2014	Stool
14937_8#66	ERR780258	NHES0065	C2	7	1503	fimH30	Positive	Positive	CTX-M-15	I	74.5294	78.7138	United Kingdom	Europe	2014	Stool
14937_8#67	ERR780259	NHES0067	C2	9	1503	fimH30	Positive	Positive	CTX-M-15	I	99.7511	70.9757	United Kingdom	Europe	2014	Stool
15056_4#8	ERR830567	NHES0068	C2	7	1503	fimH30	Positive	Positive	CTX-M-15	I	73.4677	77.1917	United Kingdom	Europe	2014	Stool
14937_8#68	ERR780260	NHES0069	C2	9	1503	fimH30	Positive	Positive	CTX-M-15	I	99.6002	69.9522	United Kingdom	Europe	2014	Stool
15056_4#53	ERR830612	NHES0071	C2	7	1503	fimH30	Positive	Positive	CTX-M-15	I	74.2408	27.5235	United Kingdom	Europe	2014	Stool
15056_4#54	ERR830613	NHES0072	C2	7	1503	fimH30	Positive	Positive	CTX-M-15	I	74.6724	77.127	United Kingdom	Europe	2014	Stool
15056_4#55	ERR830614	NHES0073	C2	9	1503	fimH30	Positive	Positive	CTX-M-15	I	99.6055	69.1167	United Kingdom	Europe	2014	Stool
14937_7#9	ERR775976	NHES0074	C2	7	1503	fimH30	Positive	Positive	CTX-M-15	I	73.788	78.1165	United Kingdom	Europe	2014	Stool
14937_8#69	ERR780261	NHES0076	C2	7	1503	fimH30	Positive	Positive	CTX-M-15	I	0	81.6099	United Kingdom	Europe	2014	Stool
15056_4#56	ERR830615	NHES0077	C2	7	1503	fimH30	Positive	Positive	CTX-M-15	I	73.6556	77.2963	United Kingdom	Europe	2014	Stool
15056_4#57	ERR830616	NHES0078	C2	7	1503	fimH30	Positive	Positive	CTX-M-15	I	75.088	75.8542	United Kingdom	Europe	2014	Stool
15056_4#58	ERR830617	NHES0079	C2	7	1503	fimH30	Positive	Positive	CTX-M-15	I	72.7025	77.3797	United Kingdom	Europe	2014	Stool
14937_7#32	ERR775999	NHES0080	C2	7	1503	fimH30	Positive	Positive	CTX-M-15	I	72.766	78.4475	United Kingdom	Europe	2014	Stool
14937_8#70	ERR780262	NHES0081	C2	9	1503	fimH30	Positive	Positive	CTX-M-15	I	99.7485	69.9454	United Kingdom	Europe	2014	Stool
14937_7#10	ERR775977	NHES0083	C2	7	1503	fimH30	Positive	Positive	CTX-M-15	I	69.5597	72.6314	United Kingdom	Europe	2014	Stool
14937_8#71	ERR780263	NHES0084	C2	7	1503	fimH30	Positive	Positive	CTX-M-15	I	73.2982	62.9237	United Kingdom	Europe	2014	Stool
14937_8#46	ERR776096	NHES0086	C2	7	1503	fimH30	Positive	Positive	CTX-M-15	I	62.2177	69.0801	United Kingdom	Europe	2014	Stool
14937_7#11	ERR775978	NHES0088	C2	7	1503	fimH30	Positive	Positive	CTX-M-15	I	73.1182	77.6902	United Kingdom	Europe	2014	Urine
14937_7#12	ERR775979	NHES0089	C2	7	1503	fimH30	Positive	Positive	CTX-M-15	I	73.1208	77.8936	United Kingdom	Europe	2014	Stool
14937_8#72	ERR780264	NHES0090	C2	7	41451	fimH30	Positive	Positive	CTX-M-15	I	63.6342	62.4906	United Kingdom	Europe	2014	Stool
14937_8#73	ERR780265	NHES0091	C2	7	1503	fimH30	Positive	Positive	CTX-M-15	I	76.11	78.6049	United Kingdom	Europe	2014	Stool
14937_7#13	ERR775980	NHES0092	C2	7	1503	fimH30	Positive	Positive	CTX-M-15	I	71.6328	77.7464	United Kingdom	Europe	2014	Stool
15056_4#59	ERR830618	NHES0094	C2	7	1503	fimH30	Positive	Positive	CTX-M-15	I	72.864	77.2419	United Kingdom	Europe	2014	Stool
14937_7#14	ERR775981	NHES0096	C2	7	1503	fimH30	Positive	Positive	CTX-M-15	I	74.0131	78.1965	United Kingdom	Europe	2014	Stool
14937_7#15	ERR775982	NHES0097	C2	7	1503	fimH30	Positive	Positive	CTX-M-15	I	73.7165	73.7204	United Kingdom	Europe	2014	Stool
14937_8#74	ERR780266	NHES0098	C2	9	1503	fimH30	Positive	Positive	CTX-M-15	I	99.7485	70.1419	United Kingdom	Europe	2014	Stool
15056_4#60	ERR830619	NHES0100	C2	7	1503	fimH30	Positive	Positive	CTX-M-15	I	73.8886	77.8927	United Kingdom	Europe	2014	Stool
14937_7#16	ERR775983	NHES0101	C2	7	1503	fimH30	Positive	Positive	CTX-M-15	I	73.5736	78.4942	United Kingdom	Europe	2014	Stool
14937_7#17	ERR775984	NHES0102	C2	7	1503	fimH30	Positive	Positive	CTX-M-15	I	74.0157	72.8356	United Kingdom	Europe	2014	Stool
14937_7#33	ERR776000	NHES0103	C2	7	1503	fimH30	Positive	Positive	CTX-M-15	I	72.819	75.7947	United Kingdom	Europe	2014	Stool
15056_4#61	ERR830620	NHES0104	C2	7	1503	fimH30	Positive	Positive	CTX-M-15	I	74.1402	78.1207	United Kingdom	Europe	2014	Urine
14937_8#75	ERR780267	NHES0105	C2	7	1503	fimH30	Positive	Positive	CTX-M-15	I	73.3273	78.2339	United Kingdom	Europe	2014	Urine
14937_7#18	ERR775985	NHES0106	C2	7	1503	fimH30	Positive	Positive	CTX-M-15	I	71.9664	78.0944	United Kingdom	Europe	2014	Stool
14937_8#76	ERR780268	NHES0108	C2	9	1503	fimH30	Positive	Positive	CTX-M-15	I	99.6426	68.2667	United Kingdom	Europe	2014	Stool
14937_8#77	ERR780269	NHES0110	C2	9	1503	fimH30	Positive	Positive	CTX-M-15	I	99.8067	69.651	United Kingdom	Europe	2014	Stool
14937_8#78	ERR780270	NHES0111	C2	7	1503	fimH30	Positive	Positive	CTX-M-15	I	74.4552	77.8008	United Kingdom	Europe	2014	Stool
14937_8#79	ERR780271	NHES0113	C2	9	1503	fimH30	Positive	Positive	CTX-M-15	I	99.8253	69.1728	United Kingdom	Europe	2014	Stool
14937_8#80	ERR780272	NHES0116	C2	7	1503	fimH30	Positive	Positive	CTX-M-15	I	72.6575	77.6009	United Kingdom	Europe	2014	Stool
14937_8#81	ERR780273	NHES0117	C2	7	1503	fimH30	Positive	Positive	CTX-M-15	I	74.8074	78.1259	United Kingdom	Europe	2014	Stool
14937_8#83	ERR780275	NHES0119	C2	7	1503	fimH30	Positive	Positive	CTX-M-15	I	73.6662	78.034	United Kingdom	Europe	2014	Stool
14937_8#84	ERR780276	NHES0120	C2	7	1503	fimH30	Positive	Positive	CTX-M-15	I	73.5921	78.6066	United Kingdom	Europe	2014	Stool
14937_7#19	ERR775986	NHES0121	C2	7	1503	fimH30	Positive	Positive	CTX-M-15	I	73.7827	77.954	United Kingdom	Europe	2014	Urine
15056_4#81	ERR830640	NHES0122	C2	7	1503	fimH30	Positive	Positive	CTX-M-15	I	73.465	77.3286	United Kingdom	Europe	2014	Stool
15056_4#62	ERR830621	NHES0123	C2	7	1503	fimH30	Positive	Positive	CTX-M-15	I	72.8402	78.3939	United Kingdom	Europe	2014	Stool
14937_8#85	ERR780277	NHES0124	C2	7	1503	fimH30	Positive	Positive	CTX-M-15	I	74.5347	78.3675	United Kingdom	Europe	2014	Stool
15056_4#63	ERR830622	NHES0126	C2	7	1503	fimH30	Positive	Positive	CTX-M-15	I	22.6641	77.1262	United Kingdom	Europe	2014	Stool
14937_8#86	ERR780278	NHES0128	C2	7	1503	fimH30	Positive	Positive	CTX-M-15	I	74.299	79.2651	United Kingdom	Europe	2014	Stool
15056_4#33	ERR830592	NHES0129	C2	7	1503	fimH30	Positive	Positive	CTX-M-15	I	73.2267	77.3678	United Kingdom	Europe	2014	Stool
15056_3#1	ERR830474	NHES0130	C2	7	1503	fimH30	Positive	Positive	CTX-M-15	I	73.2479	77.0224	United Kingdom	Europe	2014	Stool
15795_1#43	ERR905806	NHES0131	C2	7	1503	fimH30	Positive	Positive	CTX-M-15	I	74.0687	81.7213	United Kingdom	Europe	2014	Stool
15056_4#64	ERR830623	NHES0132	C2	7	1503	fimH30	Positive	Positive	CTX-M-15	I	73.5497	77.3933	United Kingdom	Europe	2014	Stool
15056_3#2	ERR830475	NHES0133	C2	9	1503	fimH30	Positive	Positive	CTX-M-15	I	99.6108	69.212	United Kingdom	Europe	2014	Stool
15056_3#3	ERR830476	NHES0134	C2	7	1503	fimH30	Positive	Positive	CTX-M-15	I	73.5524	77.0385	United Kingdom	Europe	2014	Urine
14937_7#20	ERR775987	NHES0135	C2	7	1503	fimH30	Positive	Positive	CTX-M-15	I	73.5789	77.4529	United Kingdom	Europe	2014	Stool
14937_7#21	ERR775988	NHES0136	C2	7	1503	fimH30	Positive	Positive	CTX-M-15	I	73.1393	77.8213	United Kingdom	Europe	2014	Stool
15056_3#4	ERR830477	NHES0137	C2	7	41451	fimH30	Positive	Positive	CTX-M-15	I	61.7729	62.2082	United Kingdom	Europe	2014	Stool
14937_7#35	ERR776002	NHES0139	C2	7	1503	fimH30	Positive	Positive	CTX-M-15	I	72.9169	74.9047	United Kingdom	Europe	2014	Stool
15056_3#5	ERR830478	NHES0140	C2	7	1503	fimH30	Positive	Positive	CTX-M-15	I	69.5809	71.8784	United Kingdom	Europe	2014	Stool
15056_3#6	ERR830479	NHES0141	C2	7	1503	fimH30	Positive	Positive	CTX-M-15	I	72.5357	77.9804	United Kingdom	Europe	2014	Stool
15056_3#7	ERR830480	NHES0142	C2	7	1503	fimH30	Positive	Positive	CTX-M-15	I	74.6644	77.2546	United Kingdom	Europe	2014	Stool
15056_3#8	ERR830481	NHES0143	C2	9	1503	fimH30	Positive	Positive	CTX-M-15	I	99.7432	70.6005	United Kingdom	Europe	2014	Stool
15056_3#9	ERR830482	NHES0145	C2	7	1503	fimH30	Positive	Positive	CTX-M-15	I	73.7165	76.9254	United Kingdom	Europe	2014	Urine
14937_7#22	ERR775989	NHES0146	C2	7	1503	fimH30	Positive	Positive	CTX-M-15	I	73.4677	77.9114	United Kingdom	Europe	2014	Stool
15056_3#10	ERR830483	NHES0147	C2	7	1503	fimH30	Positive	Positive	CTX-M-15	I	73.4174	40.7781	United Kingdom	Europe	2014	Stool
15056_3#11	ERR830484	NHES0148	C2	7	1503	fimH30	Positive	Positive	CTX-M-15	I	72.6892	77.0104	United Kingdom	Europe	2014	Urine
15795_1#44	ERR905807	NHES0149	C2	7	1503	fimH30	Positive	Positive	CTX-M-15	I	74.5479	81.4006	United Kingdom	Europe	2014	Stool
15056_3#12	ERR830485	NHES0150	C2	7	41451	fimH30	Positive	Positive	CTX-M-15	I	64.1373	61.4484	United Kingdom	Europe	2014	Stool
15056_4#65	ERR830624	NHES0152	C2	9	1503	fimH30	Positive	Positive	CTX-M-15	I	99.767	70.3274	United Kingdom	Europe	2014	Stool
15056_4#66	ERR830625	NHES0153	C2	7	1503	fimH30	Positive	Positive	CTX-M-15	I	74.998	77.6426	United Kingdom	Europe	2014	Stool
15795_1#45	ERR905808	NHES0155	C2	7	1503	fimH30	Positive	Positive	CTX-M-15	I	74.5506	82.0447	United Kingdom	Europe	2014	Stool
15056_3#13	ERR830486	NHES0156	C2	7	1503	fimH30	Positive	Positive	CTX-M-15	I	72.8666	81.3232	United Kingdom	Europe	2014	Stool
15056_3#14	ERR830487	NHES0157	C2	9	1503	fimH30	Positive	Positive	CTX-M-15	I	97.7309	71.0659	United Kingdom	Europe	2014	Stool
15056_4#34	ERR830593	NHES0158	C2	7	1503	fimH30	Positive	Positive	CTX-M-15	I	72.9937	76.7705	United Kingdom	Europe	2014	Stool
15056_3#15	ERR830488	NHES0159	C2	7	1503	fimH30	Positive	Positive	CTX-M-15	I	73.5815	77.076	United Kingdom	Europe	2014	Urine
15795_1#46	ERR905809	NHES0160	C2	7	1503	fimH30	Positive	Positive	CTX-M-15	I	73.6477	74.6903	United Kingdom	Europe	2014	Stool
15795_1#47	ERR905810	NHES0161	C2	7	1503	fimH30	Positive	Positive	CTX-M-15	I	76.1498	77.5269	United Kingdom	Europe	2014	Stool
14937_7#36	ERR776003	NHES0162	C2	7	1503	fimH30	Positive	Positive	CTX-M-15	I	73.976	77.937	United Kingdom	Europe	2014	Stool
14937_7#23	ERR775990	NHES0163	C2	7	1503	fimH30	Positive	Positive	CTX-M-15	I	73.7271	77.669	United Kingdom	Europe	2014	Stool
14937_7#37	ERR776004	NHES0165	C2	7	41451	fimH30	Positive	Positive	CTX-M-15	I	60.9918	62.3936	United Kingdom	Europe	2014	Stool
15056_3#16	ERR830489	NHES0166	C2	7	1503	fimH30	Positive	Positive	CTX-M-15	I	70.0972	72.0971	United Kingdom	Europe	2014	Stool
15056_3#17	ERR830490	NHES0167	C2	7	1503	fimH30	Positive	Positive	CTX-M-15	I	72.6548	77.5592	United Kingdom	Europe	2014	Stool
15056_3#18	ERR830491	NHES0169	C2	7	1503	fimH30	Positive	Positive	CTX-M-15	I	72.3795	77.0802	United Kingdom	Europe	2014	Stool
15056_3#19	ERR830492	NHES0170	C2	7	1503	fimH30	Positive	Positive	CTX-M-15	I	73.7563	77.0351	United Kingdom	Europe	2014	Stool
14937_7#38	ERR776005	NHES0172	C2	7	1503	fimH30	Positive	Positive	CTX-M-15	I	74.2831	72.1268	United Kingdom	Europe	2014	Stool
15056_3#20	ERR830493	NHES0173	C2	7	1503	fimH30	Positive	Positive	CTX-M-15	I	73.743	77.6537	United Kingdom	Europe	2014	Stool
15056_4#38	ERR830597	NHES0174	C2	7	1503	fimH30	Positive	Positive	CTX-M-15	I	73.2267	77.3822	United Kingdom	Europe	2014	Stool
15795_1#48	ERR905811	NHES0175	C2	7	1503	fimH30	Positive	Positive	CTX-M-15	I	79.4355	81.4355	United Kingdom	Europe	2014	Stool
15056_3#21	ERR830494	NHES0177	C2	7	1503	fimH30	Positive	Positive	CTX-M-15	I	71.8711	80.8254	United Kingdom	Europe	2014	Stool
15056_3#22	ERR830495	NHES0178	C2	7	41451	fimH30	Positive	Positive	CTX-M-15	I	71.9876	60.0948	United Kingdom	Europe	2014	Stool
15056_3#23	ERR830496	NHES0180	C2	7	1503	fimH30	Positive	Positive	CTX-M-15	I	0	76.9339	United Kingdom	Europe	2014	Stool
15056_3#24	ERR830497	NHES0181	C2	7	1503	fimH30	Positive	Positive	CTX-M-15	I	73.2797	75.2535	United Kingdom	Europe	2014	Stool
15056_4#35	ERR830594	NHES0182	C2	7	1503	fimH30	Positive	Positive	CTX-M-15	I	72.6257	77.1066	United Kingdom	Europe	2014	Stool
15056_4#36	ERR830595	NHES0184	C2	7	1503	fimH30	Positive	Positive	CTX-M-15	I	72.5833	77.8732	United Kingdom	Europe	2014	Stool
15795_1#49	ERR905812	NHES0185	C2	7	1503	fimH30	Positive	Positive	CTX-M-15	I	77.7701	74.4155	United Kingdom	Europe	2014	Urine
15056_4#67	ERR830626	NHES0186	C2	7	1503	fimH30	Positive	Positive	CTX-M-15	I	74.299	74.4444	United Kingdom	Europe	2014	Stool
15056_3#26	ERR830499	NHES0188	C2	9	1503	fimH30	Positive	Positive	CTX-M-15	I	99.534	71.4913	United Kingdom	Europe	2014	Stool
15056_3#27	ERR830500	NHES0189	C2	7	1503	fimH30	Positive	Positive	CTX-M-15	I	73.9495	76.5663	United Kingdom	Europe	2014	Stool
15056_4#68	ERR830627	NHES0190	C2	7	1503	fimH30	Positive	Positive	CTX-M-15	I	99.7617	73.637	United Kingdom	Europe	2014	Stool
15056_3#28	ERR830501	NHES0191	C2	7	1503	fimH30	Positive	Positive	CTX-M-15	I	73.8886	76.5782	United Kingdom	Europe	2014	Stool
15056_4#69	ERR830628	NHES0195	C2	9	1503	fimH30	Positive	Positive	CTX-M-15	I	0	66.6647	United Kingdom	Europe	2014	Stool
15056_3#35	ERR830508	NHES0196	C2	7	1503	fimH30	Positive	Positive	CTX-M-15	I	73.3565	75.7972	United Kingdom	Europe	2014	Stool
15056_3#36	ERR830509	NHES0197	C2	7	1503	fimH30	Positive	Positive	CTX-M-15	I	71.8791	74.7192	United Kingdom	Europe	2014	Stool
15056_4#70	ERR830629	NHES0198	C2	7	1503	fimH30	Positive	Positive	CTX-M-15	I	70.4255	71.8963	United Kingdom	Europe	2014	Stool
14937_7#39	ERR776006	NHES0200	C2	7	1503	fimH30	Positive	Positive	CTX-M-15	I	73.5683	76.2788	United Kingdom	Europe	2014	Stool
15056_3#37	ERR830510	NHES0201	C2	7	1503	fimH30	Positive	Positive	CTX-M-15	I	73.2903	77.754	United Kingdom	Europe	2014	Stool
15056_3#38	ERR830511	NHES0203	C2	7	41451	fimH30	Positive	Positive	CTX-M-15	I	61.7491	60.8256	United Kingdom	Europe	2014	Stool
15795_1#50	ERR905813	NHES0204	C2	7	1503	fimH30	Positive	Positive	CTX-M-15	I	75.4667	77.7906	United Kingdom	Europe	2014	Stool
15795_1#51	ERR905814	NHES0205	C2	7	1503	fimH30	Positive	Positive	CTX-M-15	I	74.908	78.4024	United Kingdom	Europe	2014	Stool
15056_3#39	ERR830512	NHES0206	C2	7	41519	fimH30	Positive	Positive	CTX-M-15	I	73.51	70.7009	United Kingdom	Europe	2014	Stool
15056_3#40	ERR830513	NHES0208	C2	7	41519	fimH30	Positive	Positive	CTX-M-15	I	73.2823	70.586	United Kingdom	Europe	2014	Stool
15056_3#41	ERR830514	NHES0210	C2	7	1503	fimH30	Positive	Positive	CTX-M-15	I	73.8039	76.6165	United Kingdom	Europe	2014	Stool
15795_1#52	ERR905815	NHES0211	C2	7	1503	fimH30	Positive	Positive	CTX-M-15	I	74.9398	78.239	United Kingdom	Europe	2014	Stool
15056_4#37	ERR830596	NHES0212	C2	7	1503	fimH30	Positive	Positive	CTX-M-15	I	73.5683	77.6877	United Kingdom	Europe	2014	Stool
15056_3#42	ERR830515	NHES0215	C2	7	1503	fimH30	Positive	Positive	CTX-M-15	I	73.1208	76.9211	United Kingdom	Europe	2014	Stool
15056_3#43	ERR830516	NHES0216	C2	7	1503	fimH30	Positive	Positive	CTX-M-15	I	72.1968	80.6544	United Kingdom	Europe	2014	Stool
15056_4#71	ERR830630	NHES0217	C2	7	1503	fimH30	Positive	Positive	CTX-M-15	I	72.7819	77.7677	United Kingdom	Europe	2014	Stool
15056_3#44	ERR830517	NHES0218	C2	9	1503	fimH30	Positive	Positive	CTX-M-15	I	99.7538	69.3694	United Kingdom	Europe	2014	Stool
15056_3#45	ERR830518	NHES0219	C2	7	1503	fimH30	Positive	Positive	CTX-M-15	I	72.8428	72.3591	United Kingdom	Europe	2014	Stool
15056_3#46	ERR830519	NHES0220	C2	7	41451	fimH30	Positive	Positive	CTX-M-15	I	60.9468	60.7388	United Kingdom	Europe	2014	Stool
15795_1#53	ERR905816	NHES0221	C2	7	1503	fimH30	Positive	Positive	CTX-M-15	I	75.5858	77.794	United Kingdom	Europe	2014	Stool
15056_3#47	ERR830520	NHES0222	C2	7	1503	fimH30	Positive	Positive	CTX-M-15	I	73.0599	82.151	United Kingdom	Europe	2014	Stool
15056_3#48	ERR830521	NHES0223	C2	7	1503	fimH30	Positive	Positive	CTX-M-15	T	72.4377	77.0156	United Kingdom	Europe	2014	Stool
15056_4#73	ERR830632	NHES0226	C2	9	1503	fimH30	Positive	Positive	CTX-M-15	I	99.7379	69.5089	United Kingdom	Europe	2014	Stool
15056_3#49	ERR830522	NHES0227	C2	7	1503	fimH30	Positive	Positive	CTX-M-15	I	72.6495	76.3341	United Kingdom	Europe	2014	Stool
15056_3#50	ERR830523	NHES0228	C2	7	1503	fimH30	Positive	Positive	CTX-M-15	I	72.067	76.597	United Kingdom	Europe	2014	Stool
15056_4#74	ERR830633	NHES0229	C2	7	41451	fimH30	Positive	Positive	CTX-M-15	I	61.4446	63.0198	United Kingdom	Europe	2014	Stool
15795_1#54	ERR905817	NHES0230	C2	7	1503	fimH30	Positive	Positive	CTX-M-15	I	75.8294	77.0173	United Kingdom	Europe	2014	Stool
14937_7#41	ERR776008	NHES0232	C2	7	1503	fimH30	Positive	Positive	CTX-M-15	I	73.1235	73.5324	United Kingdom	Europe	2014	Stool
15056_3#51	ERR830524	NHES0233	C2	7	1503	fimH30	Positive	Positive	CTX-M-15	I	73.8595	75.8244	United Kingdom	Europe	2014	Stool
15056_3#52	ERR830525	NHES0234	C2	7	1503	fimH30	Positive	Positive	CTX-M-15	I	72.9752	80.6621	United Kingdom	Europe	2014	Stool
15056_3#53	ERR830526	NHES0235	C2	9	1503	fimH30	Positive	Positive	CTX-M-15	I	99.7644	69.588	United Kingdom	Europe	2014	Stool
15056_3#54	ERR830527	NHES0236	C2	7	1503	fimH30	Positive	Positive	CTX-M-15	I	73.052	71.6895	United Kingdom	Europe	2014	Stool
15795_1#55	ERR905818	NHES0238	C2	7	1503	fimH30	Positive	Positive	CTX-M-15	I	75.3925	78.2781	United Kingdom	Europe	2014	Stool
15056_3#55	ERR830528	NHES0240	C2	9	1503	fimH30	Positive	Positive	CTX-M-15	I	99.7511	70.3461	United Kingdom	Europe	2014	Stool
14937_7#47	ERR776014	NHES0241	C2	7	1503	fimH30	Positive	Positive	CTX-M-15	I	74.1984	73.9578	United Kingdom	Europe	2014	Stool
15056_3#56	ERR830529	NHES0243	C2	7	41451	fimH30	Positive	Positive	CTX-M-15	I	59.345	58.0469	United Kingdom	Europe	2014	Stool
15056_3#57	ERR830530	NHES0244	C2	7	1503	fimH30	Positive	Positive	CTX-M-15	I	73.097	77.6647	United Kingdom	Europe	2014	Stool
15056_3#58	ERR830531	NHES0245	C2	7	1503	fimH30	Positive	Positive	CTX-M-15	I	72.9222	77.2044	United Kingdom	Europe	2014	Stool
15056_3#59	ERR830532	NHES0246	C2	7	1503	fimH30	Positive	Positive	CTX-M-15	I	76.0359	80.6953	United Kingdom	Europe	2014	Stool
15056_4#9	ERR830568	NHES0247	C2	7	1503	fimH30	Positive	Positive	CTX-M-15	I	0	0	United Kingdom	Europe	2014	Stool
14937_7#48	ERR776015	NHES0248	C2	7	41451	fimH30	Positive	Positive	CTX-M-15	I	62.7234	61.3676	United Kingdom	Europe	2014	Stool
15795_1#56	ERR905819	NHES0256	C2	7	1503	fimH30	Positive	Positive	CTX-M-15	I	77.7172	79.1	United Kingdom	Europe	2014	Stool
15056_4#28	ERR830587	NHES0257	C2	7	1503	fimH30	Positive	Positive	CTX-M-15	I	73.4412	76.5527	United Kingdom	Europe	2014	Stool
15056_3#61	ERR830534	NHES0258	C2	7	1503	fimH30	Positive	Positive	CTX-M-15	I	71.5905	76.3094	United Kingdom	Europe	2014	Stool
15795_1#57	ERR905820	NHES0259	C2	7	1503	fimH30	Positive	Positive	CTX-M-15	I	78.4162	79.7049	United Kingdom	Europe	2014	Stool
15056_3#62	ERR830535	NHES0261	C2	7	1503	fimH30	Positive	Positive	CTX-M-15	I	73.4968	76.6412	United Kingdom	Europe	2014	Urine
15056_3#64	ERR830537	NHES0263	C2	7	41451	fimH30	Positive	Positive	CTX-M-15	I	61.7385	63.0462	United Kingdom	Europe	2014	Stool
15056_3#66	ERR830539	NHES0266	C2	7	1503	fimH30	Positive	Positive	CTX-M-15	I	72.6654	75.6943	United Kingdom	Europe	2014	Stool
15056_3#67	ERR830540	NHES0267	C2	7	1503	fimH30	Positive	Positive	CTX-M-15	I	66.9967	73.6762	United Kingdom	Europe	2014	Stool
15056_3#68	ERR830541	NHES0268	C2	7	1503	fimH30	Positive	Positive	CTX-M-15	I	73.3141	76.0644	United Kingdom	Europe	2014	Stool
15056_3#69	ERR830542	NHES0270	C2	7	1503	fimH30	Positive	Positive	CTX-M-15	I	73.2797	67.9996	United Kingdom	Europe	2014	Stool
15795_1#59	ERR905822	NHES0271	C2	7	1503	fimH30	Positive	Positive	CTX-M-15	I	74.7253	77.2887	United Kingdom	Europe	2014	Stool
15056_4#79	ERR830638	NHES0272	C2	7	1503	fimH30	Positive	Positive	CTX-M-15	I	75.2522	77.4886	United Kingdom	Europe	2014	Stool
14937_8#42	ERR776092	NHES0274	C2	7	1503	fimH30	Positive	Positive	CTX-M-15	I	73.6398	73.9714	United Kingdom	Europe	2014	Urine
15056_4#29	ERR830588	NHES0276	C2	7	1503	fimH30	Positive	Positive	CTX-M-15	I	73.1208	76.7008	United Kingdom	Europe	2014	Stool
15056_4#10	ERR830569	NHES0277	C2	7	1503	fimH30	Positive	Positive	CTX-M-15	I	72.7501	77.007	United Kingdom	Europe	2014	Stool
15056_3#70	ERR830543	NHES0278	C2	7	1503	fimH30	Positive	Positive	CTX-M-15	I	73.1155	77.2972	United Kingdom	Europe	2014	Stool
14937_8#45	ERR776095	NHES0279	C2	7	1503	fimH30	Positive	Positive	CTX-M-15	I	73.9495	81.8064	United Kingdom	Europe	2014	Stool
15056_3#71	ERR830544	NHES0280	C2	7	1503	fimH30	Positive	Positive	CTX-M-15	I	72.6707	76.9271	United Kingdom	Europe	2014	Stool
15056_3#72	ERR830545	NHES0281	C2	7	1503	fimH30	Positive	Positive	CTX-M-15	I	72.2894	76.9926	United Kingdom	Europe	2014	Stool
14937_7#50	ERR776017	NHES0283	C2	9	1503	fimH30	Positive	Positive	CTX-M-15	I	99.6743	0	United Kingdom	Europe	2014	Stool
15795_1#60	ERR905823	NHES0286	C2	7	1503	fimH30	Positive	Positive	CTX-M-15	I	74.8895	77.5448	United Kingdom	Europe	2014	Stool
15056_4#80	ERR830639	NHES0287	C2	9	1503	fimH30	Positive	Positive	CTX-M-15	I	99.3884	70.4176	United Kingdom	Europe	2014	Stool
14937_7#51	ERR776018	NHES0288	C2	7	1503	fimH30	Positive	Positive	CTX-M-15	I	74.0449	81.2449	United Kingdom	Europe	2014	Stool
15056_4#31	ERR830590	NHES0289	C2	7	1503	fimH30	Positive	Positive	CTX-M-15	I	72.2153	76.8343	United Kingdom	Europe	2014	Stool
15056_3#74	ERR830547	NHES0290	C2	7	1503	fimH30	Positive	Positive	CTX-M-15	I	73.4544	73.603	United Kingdom	Europe	2014	Urine
15056_3#75	ERR830548	NHES0291	C2	7	1503	fimH30	Positive	Positive	CTX-M-15	I	64.9633	75.6874	United Kingdom	Europe	2014	Stool
15056_3#76	ERR830549	NHES0292	C2	7	1503	fimH30	Positive	Positive	CTX-M-15	I	74.389	76.7416	United Kingdom	Europe	2014	Stool
15056_3#77	ERR830550	NHES0294	C2	7	41451	fimH30	Positive	Positive	CTX-M-15	I	62.1462	59.1351	United Kingdom	Europe	2014	Stool
15056_4#27	ERR830586	NHES0295	C2	7	1503	fimH30	Positive	Positive	CTX-M-15	I	68.821	77.0011	United Kingdom	Europe	2014	Stool
15795_1#61	ERR905824	NHES0297	C2	7	1503	fimH30	Positive	Positive	CTX-M-15	I	74.2937	78.1429	United Kingdom	Europe	2014	Stool
14937_7#42	ERR776009	NHES0298	C2	7	1503	fimH30	Positive	Positive	CTX-M-15	I	68.4424	72.5965	United Kingdom	Europe	2014	Stool
14937_7#43	ERR776010	NHES0300	C2	7	1503	fimH30	Positive	Positive	CTX-M-15	I	73.6848	78.2884	United Kingdom	Europe	2014	Stool
15056_3#79	ERR830552	NHES0301	C2	7	1503	fimH30	Positive	Positive	CTX-M-15	I	73.3988	77.0351	United Kingdom	Europe	2014	Stool
15056_3#80	ERR830553	NHES0303	C2	7	1503	fimH30	Positive	Positive	CTX-M-15	I	73.4121	73.8718	United Kingdom	Europe	2014	Urine
15056_3#81	ERR830554	NHES0304	C2	7	1503	fimH30	Positive	Positive	CTX-M-15	I	72.3477	81.1079	United Kingdom	Europe	2014	Stool
15056_3#82	ERR830555	NHES0306	C2	7	1503	fimH30	Positive	Positive	CTX-M-15	I	73.1844	78.6457	United Kingdom	Europe	2014	Stool
15056_3#83	ERR830556	NHES0307	C2	7	1503	fimH30	Positive	Positive	CTX-M-15	I	71.4131	77.4078	United Kingdom	Europe	2014	Stool
15056_4#30	ERR830589	NHES0308	C2	7	1503	fimH30	Positive	Positive	CTX-M-15	I	72.7104	76.9118	United Kingdom	Europe	2014	Stool
15056_3#84	ERR830557	NHES0309	C2	7	1503	fimH30	Positive	Positive	CTX-M-15	I	72.6813	73.1793	United Kingdom	Europe	2014	Stool
14937_7#44	ERR776011	NHES0310	C2	7	1503	fimH30	Positive	Positive	CTX-M-15	I	68.7892	72.3412	United Kingdom	Europe	2014	Stool
15056_3#85	ERR830558	NHES0311	C2	7	41451	fimH30	Positive	Positive	CTX-M-15	I	61.4022	59.7774	United Kingdom	Europe	2014	Stool
15795_1#63	ERR905826	NHES0314	C2	7	1503	fimH30	Positive	Positive	CTX-M-15	I	73.4544	77.6307	United Kingdom	Europe	2014	Stool
15056_4#82	ERR830641	NHES0316	C2	7	1503	fimH30	Positive	Positive	CTX-M-15	I	73.6795	73.2116	United Kingdom	Europe	2014	Stool
15056_4#76	ERR830635	NHES0317	C2	7	1503	fimH30	Positive	Positive	CTX-M-15	I	74.2699	77.8051	United Kingdom	Europe	2014	Stool
14937_7#52	ERR776019	NHES0318	C2	7	1503	fimH30	Positive	Positive	CTX-M-15	I	73.5259	78.3241	United Kingdom	Europe	2014	Stool
15056_4#1	ERR830560	NHES0319	C2	7	1503	fimH30	Positive	Positive	CTX-M-15	I	72.9408	74.019	United Kingdom	Europe	2014	Urine
15056_4#2	ERR830561	NHES0320	C2	7	1503	fimH30	Positive	Positive	CTX-M-15	I	74.442	77.2291	United Kingdom	Europe	2014	Stool
15795_1#64	ERR905827	NHES0321	C2	7	1503	fimH30	Positive	Positive	CTX-M-15	I	75.9221	78.5198	United Kingdom	Europe	2014	Stool
14937_7#45	ERR776012	NHES0322	C2	7	1503	fimH30	Positive	Positive	CTX-M-15	I	73.2002	77.1883	United Kingdom	Europe	2014	Stool
15056_4#3	ERR830562	NHES0323	C2	9	1503	fimH30	Positive	Positive	CTX-M-15	I	99.7564	69.9752	United Kingdom	Europe	2014	Stool
15056_4#4	ERR830563	NHES0325	C2	7	1503	fimH30	Positive	Positive	CTX-M-15	I	72.5886	77.2972	United Kingdom	Europe	2014	Stool
14937_7#53	ERR776020	NHES0326	C2	7	1503	fimH30	Positive	Positive	CTX-M-15	I	73.8383	60.3806	United Kingdom	Europe	2014	Stool
15056_4#5	ERR830564	NHES0327	C2	7	1503	fimH30	Positive	Positive	CTX-M-15	I	72.8243	73.3265	United Kingdom	Europe	2014	Stool
15056_4#6	ERR830565	NHES0328	C2	7	1503	fimH30	Positive	Positive	CTX-M-15	I	73.0864	73.0534	United Kingdom	Europe	2014	Urine
15056_4#77	ERR830636	NHES0331	C2	7	1503	fimH30	Positive	Positive	CTX-M-15	I	73.3565	77.726	United Kingdom	Europe	2014	Stool
15056_3#29	ERR830502	NHES0332	C2	7	1503	fimH30	Positive	Positive	CTX-M-15	I	74.1005	77.1576	United Kingdom	Europe	2014	Stool
14937_7#46	ERR776013	NHES0333	C2	7	1503	fimH30	Positive	Positive	CTX-M-15	I	69.6232	71.8759	United Kingdom	Europe	2014	Stool
15056_3#30	ERR830503	NHES0334	C2	7	1503	fimH30	Positive	Positive	CTX-M-15	I	74.0104	76.8454	United Kingdom	Europe	2014	Stool
15056_4#75	ERR830634	NHES0335	C2	7	1503	fimH30	Positive	Positive	CTX-M-15	I	72.6866	76.9909	United Kingdom	Europe	2014	Stool
15056_3#31	ERR830504	NHES0336	C2	7	1503	fimH30	Positive	Positive	CTX-M-15	I	71.985	77.3031	United Kingdom	Europe	2014	Stool
15056_4#84	ERR830643	NHES0337	C2	7	1503	fimH30	Positive	Positive	CTX-M-15	I	73.8357	76.8131	United Kingdom	Europe	2014	Stool
15056_3#32	ERR830505	NHES0338	C2	7	41451	fimH30	Positive	Positive	CTX-M-15	I	62.5301	61.8296	United Kingdom	Europe	2014	Stool
15056_3#33	ERR830506	NHES0340	C2	7	41451	fimH30	Positive	Positive	CTX-M-15	I	62.3262	60.373	United Kingdom	Europe	2014	Stool
7960_5#31	ERR161264	S101EC	C2	7	1503	fimH30	Positive	Positive	CTX-M-15	I	75.2813	91.7872	Australia	Oceania	2009	Rectal swab
7960_5#33	ERR161266	S103EC	C2	9	1503	fimH30	Positive	Positive	CTX-M-15	I	44.3538	58.9096	Australia	Oceania	2010	Urine
7960_5#39	ERR161272	S109EC	C2	7	1503	fimH30	Positive	Positive	NA	I	65.5379	87.0142	Australia	Oceania	2009	Urine
7960_5#4	ERR161237	S10EC	C2	7	1503	fimH30	Positive	Positive	CTX-M-15	I	73.5206	83.2792	United Kingdom	Europe	2009	Urine
7960_5#41	ERR161274	S111EC	C2	7	1503	fimH30	Positive	Positive	CTX-M-15	I	87.6645	83.0095	Australia	Oceania	2009	Urine
7960_5#43	ERR161276	S113EC	C2	9	1496	fimH30	Positive	Positive	CTX-M-15	I	71.4131	95.6584	Australia	Oceania	2009	Rectal swab
7960_5#45	ERR161278	S115EC	C2	9	1503	fimH30	Positive	Positive	CTX-M-15	I	99.8067	71.1612	Australia	Oceania	2011	Urine
7960_5#48	ERR161281	S118EC	C2	9	1503	fimH30	Positive	Positive	CTX-M-15	I	99.6028	70.3308	United Kingdom	Europe	2011	Urine
7960_5#49	ERR161282	S119EC	C2	9	1503	fimH30	Positive	Positive	CTX-M-15	I	99.5314	72.3583	United Kingdom	Europe	2011	Blood
7960_5#5	ERR161238	S11EC	C2	9	1503	fimH30	Positive	Positive	CTX-M-15	I	97.1511	95.4414	United Kingdom	Europe	2009	Urine
7960_5#51	ERR161284	S121EC	C2	7	1503	fimH30	Positive	Positive	CTX-M-15	I	80.8626	93.7168	Canada	North America	2000	Urine
7960_5#52	ERR161285	S122EC	C2	9	1503	fimH30	Positive	Positive	CTX-M-15	I	91.3236	91.5873	Canada	North America	2003	Urine
7960_5#53	ERR161286	S123EC	C2	7	1503	fimH30	Positive	Positive	CTX-M-15	I	67.8546	87.9067	Canada	North America	2001	Urine
7960_5#54	ERR161287	S124EC	C2	8	1850	fimH30	Positive	Positive	CTX-M-15	T	66.2792	73.6574	Canada	North America	2003	Urine
7960_5#55	ERR161288	S125EC	C2	7	1503	fimH30	Positive	Positive	CTX-M-15	I	83.4759	71.4428	Canada	North America	2002	Surgical wound
7960_5#56	ERR161289	S126EC	C2	7	1503	fimH30	Positive	Positive	CTX-M-15	I	69.3135	78.2867	Canada	North America	2002	Urine
7960_5#57	ERR161290	S127EC	C2	7	1503	fimH30	Positive	Positive	CTX-M-15	I	68.6542	93.214	Canada	North America	2002	Urine
7960_5#59	ERR161292	S129EC	C2	8	1850	fimH30	Positive	Positive	CTX-M-15	T	66.8379	81.005	Canada	North America	2004	Urine
7960_5#6	ERR161239	S12EC	C2	7	1503	fimH30	Positive	Positive	CTX-M-15	I	73.5842	85.4045	United Kingdom	Europe	2009	Urine
7960_5#60	ERR161293	S130EC	C2	7	1503	fimH30	Positive	Positive	CTX-M-15	I	91.4824	88.5924	Canada	North America	2004	Urine
7960_5#61	ERR161294	S131EC	C2	7	1503	fimH30	Positive	Positive	CTX-M-15	I	47.7164	71.1033	Canada	North America	2002	Urine
7960_5#62	ERR161295	S132EC	C2	7	1503	fimH30	Positive	Positive	CTX-M-15	I	68.5906	84.4116	Canada	North America	2005	Urine
7960_5#63	ERR161296	S133EC	C2	8	1850	fimH30	Positive	Positive	CTX-M-15	T	85.4246	94.7318	Canada	North America	2005	Blood
7960_5#64	ERR161297	S134EC	C2	7	1503	fimH30	Positive	Positive	CTX-M-15	I	93.6376	99.7065	Canada	North America	2005	Urine
7960_5#7	ERR161240	S15EC	C2	7	1503	fimH30	Positive	Positive	CTX-M-15	I	81.6304	98.1708	United Kingdom	Europe	2009	Urine
7960_5#1	ERR161234	S1EC	C2	9	1503	fimH30	Positive	Positive	CTX-M-15	I	74.3096	93.8819	United Kingdom	Europe	2007	Urine
7960_5#13	ERR161246	S30EC	C2	7	1503	fimH30	Positive	Positive	NA	I	75.1489	94.4604	United Kingdom	Europe	2007	Urine
7960_5#15	ERR161248	S39EC	C2	7	1503	fimH30	Positive	Positive	CTX-M-15	I	79.8433	99.937	United Kingdom	Europe	2004	Unknown
7960_5#16	ERR161249	S43EC	C2	7	1503	fimH30	Positive	Positive	CTX-M-15	I	76.4066	98.6064	United Kingdom	Europe	2004	Unknown
7960_5#17	ERR161250	S47EC	C2	7	1503	fimH30	Positive	Positive	CTX-M-15	I	72.3636	100	United Kingdom	Europe	2004	Unknown
7960_5#18	ERR161251	S53EC	C2	7	1503	fimH30	Positive	Positive	NA	I	86.751	99.2207	United Kingdom	Europe	2004	Unknown
7960_5#70	ERR161303	S65EC	C2	9	1503	fimH30	Positive	Positive	CTX-M-15	I	62.9882	85.9524	Australia	Oceania	2009	Urine
7960_5#71	ERR161304	S77EC	C2	9	1504	fimH30	Positive	Positive	CTX-M-15	I	69.1546	90.7501	Australia	Oceania	2010	Urine
7960_5#23	ERR161256	S93EC	C2	9	1503	fimH30	Positive	Positive	NA	I	64.8521	79.3731	NZ	Oceania	2009	Blood
7960_5#26	ERR161259	S96EC	C2	7	1503	fimH30	Positive	Positive	CTX-M-15	I	66.0489	67.7001	NZ	Oceania	2010	Blood
7960_5#27	ERR161260	S97EC	C2	9	1503	fimH30	Positive	Positive	CTX-M-15	I	0	77.1398	NZ	Oceania	2010	Blood
7960_5#28	ERR161261	S98EC	C2	9	1503	fimH30	Positive	Positive	NA	I	62.133	53.4857	Australia	Oceania	2008	Rectal swab
7960_5#29	ERR161262	S99EC	C2	9	1503	fimH30	Positive	Positive	NA	I	68.6542	86.7607	Australia	Oceania	2009	Rectal swab
SRR933443	SRR933443	U004	C2	9	1503	fimH35	Negative	Positive	CTX-M-15	I	71.4713	88.3304	USA	North America	2010	human
8289_1#22	ERR191655	U19126	C2	8	1850	fimH30	Positive	Positive	CTX-M-15	T	60.2531	44.1099	Ireland	Europe	2011	Blood

## Sheet: Supplementary table 2
pEK499_CTX-M-15_plasmid						22520_CTX-M-15_plasmid						MU027565L_CTX-M-14_plasmid
Position	Direction	Name*	Type	Notes		Position	Direction	Name*	Type	Notes		Position	Direction	Name*	Type	Notes
1..1804		- (1804)				1..1644		ISEc23#	IS	IR=20/24; DR=8		1..9732		- (9732)
1805..1812		Direct Repeat (ACATAAAA)	Direct Repeat			1645..11767		- (10123)				9733..9740		Direct Repeat (AAAAAACT)	Direct Repeat
1813..4344		Inserted Unit				11768..12535		IS1A	IS	IR=18/23; DR=8-10		9741..12272		Inserted Unit
1813..4344		ISEc23	IS	IR=20/24; DR=8		12536..25899		- (13364)				9741..12272		ISEc23	IS	IR=20/24; DR=8
4345..4352		Direct Repeat (ACATAAAA)	Direct Repeat			25900..25921		IR#	IR	Tn5563 IRs		12273..12280		Direct Repeat (AAAAAACT)	Direct Repeat
4353..14467		- (10115)				25922..26188		- (267)				12281..17805		- (5525)
14468..15235		IS1A	IS	IR=18/23; DR=8-10		26189..27388		IS1203c#	IS			17806..18289		IS903B#	IS	IR=18; DR=9
15236..28599		- (13364)				27389..28208		IS26	IS			18290..18291		- (2)
28600..28621		IR#	IR	Tn5563 IRs		28209..38215		- (10007)				18292..19167		blaCTX-M-14a	R_gene	blaCTX-M-9 group; also called CTX-M-18
28622..28888		- (267)				38216..39035		IS26	IS	IR=14; DR=8		19168..19209		- (42)
28889..30088		IS1203c#	IS			39036..39104		- (69)				19210..20865		ISEcp1	IS	IR=12/14; DR=5-6
30089..30908		IS26	IS			39105..40010		mph(A)	R_gene			20866..20909		- (44)
30909..40915		- (10007)				40007..41245		mrx	gene			20910..20944		IR#	IR	Tn6901 IRR
40916..41735		IS26	IS	IR=14; DR=8		41245..41829		mphR(A)	gene			20945..87248		- (66304)
41736..41804		- (69)				41830..42267		- (438)
41805..42710		mph(A)	R_gene			42268..43147		IS6100	IS	IR=14; DR=8
42707..43945		mrx	gene			43148..43270		Tn402#	Tn	tni region of Tn402
43945..44529		mphR(A)	gene			43246..43270		IRt	IR
44530..44967		- (438)				43271..45016		Tnchr#	Tn	partial Tn3 family chromate resistance transposon associated with class 1 In/Tn; see Partridge, FEMS Microbiol Rev. 2011 35(5):820-55. Note that the 38 bp of Tnchr will not be annotated if interrupted by IS4321 or IS5075.
44968..45847		IS6100	IS	IR=14; DR=8		44979..45016		IR	IR	Tnchr IRL
45848..45970		Tn402#	Tn	tni region of Tn402		45017..49472		CS+CA
45946..45970		IRt	IR			45017..46609		3'-CS#	region
45971..47716		Tnchr#	Tn	partial Tn3 family chromate resistance transposon associated with class 1 In/Tn; see Partridge, FEMS Microbiol Rev. 2011 35(5):820-55. Note that the 38 bp of Tnchr will not be annotated if interrupted by IS4321 or IS5075.		45321..46160		sul1	R_gene
47679..47716		IR	IR	Tnchr IRL		46610..48120		CassArray
47717..52172		CS+CA				46610..47504		aadA5	cassette
47717..49309		3'-CS#	region			47505..48120		dfrA17	cassette
48021..48860		sul1	R_gene			48121..49472		5'-CS	region
49310..50820		CassArray				49448..49472		IRi	IR
49310..50204		aadA5	cassette			49473..50116		Tn21#	Tn	Positions 19672-15034 and 4044-1 in AF071413 (integron plus one copy of 5 bp flanking DR removed). Equivalent to Tn5060 (4 nt differences).
50205..50820		dfrA17	cassette			50117..50936		IS26	IS	IR=14; DR=8
50821..52172		5'-CS	region			50937..50960		ISEcp1#	IS	IR=12/14; DR=5-6
52148..52172		IRi	IR			50961..51008		- (48)
52173..52816		Tn21#	Tn	Positions 19672-15034 and 4044-1 in AF071413 (integron plus one copy of 5 bp flanking DR removed). Equivalent to Tn5060 (4 nt differences).		51009..51884		blaCTX-M-15	R_gene	blaCTX-M-1 group
52817..53636		IS26	IS	IR=14; DR=8		51885..51930		- (46)
53637..53660		ISEcp1#	IS	IR=12/14; DR=5-6		51931..52275		477#	gene	orf477
53661..53708		- (48)				52276..54521		Tn2#	Tn	Originally identified as carrying blaTEM-1b. This sequence was initially referred to as Tn2*.
53709..54584		blaCTX-M-15	R_gene	blaCTX-M-1 group		54522..55341		IS26	IS	IR=14; DR=8
54585..54630		- (46)				55342..57490		CassArray
54631..54975		477#	gene	orf477		55342..55817		catB3#	cassette
54976..57221		Tn2#	Tn	Originally identified as carrying blaTEM-1b. This sequence was initially referred to as Tn2*.		55818..56821		blaOXA-1/30	cassette
57222..58041		IS26	IS	IR=14; DR=8		56822..57460		aacA4-crC	cassette	has a T to C mutation at nt 283 and a G to T mutation at nt 514 giving the aac(6')-Ib-cr cassette that confers low-level resistance to fluoroquinolones
58042..60190		CassArray				57461..57490		aadA16#-A	cassette	first 21 nt of aadA16 cassette followed by attI1-spacer
58042..58517		catB3#	cassette			57491..57527		3'-CS#	region
58518..59521		blaOXA-1/30	cassette			57528..58347		IS26	IS	IR=14; DR=8
59522..60160		aacA4-crC	cassette	has a T to C mutation at nt 283 and a G to T mutation at nt 514 giving the aac(6')-Ib-cr cassette that confers low-level resistance to fluoroquinolones		58348..59935		Tn1721#	Tn	Includes Tn1722 plus tet(A) region. Tn1721# may also indicate fragments of Tn1722
60161..60190		aadA16#-A	cassette	first 21 nt of aadA16 cassette followed by attI1-spacer		59860..59897		IR	IR	Tn1013 IRR, Tn1721 alternative IRR
60191..60227		3'-CS#	region			59936..64324		Tn1721#	Tn	Includes Tn1722 plus tet(A) region. Tn1721# may also indicate fragments of Tn1722
60228..61047		IS26	IS	IR=14; DR=8		60180..60830		tetR(A)	gene
61048..62635		Tn1721#	Tn	Includes Tn1722 plus tet(A) region. Tn1721# may also indicate fragments of Tn1722		60936..62135		tet(A)	R_gene	encodes tetracycline efflux protein
62560..62597		IR	IR	Tn1013 IRR, Tn1721 alternative IRR		64325..67988		Tn5403	Tn	Tn3 family transposon without passenger genes.
62636..67024		Tn1721#	Tn	Includes Tn1722 plus tet(A) region. Tn1721# may also indicate fragments of Tn1722		64325..64362		Tn5403 IR	IR
62880..63530		tetR(A)	gene			67951..67988		Tn5403 IR	IR
63636..64835		tet(A)	R_gene	encodes tetracycline efflux protein		67989..73397		- (5409)
67025..70688		Tn5403	Tn	Tn3 family transposon without passenger genes.		73398..74165		IS1R	IS	IR=18/23; DR=8-10
67025..67062		Tn5403 IR	IR			74166..79546		- (5381)
70651..70688		Tn5403 IR	IR			79547..80366		IS26a	IS	IR=14; DR=5; also called IS15delta1
70689..76097		- (5409)				80367..81459		E.c.I11#	Intron	group II intron
76098..76865		IS1R	IS	IR=18/23; DR=8-10		81460..99288		- (17829)
76866..78790		Tn2#	Tn	Originally identified as carrying blaTEM-1b. This sequence was initially referred to as Tn2*.		99289..100176		ISEc23#	IS	IR=20/24; DR=8
78791..80430		ISEcp1#	IS	IR=12/14; DR=5-6
80431..81250		IS26	IS	IR=14; DR=8
81251..98858		- (17608)
98859..101519		E.c.I11	Intron	group II intron
101520..117536		- (16017)

## Sheet: Supplementary table 3
Run ID	Total Length	No Contigs	Avg Contig Length	Largest Contig	N50	Contigs in N50	N60	Contigs in N60	N70	Contigs in N70	N80	Contigs in N80	N90	Contigs in N90	N100	Contigs in N100	No scaffolded bases (N)	Total Raw Reads	Reads Mapped	Reads Unmapped	Reads Paired	Reads Unpaired	Total Raw Bases	Total Bases Mapped	Total Bases Mapped (Cigar)	Average Read Length	Maximum Read Length	Average Quality	Insert Size Average	Insert Size Std Dev
7960_5#16	5460279	392	13929.3	724339	239687	7	173101	10	137285	14	109656	18	27240	28	300	392	4644	3823428	3635149	188279	3530760	104389	382342800	363514900	363363581	100	100	35.2	239.1	84.8
11679_4#53	5459443	92	59341.8	685948	233162	7	215101	9	174180	12	136513	16	68241	21	300	92	14443	3854114	3847216	6898	3854114		385411400	384721600	383693777	100	100	35.4	243.2	86.7
7960_5#84	5448983	204	26710.7	457187	159125	11	136497	15	107696	20	76930	25	25129	38	304	204	35	3237012	3219446	17566	3237012		323701200	321944600	320603712	100	100	35.3	227.3	78.9
SRR933455	5436205	486	11185.6	619839	165732	10	154750	13	124289	17	41493	25	10988	50	213	486	302808	1979018	1577621	401397	1443712	133909	199880818	159339721	159116530	101	101	31.5	305	94.3
11679_4#89	5428350	87	62394.8	468461	217733	9	184182	12	126073	15	94628	20	38533	28	304	87	9549	3108590	3101446	7144	3108590		310859000	310144600	309297650	100	100	35.3	252.9	105.9
11658_3#41	5422439	107	50677	537016	208884	8	183814	11	163157	14	109415	18	38661	26	309	107	3968	3879664	3872084	7580	3879664		387966400	387208400	386230089	100	100	34.9	226.1	79.7
11658_5#2	5415712	124	43675.1	539480	191235	9	173070	12	156764	15	108736	20	32688	29	300	124	13952	3496076	3488425	7651	3496076		349607600	348842500	347981355	100	100	35.8	248.8	86.9
11658_3#94	5408755	97	55760.4	711974	200629	9	190947	11	173882	14	151313	18	30733	25	300	97	11728	5044450	5034802	9648	5044450		504445000	503480200	502279594	100	100	34.9	225.3	77.2
11658_8#93	5403788	110	49125.3	660291	205709	7	190866	10	142109	13	109576	17	41327	23	304	110	8437	4039960	4031823	8137	4039960		403996000	403182300	402048255	100	100	34.6	236.9	74.5
7960_5#59	5397207	154	35046.8	609828	191994	8	159472	11	136518	14	108067	19	29809	28	300	154	26	3724002	3717080	6922	3724002		372400200	371708000	370453153	100	100	35.3	236.5	83.6
7960_5#19	5389078	149	36168.3	397789	202862	9	173754	12	150044	16	109335	20	33216	28	300	149	44	3220184	3210330	9854	3220184		322018400	321033000	319767751	100	100	35.2	250.9	91
11679_8#11	5388725	92	58573.1	660616	222344	9	207249	11	173856	14	123922	18	38430	25	300	92	7849	3316052	3310463	5589	3316052		331605200	331046300	330029898	100	100	35.1	247.6	87
11657_7#47	5382121	101	53288.3	472694	229904	8	191449	11	159126	14	107936	19	32169	27	300	101	20933	4520122	4503952	16170	4520122		452012200	450395200	448633625	100	100	34.1	232.1	94.1
8289_1#27	5368137	114	47088.9	521154	168248	11	138942	14	116046	18	70950	24	32155	36	300	114	19	3631080	3617638	13442	3631080		363108000	361763800	360598209	100	100	35.2	258.2	78.6
11657_5#89	5364155	113	47470.4	609454	190956	8	181019	11	123975	15	99472	19	32272	29	310	113	9244	4284758	4275823	8935	4284758		428475800	427582300	425969419	100	100	34.9	237.9	90.5
11679_7#70	5362968	133	40323.1	619849	182456	9	154504	13	137269	16	81220	22	28958	33	300	133	9395	3683298	3675003	8295	3683298		368329800	367500300	366409664	100	100	35	241.9	82.9
SRR933517	5362455	139	38578.8	390281	186180	10	140033	14	115862	18	80612	23	29803	34	300	139	23850	4177734	4065209	112525	3986068	79141	421951134	410586109	410316287	101	101	67.4	419.5	21.9
11658_7#30	5361262	92	58274.6	661646	202724	9	183000	12	161435	15	111735	19	46142	26	309	92	7648	3656736	3641909	14827	3656736		365673600	364190900	363437884	100	100	35.6	250.1	91
7960_5#27	5358074	138	38826.6	397409	191229	10	159844	13	121867	17	95246	22	33932	30	300	138	27	2813120	2745761	67359	2641216	104545	281312000	274576100	274465186	100	100	35.3	234.2	81.6
11679_7#44	5357279	132	40585.4	610006	190867	8	179371	11	136513	14	109220	19	31770	27	300	132	13718	3693090	3684439	8651	3693090		369309000	368443900	367235860	100	100	34.9	248.4	85.8
11657_7#70	5356052	86	62279.7	711424	228520	8	205732	10	173813	13	114756	17	41333	25	304	86	7564	4655626	4644560	11066	4655626		465562600	464456000	462778423	100	100	34.2	232.6	88.5
11679_5#2	5350776	129	41478.9	352833	142095	13	120075	17	99680	22	53570	30	32345	43	330	129	3812	3691706	3682464	9242	3691706		369170600	368246400	366920346	100	100	35.3	237	80.6
SRR933381	5348413	197	27149.3	371598	180518	11	141720	15	124027	19	107456	23	25145	33	300	197	36904	3209124	2843430	365694	2682158	161272	324121524	287186430	286847083	101	101	31.7	318.3	46.6
8289_1#14	5346252	76	70345.4	660808	301811	6	184382	8	159149	11	107769	15	54404	21	300	76	9	5138012	5128795	9217	5138012		513801200	512879500	511370013	100	100	35.2	256.9	76.1
8289_1#24	5344897	125	42759.2	610154	261244	7	186060	10	146937	13	112065	17	29823	26	300	125	5	5099548	5089184	10364	5099548		509954800	508918400	507310888	100	100	35.2	262.3	76.8
7960_5#71	5341962	89	60022	457044	242735	8	191218	11	175984	14	136534	17	63771	23	300	89	20	3468988	3459863	9125	3468988		346898800	345986300	344874872	100	100	35.3	237.6	83.4
8289_1#16	5341812	102	52370.7	660909	185067	8	163065	11	136547	14	112150	18	32232	27	300	102	61	5563968	5525085	38883	5563968		556396800	552508500	550750933	100	100	35.2	258.1	77.5
7960_5#45	5340522	153	34905.4	354112	191216	10	137245	14	113262	18	78476	23	24288	35	318	153	13	2897596	2891057	6539	2897596		289759600	289105700	288145794	100	100	35.2	234.8	81.7
8289_1#72	5339392	83	64330	660698	329210	6	194433	8	159373	12	124082	15	73220	20	300	83	22	7021202	7009098	12104	7021202		702120200	700909800	698960909	100	100	35.2	247.9	74.8
11658_6#91	5336855	90	59298.4	716754	237575	8	189367	10	150519	13	109450	17	47984	25	300	90	9690	3496734	3488216	8518	3496734		349673400	348821600	347867364	100	100	35.2	228.7	90.4
11679_4#54	5335081	85	62765.7	656161	195985	9	189462	11	173841	14	121409	18	44853	26	341	85	9964	3904904	3896456	8448	3904904		390490400	389645600	388637179	100	100	35.4	244.1	85.3
11679_6#93	5334574	89	59939	711943	267634	7	205701	9	136551	12	107895	17	41329	25	300	89	5429	3447306	3440352	6954	3447306		344730600	344035200	343128635	100	100	35.3	245.9	84.2
ERR458473	5329572	73	73007.8	711570	228187	8	202655	10	173914	13	155711	16	65354	21	300	73	8446	10117294	9959369	157925	9852568	106801	1011729400	995936900	995733278	100	100	36.3	317.6	42.9
8289_1#78	5327497	100	53275	660928	179379	7	163166	10	123896	14	106116	19	34592	28	304	100	92	4989890	4967991	21899	4989890		498989000	496799100	495145663	100	100	35.2	259	77.8
ERR458471	5327140	88	60535.7	883701	203916	8	171809	11	159138	14	109525	18	38331	25	300	88	5965	11992490	11722801	269689	11535902	186899	1199249000	1172280100	1172012590	100	100	36	364.3	39.6
ERR458472	5326472	107	49780.1	407841	173919	10	167247	13	138613	17	101029	21	41560	28	300	107	4849	9485816	9325823	159993	9211714	114109	948581600	932582300	932385213	100	100	36.2	351.3	36.2
11658_3#36	5324628	74	71954.4	391127	222341	9	176365	12	159125	15	124161	19	64070	24	300	74	12786	4154046	4143908	10138	4154046		415404600	414390800	413360154	100	100	34.8	235.9	80.4
8289_1#63	5324623	112	47541.3	473247	172976	9	160522	12	136517	16	109369	20	30639	29	300	112	135	4125880	4107870	18010	4125880		412588000	410787000	409464201	100	100	35.2	256.7	78.7
11658_7#57	5323321	34	156568	717464	356794	6	319479	8	319098	9	180828	12	109667	16	344	34	7410	4331482	4325256	6226	4331482		433148200	432525600	431771103	100	100	35.6	249.1	85.8
11658_6#88	5321822	66	80633.7	716219	276561	6	203455	8	173831	11	137282	14	48208	20	300	66	4197	3923674	3912790	10884	3923674		392367400	391279000	390380977	100	100	35.2	251.8	88.3
7960_5#78	5321428	128	41573.7	369606	190979	10	159174	14	124074	17	102737	22	33516	30	304	128	7	3255076	3239632	15444	3255076		325507600	323963200	322797055	100	100	35.3	233.8	81.1
15056_4#52	5320896	80	66511.2	746228	231519	7	179275	10	164099	13	120319	17	37782	25	300	80	8804	5162828	5150949	11879	5162828		516282800	515094900	513791298	100	100	34.6	245.5	84.6
8289_1#15	5320003	88	60454.6	660938	330558	6	184385	9	149942	12	115491	16	45939	22	300	88	5	5293840	5274682	19158	5293840		529384000	527468200	525864793	100	100	35.2	252.6	75
11658_6#10	5319974	72	73888.5	750751	320246	6	233158	8	197106	11	176351	13	73206	18	330	72	18520	3331204	3301710	29494	3331204		333120400	330171000	329178888	100	100	35.2	254	88.1
8289_1#94	5319202	92	57817.4	609919	191523	9	171808	12	136537	15	109520	19	62816	25	300	92	8	8166084	8132616	33468	8166084		816608400	813261600	810712099	100	100	35.2	248.5	74.1
8289_1#9	5318893	93	57192.4	610944	329186	7	270883	8	182451	11	124083	15	34964	21	300	93	5	5226672	5207644	19028	5226672		522667200	520764400	519127030	100	100	35.1	263.4	79.7
11983_5#88	5318286	90	59092.1	661050	233935	8	173829	11	136515	14	91358	19	39961	27	300	90	6274	3393786	3383470	10316	3393786		339378600	338347000	337341644	100	100	35.1	242.7	87.5
8289_1#86	5317848	81	65652.4	610272	355366	6	270920	7	179398	10	124082	13	89424	18	304	81	36	6504774	6478038	26736	6504774		650477400	647803800	645773584	100	100	35.2	249.4	74.5
8289_1#58	5316355	100	53163.6	727618	186353	9	176462	11	124175	15	109425	19	40859	27	300	100	3	4370378	4359303	11075	4370378		437037800	435930300	434636265	100	100	35.2	255.8	77.8
8289_1#13	5316190	91	58419.7	652885	329402	6	197544	9	175592	11	131447	15	42390	20	363	91	46	4715996	4596914	119082	4715996		471599600	459691400	457506583	100	100	35.2	252.9	75.4
14937_8#79	5315896	92	57781.5	720208	319458	6	190959	9	159417	12	111854	16	42286	23	304	92	6996	4770120	4605563	164557	4770120		477012000	460556300	456447294	100	100	32.7	249	78.6
8289_1#57	5314948	81	65616.6	521079	178450	10	171699	13	138907	17	111771	21	49403	27	350	81	4	4579220	4570096	9124	4579220		457922000	457009600	455620328	100	100	35.2	254.1	77.1
7960_5#55	5313664	124	42852.1	714512	276411	7	191295	9	153262	12	112299	16	33156	24	300	124	10	4167474	4156362	11112	4167474		416747400	415636200	414255580	100	100	35.2	238.5	84.6
11658_8#92	5313411	83	64017	602099	233449	8	211896	10	187555	13	137877	16	76211	21	300	83	12610	3722960	3714605	8355	3722960		372296000	371460500	370270258	100	100	34.5	246.5	80.4
7960_5#8	5313356	104	51090	359922	208510	10	173020	13	138150	16	82082	21	53226	30	307	104	68	3314898	3247662	67236	3168122	79540	331489800	324766200	324636769	100	100	35.3	233.5	77.6
8289_1#7	5313352	81	65596.9	660775	246250	6	184382	9	163079	12	124086	16	41465	21	300	81	22	5891124	5869285	21839	5891124		589112400	586928500	585038187	100	100	35.1	262.8	84
8289_1#8	5309246	89	59654.4	620683	193040	8	184385	10	136543	14	112065	18	50531	24	300	89	70	5555992	5537046	18946	5555992		555599200	553704600	551948293	100	100	35.2	257.6	78.1
SRR933363	5309226	180	29495.7	507022	206200	9	171419	12	126093	16	103874	21	46561	28	219	180	30294	3412360	3028576	383784	2870426	158150	344648360	305886176	305539466	101	101	31.9	288.2	36
15056_4#65	5307524	68	78051.8	748823	222380	7	179276	10	159437	13	111864	17	55755	23	300	68	4848	5485816	5387000	98816	5304706	82294	548581600	538700000	538549138	100	100	34.6	244.8	83.6
15056_4#55	5306419	69	76904.6	1060308	244180	6	180965	9	169373	12	124161	16	44662	22	304	69	5349	5550580	5463480	87100	5394572	68908	555058000	546348000	546195514	100	100	34.7	224.9	71.9
7960_5#52	5305525	106	50052.1	620002	235760	8	175142	11	154761	14	109760	18	36725	25	304	106	2	3357910	3348946	8964	3357910		335791000	334894600	333767407	100	100	35.3	239.8	85.5
15056_4#3	5304789	75	70730.5	476740	222349	8	178437	11	159427	14	111864	18	64074	24	323	75	4525	4815486	4733971	81515	4667772	66199	481548600	473397100	473263330	100	100	34.6	236.7	76.8
15056_4#73	5304444	72	73672.8	474959	233544	8	191297	10	173842	13	111859	17	54868	23	333	72	4231	5336472	5324957	11515	5336472		533647200	532495700	531274812	100	100	34.7	234	73.8
8289_1#54	5304149	113	46939.4	660818	185649	8	172968	11	125139	15	108238	19	37855	26	326	113	50	4836824	4816687	20137	4836824		483682400	481668700	479976654	100	100	35.1	261.2	78.7
14937_7#28	5303983	75	70719.8	903542	234840	6	199720	9	159416	12	114536	16	64046	22	300	75	8723	3979636	3839843	139793	3979636		397963600	383984300	379559789	100	100	31.9	303.2	123.9
8289_1#30	5303677	98	54119.2	609923	194341	8	190958	10	170436	13	128062	17	41329	22	300	98	6	4007392	3998630	8762	4007392		400739200	399863000	398617243	100	100	35.2	263.7	79.6
8289_1#19	5303553	111	47779.8	532018	173841	10	159798	13	113971	17	75059	23	36402	32	311	111	16	4371734	4360763	10971	4371734		437173400	436076300	434698456	100	100	35.2	258	76.3
8289_1#53	5302117	82	64660	609864	270873	7	191291	9	167233	12	124091	16	42787	22	300	82	30	4577502	4558173	19329	4577502		457750200	455817300	454255381	100	100	35.1	265	82.3
14937_7#50	5302041	85	62376.9	390028	222341	9	189880	11	174963	14	124040	18	33312	24	304	85	7930	4839884	4677887	161997	4839884		483988400	467788700	463369397	100	100	32.4	238.7	76.4
8289_1#55	5300814	97	54647.6	660885	183167	9	160062	13	136522	16	108716	20	33721	27	304	97	1	4477656	4460182	17474	4477656		447765600	446018200	444517927	100	100	35.1	263.6	76.3
11658_5#26	5300235	83	63858.2	503695	244165	8	191227	10	139143	14	115762	18	64701	23	300	83	12840	3346028	3337920	8108	3346028		334602800	333792000	333009085	100	100	35.8	230.1	84.8
11679_8#85	5299996	95	55789.4	515021	202854	8	180967	11	164593	14	124792	17	35024	23	323	95	6278	3697206	3685011	12195	3697206		369720600	368501100	367314617	100	100	35	237.9	90.3
7960_5#49	5299467	109	48619	656446	192922	9	189645	12	165296	15	152376	18	38502	25	304	109	14	4463608	4367352	96256	4245676	121676	446360800	436735200	436560094	100	100	35.3	232.8	83.8
7960_5#48	5298905	116	45680.2	661810	191235	9	171870	12	151733	15	111493	19	35752	28	305	116	59	3787222	3777858	9364	3787222		378722200	377785800	376560118	100	100	35.2	238.8	85.8
11658_7#93	5298741	80	66234.3	631185	196063	10	187325	12	158877	15	117847	19	55712	26	341	80	6252	3916130	3910919	5211	3916130		391613000	391091900	390277768	100	100	35.7	233.8	80.9
11658_5#44	5297063	112	47295.2	531400	185505	9	172079	12	124028	16	106582	20	48396	27	300	112	10367	2927214	2919452	7762	2927214		292721400	291945200	291107098	100	100	35.5	293.6	135.3
8289_1#96	5296667	81	65390.9	473080	330573	7	193095	10	173876	12	124082	16	83278	21	300	81	99	7575802	7549819	25983	7575802		757580200	754981900	752653390	100	100	35.1	258	77.6
11658_8#27	5294279	69	76728.7	745505	271761	7	190968	10	167086	13	132117	17	80571	21	300	69	8177	4596860	4582558	14302	4596860		459686000	458255800	456933566	100	100	34.6	252	82.1
7960_5#87	5293159	222	23843.1	319578	128835	13	109181	18	81468	23	55690	31	20394	46	300	222	11	3115166	3089831	25335	3115166		311516600	308983100	307569082	100	100	35.3	225.9	78.5
8289_1#77	5292543	93	56909.1	675828	191034	7	163028	10	136513	14	106118	18	42286	25	328	93	3	4322074	4303540	18534	4322074		432207400	430354000	428944040	100	100	35.2	260.5	76.2
11657_5#61	5290847	112	47239.7	711165	203947	7	167445	10	136503	14	105979	18	36991	26	306	112	8724	3750984	3743655	7329	3750984		375098400	374365500	373353251	100	100	35	240.7	82.7
14937_8#47	5290332	77	68705.6	544540	320057	7	196252	9	175204	12	115295	16	37591	23	300	77	7734	4598658	4438929	159729	4598658		459865800	443892900	439808683	100	100	32.7	249.4	80.9
SRR933351	5290205	99	53436.4	610474	191562	8	137948	11	114011	15	98201	20	54151	28	248	99	20223	3006058	2866999	139059	2758536	108463	303611858	289566899	289216352	101	101	33.6	446.5	92.5
7960_5#54	5289110	134	39471	397861	190952	10	171451	12	136530	16	109224	20	35590	28	304	134	14	3582750	3574171	8579	3582750		358275000	357417100	356142939	100	100	35.3	237	82.9
8289_1#69	5288297	103	51342.7	609924	226116	8	175492	11	136513	14	106037	19	30012	26	300	103	5	4205810	4159585	46225	4205810		420581000	415958500	414285055	100	100	35.2	255.9	76.2
SRR933463	5287849	380	13915.4	141362	30788	52	24543	72	19549	96	12903	128	8268	179	256	380	875158	1177866	924275	253591	817588	106687	118964466	93351775	93285614	101	101	36.1	310.9	28.6
8289_1#70	5287470	94	56249.7	611439	203465	7	184674	10	163063	13	124090	17	74478	22	304	94	10	4768534	4747240	21294	4768534		476853400	474724000	473194910	100	100	35.2	263.1	81.8
11657_7#23	5286335	103	51323.6	717286	192634	9	190943	11	124059	15	99147	19	38471	27	386	103	9820	4497372	4486415	10957	4497372		449737200	448641500	446929523	100	100	34.2	225.5	81.8
8289_1#1	5286149	97	54496.4	610170	360814	6	191291	8	159184	11	109423	16	34991	22	300	97	4	4176382	4155501	20881	4176382		417638200	415550100	414106620	100	100	35.2	258.1	82.7
SRR933347	5285697	299	17677.9	516904	234931	8	211521	11	185755	13	97440	18	40516	25	199	299	51392	2573890	2170085	403805	2044386	125699	259962890	219178585	218907238	101	101	31	327	59.8
8289_1#82	5284397	88	60050	795998	234748	6	191218	8	163051	11	109948	15	34943	21	350	88	47	5659892	5635721	24171	5659892		565989200	563572100	561567038	100	100	35	251.6	72.6
8289_1#31	5283694	103	51298	613571	261233	7	191241	10	159184	13	109415	17	30023	25	304	103	45	4411588	4392442	19146	4411588		441158800	439244200	437730624	100	100	35.1	266.4	81.4
15056_4#39	5283384	70	75476.9	745506	320798	6	233449	8	178431	11	127031	14	64091	20	300	70	3486	4408082	4331456	76626	4270076	61380	440808200	433145600	433023659	100	100	34.6	235.8	75.5
11983_4#55	5283267	104	50800.6	611506	244583	8	173842	11	124155	14	79167	19	34615	28	331	104	18164	3366598	3353506	13092	3366598		336659800	335350600	334417166	100	100	35.3	216.1	75.7
7960_5#53	5282830	142	37203	421005	159798	10	124403	13	109495	18	89315	23	32785	33	309	142	57	2992494	2984940	7554	2992494		299249400	298494000	297460865	100	100	35.2	236.9	82.6
8289_1#29	5282158	119	44387.9	652329	162711	10	134537	13	118227	17	102403	22	33318	31	300	119	21	3839002	3819610	19392	3839002		383900200	381961000	380406560	100	100	35.1	279.6	99.7
7960_5#15	5281286	156	33854.4	512130	175141	9	159046	12	122643	16	107926	20	33713	29	300	156	39	3107718	3079100	28618	3107718		310771800	307910000	306761882	100	100	35.3	236.6	83.2
SRR933393	5280728	261	20232.7	514094	173639	9	150092	12	117999	16	89587	21	23038	33	191	261	169271	1939574	1683343	256231	1583088	100255	195896974	170017643	169825733	101	101	32.1	298.8	35.1
8289_1#46	5280247	102	51767.1	609967	204032	8	172989	11	136510	14	109197	19	41327	25	304	102	46	4378020	4368002	10018	4378020		437802000	436800200	435352375	100	100	35.1	263.8	80.6
11658_3#38	5279945	90	58666.1	611316	265098	7	220016	9	159184	12	109415	16	50164	22	300	90	5995	4385984	4377070	8914	4385984		438598400	437707000	436553989	100	100	34.8	243.6	87.9
11658_5#41	5278624	69	76501.8	958276	271701	6	191077	9	141683	12	112025	16	62027	23	300	69	16316	3026378	3019044	7334	3026378		302637800	301904400	301169984	100	100	35.7	243.7	96.5
8289_1#62	5277792	103	51240.7	664444	190957	7	170437	10	125010	14	106266	18	31769	26	304	103	4	3994316	3977486	16830	3994316		399431600	397748600	396342099	100	100	35.1	260.8	79.8
7960_5#72	5277521	96	54974.2	498539	224737	9	172101	11	131566	15	91829	20	39922	28	355	96	9	3867726	3857518	10208	3867726		386772600	385751800	384500346	100	100	35.3	224.1	74.8
8289_1#60	5277218	97	54404.3	383641	163132	10	142605	14	118684	18	80729	23	31491	34	351	97	1	4518990	4505290	13700	4518990		451899000	450529000	449173350	100	100	35.2	251	73.2
8289_1#85	5276138	93	56732.7	660909	192261	7	183713	10	167232	13	127538	17	73451	22	304	93	5	4758140	4739325	18815	4758140		475814000	473932500	472361305	100	100	35.1	260	82.6
15056_3#8	5275548	60	87925.8	750653	342007	6	319676	7	179363	10	125414	13	66437	18	304	60	5889	5998738	5976336	22402	5998738		599873800	597633600	596294952	100	100	34.9	251.8	93.3
15056_3#14	5274619	66	79918.5	864808	319695	6	191267	9	175019	11	124180	15	54868	21	300	66	4142	5294486	5275726	18760	5294486		529448600	527572600	526485187	100	100	34.9	248.7	83.4
14937_8#67	5274116	70	75344.5	751367	278500	7	187379	10	159441	13	125292	16	64535	22	300	70	5827	4595738	4224941	370797	4026134	198807	459573800	422494100	422291796	100	100	32.4	282.6	103.8
8289_1#23	5274036	87	60621.1	660929	329195	6	191173	9	163839	12	124082	15	41333	21	309	87	16	5991612	5978229	13383	5991612		599161200	597822900	596045507	100	100	35.2	250.9	73.6
14937_8#76	5273359	77	68485.2	744128	278017	7	180967	9	164109	12	116388	16	46898	22	300	77	8268	4568050	4238995	329055	4072408	166587	456805000	423899500	423716983	100	100	32.7	246	75.4
11983_5#27	5273297	83	63533.7	711985	203630	8	172300	11	136962	14	108109	18	70829	24	331	83	7464	3406162	3396957	9205	3406162		340616200	339695700	338757825	100	100	35.1	244.6	84.9
7960_5#64	5273191	134	39352.2	427185	159722	10	124403	14	111572	18	105892	23	33059	32	300	134	2	3079338	3007196	72142	2902462	104734	307933800	300719600	300593974	100	100	35.2	239.9	85.6
15056_3#2	5272167	67	78689.1	863955	319655	6	191919	9	175018	11	124163	15	56100	21	310	67	4285	4872500	4795204	77296	4739018	56186	487250000	479520400	479397653	100	100	35	244.6	79.4
8289_1#84	5272069	94	56085.8	660899	184401	7	167905	10	136976	13	108675	18	39640	25	300	94	3	7252620	7237810	14810	7252620		725262000	723781000	721573456	100	100	35.2	247.6	71.4
11657_5#11	5271772	91	57931.6	624497	218162	8	199531	10	147680	13	109413	18	48532	24	300	91	10459	3848398	3840608	7790	3848398		384839800	384060800	382893425	100	100	35	231.7	78.5
SRR933413	5271596	255	20672.9	343125	105215	19	82905	25	55913	32	32634	44	14710	66	275	255	522416	1362804	1080659	282145	965494	115165	137643204	109146559	109002590	101	101	31.5	315.7	51.1
14937_8#68	5271451	72	73214.6	871420	319494	6	197215	8	175011	11	124164	15	64982	20	304	72	6779	4856286	4689941	166345	4856286		485628600	468994100	464778562	100	100	32.7	243.4	78.2
14937_8#62	5271337	63	83672	721399	308237	6	223522	8	201097	10	124040	14	66344	19	304	63	8741	4619590	4248228	371362	4044824	203404	461959000	424822800	424634105	100	100	32.4	253.3	81.4
14937_8#77	5271280	73	72209.3	745165	278017	7	190961	9	173864	12	117569	16	64062	21	300	73	8092	4540908	4211076	329832	4043072	168004	454090800	421107600	420924642	100	100	32.7	246.4	76.7
15056_4#42	5270887	68	77513	744645	278500	7	180827	9	173869	12	129560	15	64070	21	319	68	3262	5392788	5382183	10605	5392788		539278800	538218300	536875951	100	100	34.6	233	75.3
8289_1#47	5270797	95	55482.1	611639	185908	9	175152	12	125031	15	108707	19	59030	25	300	95	14	4127130	4117250	9880	4127130		412713000	411725000	410389833	100	100	35.2	260	83.4
11679_4#95	5270643	78	67572.4	822422	264169	6	189628	9	161175	12	111735	16	41819	23	356	78	5677	3378846	3372015	6831	3378846		337884600	337201500	336399744	100	100	35.5	231.8	84.6
8289_1#61	5270642	90	58562.7	660812	234188	7	178419	10	137265	13	114758	17	43346	23	356	90	44	3923022	3898417	24605	3923022		392302200	389841700	388438100	100	100	35.2	253.6	81.4
7960_5#95	5270602	206	25585.5	319636	123896	14	99344	19	74322	26	47425	34	22939	49	300	206	20	3131202	3111637	19565	3131202		313120200	311163700	309908643	100	100	35.3	226.8	76.1
8289_1#21	5269952	88	59885.8	660787	320664	6	190972	9	159372	12	108170	16	34964	23	300	88	11	5827952	5815612	12340	5827952		582795200	581561200	579848822	100	100	35.2	256.1	75
14937_8#63	5269833	76	69339.9	744645	178419	8	159163	11	117834	15	106068	20	56229	27	300	76	4942	4528204	4198557	329647	4031908	166649	452820400	419855700	419673514	100	100	32.7	245	76.9
ERR458470	5269769	84	62735.3	711499	222363	8	203231	10	170405	13	136797	17	65506	22	300	84	10062	8381974	8248468	133506	8148340	100128	838197400	824846800	824665414	100	100	36.1	351.1	48.8
11657_7#52	5269406	88	59879.6	527597	191222	9	163775	12	137021	16	107713	20	44331	27	300	88	10175	4882456	4869191	13265	4882456		488245600	486919100	485081157	100	100	34.3	226.4	77.2
8289_1#32	5269018	100	52690.2	660794	234370	7	184339	10	143683	13	107535	18	31766	25	304	100	25	3966266	3952373	13893	3966266		396626600	395237300	393889042	100	100	35.1	267.7	85.7
11657_6#64	5268949	82	64255.5	717542	197251	8	186280	10	173076	13	124157	17	71903	22	300	82	21866	3852986	3840578	12408	3852986		385298600	384057800	382833436	100	100	34.9	242.2	89.8
11657_5#94	5268562	47	112097	977306	377803	5	265576	7	217312	9	136544	12	109847	16	310	47	8370	4529812	4522678	7134	4529812		452981200	452267800	451127436	100	100	34.9	267.2	97
11657_7#54	5267909	76	69314.6	544529	191174	9	173430	12	149880	15	111299	19	73438	25	357	76	7845	4747600	4736760	10840	4747600		474760000	473676000	471984828	100	100	34.2	227.8	85.7
7960_5#70	5267515	137	38449	795917	187634	9	165575	12	112208	16	68355	22	34457	31	300	137	26	3219156	3147114	72042	3030988	116126	321915600	314711400	314582817	100	100	35.2	239.7	81.8
8289_1#95	5267043	71	74183.7	714451	379489	5	329206	7	204510	9	136528	12	77507	17	302	71	7	6138740	6117885	20855	6138740		613874000	611788500	609985242	100	100	35.2	257	81
8289_1#5	5267008	84	62702.5	610069	205051	8	175605	10	166499	13	109423	18	46146	23	300	84	11	6709248	6697621	11627	6709248		670924800	669762100	667944003	100	100	35.2	256.6	77.3
11679_4#8	5265854	66	79785.7	750659	219914	8	192176	10	159129	13	127410	17	69770	22	300	66	9220	4156226	4147529	8697	4156226		415622600	414752900	413678802	100	100	35.4	253.5	97.6
8289_1#45	5265819	102	51625.7	609902	185283	8	165029	11	148276	15	106058	19	33725	26	304	102	3	4399246	4388490	10756	4399246		439924600	438849000	437404318	100	100	35.1	257.1	81
8289_1#90	5265415	94	56015.1	749459	279434	6	192882	9	148562	12	109415	16	46548	21	300	94	79	4821680	4735875	85805	4821680		482168000	473587500	472000655	100	100	35.1	267.6	82.7
8289_1#50	5265307	93	56616.2	717580	251327	7	185304	10	159202	13	114672	17	49529	22	300	93	10	4092304	4082348	9956	4092304		409230400	408234800	406942157	100	100	35.1	262.6	81.7
11658_7#65	5265186	63	83574.4	711188	320196	6	202891	8	190961	11	137676	14	90021	18	300	63	10890	3859452	3851075	8377	3859452		385945200	385107500	384252723	100	100	35.7	240.7	85.3
8289_1#17	5264795	93	56610.7	702976	204358	7	191450	9	124086	13	104885	17	33713	26	304	93	4	4740938	4677862	63076	4740938		474093800	467786200	466100620	100	100	35.2	253.3	72.8
8289_1#48	5264487	99	53176.6	609515	191555	8	165022	11	128099	14	107901	19	56229	25	300	99	5	5009582	4983617	25965	5009582		500958200	498361700	496619381	100	100	35.2	253.8	76.6
8289_1#87	5264049	88	59818.7	633021	246255	7	180967	10	136559	13	108719	17	50449	23	323	88	32	5942900	5925475	17425	5942900		594290000	592547500	590699926	100	100	35.2	255.7	79.5
8289_1#40	5263766	99	53169.3	660805	209669	7	184348	10	166206	13	104201	18	33814	26	314	99	1	4607880	4596722	11158	4607880		460788000	459672200	458197304	100	100	35.2	256.7	78.6
SRR933353	5263751	113	46581.9	704349	320717	5	310147	7	190940	9	106147	14	36227	21	262	113	92693	3320408	2737495	582913	2585974	151521	335361208	276486995	276155487	101	101	30.5	356	36.9
11658_3#55	5262277	76	69240.5	751476	321053	6	190964	9	173763	11	126902	15	73544	20	304	76	11800	4445516	4435546	9970	4445516		444551600	443554600	442475341	100	100	34.8	236.4	77.3
7960_5#60	5262130	104	50597.4	478651	229829	8	180967	11	155213	14	109423	18	41329	24	300	104	15	4166554	4081691	84863	3971496	110195	416655400	408169100	408006013	100	100	35.3	233.2	79.3
7960_5#33	5261439	152	34614.7	390032	173887	11	159721	14	109656	19	68621	25	25321	36	304	152	150	2437824	2431204	6620	2437824		243782400	243120400	242276622	100	100	35.2	246.7	87.7
14937_8#70	5261322	73	72072.9	1017714	317641	6	191998	8	180967	10	124172	14	50594	19	341	73	7761	4628580	4290239	338341	4119864	170375	462858000	429023900	428836805	100	100	32.7	249.5	79
11679_4#56	5260531	74	71088.3	745125	332565	6	319644	7	173733	10	124157	14	64547	19	304	74	5434	4193124	4185877	7247	4193124		419312400	418587700	417580798	100	100	35.4	243.6	87.6
8289_1#56	5260511	91	57807.8	610211	191241	8	179411	10	137270	14	109009	18	30026	26	300	91	2	5024032	5011880	12152	5024032		502403200	501188000	499645795	100	100	35.1	260.8	79.6
14937_8#74	5260402	81	64943.2	1022105	222356	6	190995	9	164901	12	113349	16	33713	22	310	81	4037	5090954	4706012	384942	4502358	203654	509095400	470601200	470403210	100	100	32.7	237.4	72.5
11658_8#78	5260400	71	74090.1	715393	320087	6	276549	7	180943	10	123981	13	76422	18	300	71	5774	4201850	4192361	9489	4201850		420185000	419236100	418070759	100	100	34.6	250.3	81.3
11791_6#32	5259701	101	52076.2	711531	232100	7	209474	9	173076	12	109475	16	35473	23	300	101	5545	3520680	3506713	13967	3520680		352068000	350671300	349698298	100	100	35.4	243	85.4
8289_1#34	5259090	91	57792.2	719371	203312	9	170097	12	142507	15	109225	20	41464	25	300	91	58	5438738	5422123	16615	5438738		543873800	542212300	540471181	100	100	35.1	259.7	78.8
7960_5#75	5258939	224	23477.4	811717	191904	7	120078	11	103784	15	56296	22	29899	35	314	224	2	3791390	3765883	25507	3791390		379139000	376588300	374892466	100	100	35.3	237.1	87
8289_1#65	5258072	84	62596.1	705432	191798	6	183825	9	162945	12	127341	15	41438	22	300	84	42	4034040	4017777	16263	4034040		403404000	401777700	400457391	100	100	35.2	260.2	81.3
8289_1#71	5257326	85	61850.9	660739	329211	6	184392	8	149903	11	106218	16	47007	22	300	85	6	6429782	6416633	13149	6429782		642978200	641663300	639769247	100	100	35.2	251.4	76
7960_5#26	5257064	102	51539.8	666007	232703	8	180374	11	150919	14	111144	18	38357	25	316	102	118	3026310	2959766	66544	2865832	93934	302631000	295976600	295855358	100	100	35.2	235.7	81.3
11679_7#87	5256802	78	67394.9	506311	154626	10	136497	14	112497	18	98458	23	55891	30	314	78	5500	3531352	3522580	8772	3531352		353135200	352258000	351179199	100	100	35	248.3	90.3
15056_3#13	5256572	92	57136.7	512238	319079	7	198598	10	123986	13	99142	18	41331	26	300	92	9349	4754416	4735855	18561	4754416		475441600	473585500	472355506	100	100	34.7	279.1	102.6
15056_3#59	5255670	112	46925.6	397566	193804	9	176678	12	109421	16	89483	21	37582	30	300	112	5829	4818502	4802031	16471	4818502		481850200	480203100	479195492	100	100	35	237	76.2
7960_5#63	5255456	164	32045.5	609865	184380	9	171444	12	157381	15	109415	19	27226	28	300	164	2	3720284	3634622	85662	3517446	117176	372028400	363462200	363313737	100	100	35.3	233.5	81.4
8289_1#18	5254746	83	63310.2	718929	368659	6	336023	7	173102	10	111310	14	41334	20	300	83	4	4834776	4819860	14916	4834776		483477600	481986000	480556546	100	100	35.2	253.1	76.5
7960_5#76	5254646	285	18437.3	637107	136509	10	116156	14	99362	19	56056	27	19534	41	304	285	15	3400746	3277637	123109	3172462	105175	340074600	327763700	327625128	100	100	35.2	246.9	89.4
15056_3#43	5254538	104	50524.4	521799	208408	7	183058	10	109666	14	89490	19	36352	29	354	104	6737	4564526	4492206	72320	4438448	53758	456452600	449220600	449102107	100	100	35	241.8	78.1
11791_3#43	5254248	80	65678.1	716060	194796	8	190951	10	139225	14	109416	18	51197	24	323	80	8213	3643056	3634648	8408	3643056		364305600	363464800	362359345	100	100	34.8	245.7	86.5
15056_3#52	5253524	108	48643.7	523112	196970	9	171531	12	114472	17	86144	22	37389	31	300	108	8809	4491060	4417204	73856	4362710	54494	449106000	441720400	441602692	100	100	35	244	78.6
15056_3#81	5253037	99	53061	512242	191449	9	173104	12	109421	16	87530	21	34799	31	300	99	8694	4610476	4593078	17398	4610476		461047600	459307800	458225337	100	100	35	243	79.8
15056_3#21	5251438	109	48178.3	512902	192313	8	179603	11	109501	15	89507	20	35031	30	300	109	6313	4430200	4353231	76969	4295818	57413	443020000	435323100	435204894	100	100	34.9	247.4	81.7
11658_7#7	5251064	73	71932.4	721247	232965	7	195203	9	186784	12	129397	15	62624	20	300	73	7131	3286992	3281060	5932	3286992		328699200	328106000	327435578	100	100	35.6	246.6	94.5
14937_7#51	5250598	116	45263.8	512908	191235	10	172697	13	110740	17	80672	22	34978	33	345	116	6231	5731306	5299940	431366	5071688	228252	573130600	529994000	529745688	100	100	32.4	235.8	77.6
11658_3#16	5250426	75	70005.7	448528	180966	9	174154	12	140691	15	111796	19	46477	26	308	75	10418	4802146	4790602	11544	4802146		480214600	479060200	477833957	100	100	34.8	240.9	87
8289_1#6	5249281	77	68172.5	660922	194407	8	191241	11	171572	14	136962	17	45986	23	300	77	17	4526280	4509593	16687	4526280		452628000	450959300	449546366	100	100	35.1	263.3	81.5
SRR933369	5248868	190	27625.6	320898	159790	12	124143	16	89343	21	68614	28	29894	38	234	190	70599	2368510	2049878	318632	1909516	140362	239219510	207037678	206778540	101	101	31.3	350	29.9
11791_3#81	5248038	113	46442.8	716838	191981	9	173065	11	142496	15	107842	19	33967	27	300	113	7725	4293786	4284155	9631	4293786		429378600	428415500	427096288	100	100	34.8	256.8	88.5
SRR933383	5247111	121	43364.6	380524	208093	10	187141	13	134642	16	109423	20	46582	28	300	121	10808	5274726	4504748	769978	4282146	222602	532747326	454979548	454460368	101	101	30.8	319.1	34.6
8289_1#66	5246881	83	63215.4	377824	176459	10	157385	13	136967	16	108033	21	46471	27	300	83	27	3796554	3785479	11075	3796554		379655400	378547900	377364993	100	100	35.2	252.9	77.6
SRR933459	5246171	151	34742.8	321153	109998	15	93571	20	82687	26	49125	33	28939	48	214	151	41221	5470136	2472296	2997840	44	2472252	415730336	126088696	125978990	76	101	66.4	345.7	151
8289_1#39	5245550	82	63970.1	660782	267634	8	187035	10	159223	13	109028	17	59023	23	360	82	2	3864468	3848516	15952	3864468		386446800	384851600	383590024	100	100	35.1	258.3	81.1
7960_5#65	5244263	114	46002.3	385576	187023	10	159170	13	123986	17	76770	22	30513	31	300	114	5	3280186	3271424	8762	3280186		328018600	327142400	326003141	100	100	35.3	236.2	84.9
11657_6#65	5243298	65	80666.1	711219	276571	7	217034	9	173842	12	109498	16	68273	22	375	65	15555	3702000	3691222	10778	3702000		370200000	369122200	368081862	100	100	34.9	240.3	87
8289_1#88	5241421	91	57598	612818	235560	7	173102	10	160298	13	108568	18	70119	23	300	91	5	5832628	5814135	18493	5832628		583262800	581413500	579574641	100	100	35.1	262.7	80.7
7960_5#66	5240849	86	60940.1	363032	247749	9	180679	11	134711	15	109426	19	41453	26	329	86	8	3922582	3833063	89519	3694120	138943	392258200	383306300	383147114	100	100	35.3	233.4	83.3
11983_5#32	5240740	76	68957.1	619834	242720	7	191837	10	170538	13	136958	16	42286	22	323	76	4851	3880914	3869528	11386	3880914		388091400	386952800	385881018	100	100	35.1	251.4	90.2
7960_5#43	5240191	114	45966.6	653746	191664	8	160340	11	124398	15	109423	19	33932	27	309	114	62	3013266	2946655	66611	2865780	80875	301326600	294665500	294545262	100	100	35.3	231.3	79.4
7960_5#88	5240167	140	37429.8	401181	178526	10	157561	14	134582	17	104692	22	32772	31	300	140	8	3260010	3215380	44630	3260010		326001000	321538000	320209628	100	100	35.3	226.3	74.8
8289_1#89	5239277	75	69857	610269	194803	8	180967	11	163873	14	130616	17	73202	22	300	75	4	5506970	5485586	21384	5506970		550697000	548558600	546788901	100	100	35.2	251.3	78.2
11657_6#14	5238792	75	69850.6	1023733	229924	6	191239	9	173410	12	124117	15	55471	22	348	75	5957	4174440	4164246	10194	4174440		417444000	416424600	415344585	100	100	35	237.5	82.8
11658_3#15	5238518	68	77037	391124	230059	9	216966	11	158443	14	114027	18	64070	23	304	68	7538	4628560	4620990	7570	4628560		462856000	462099000	461111881	100	100	34.9	231.7	78.3
11679_5#80	5236845	66	79346.1	710338	229930	7	187927	9	173887	12	114249	16	48574	23	300	66	4513	3805370	3799110	6260	3805370		380537000	379911000	378797404	100	100	35.2	244.6	92.8
7960_5#81	5236190	262	19985.5	329818	138898	13	117684	17	99255	22	47712	30	18841	48	317	262	10	2314732	2280609	34123	2314732		231473200	228060900	226776623	100	100	35.2	234.4	86.2
SRR933407	5235859	231	22666.1	465082	191285	10	173774	12	145859	16	109494	20	33100	27	288	231	74196	2725594	2381354	344240	2248086	133268	275284994	240516754	240222792	101	101	31.7	302.6	50.9
11679_6#94	5235837	93	56299.3	426967	233166	9	192286	11	159184	14	121735	18	61976	24	304	93	6483	3459566	3452206	7360	3459566		345956600	345220600	344247349	100	100	35.4	228.7	89.9
8289_1#11	5233418	95	55088.6	597279	208659	8	199695	11	138804	14	77349	19	36928	28	300	95	3	6879314	6825245	54069	6879314		687931400	682524500	680305483	100	100	35.2	255.1	76.1
8289_1#38	5232862	92	56878.9	660885	233173	7	173092	10	157393	13	114298	17	49090	23	320	92	3	3868464	3857694	10770	3868464		386846400	385769400	384429510	100	100	35.1	260	82.5
8289_1#22	5230538	72	72646.4	610137	301147	7	204677	9	175606	12	136529	15	74976	20	304	72	3	7080020	7058460	21560	7080020		708002000	705846000	703777443	100	100	35.2	254.8	74.4
11658_4#7	5230387	57	91761.2	1003623	330959	5	221657	7	177288	9	124169	13	91029	18	307	57	12729	3822946	3815895	7051	3822946		382294600	381589500	380721301	100	100	35.5	244.6	83.6
SRR933449	5227656	173	30217.7	500814	192690	8	175690	11	130275	14	103874	19	70991	25	300	173	46103	5229176	4323970	905206	4138482	185488	528146776	436720970	436244706	101	101	30.9	266.3	38.9
11657_6#63	5227334	89	58734.1	657245	204796	8	175616	11	148423	14	108176	19	41679	26	300	89	6044	3883176	3872691	10485	3883176		388317600	387269100	386140873	100	100	35	231.9	83.2
7960_5#89	5225054	159	32862	717114	190565	9	147791	12	124403	16	107848	21	29929	31	300	159	57	3532786	3352590	180196	3532786		353278600	335259000	334005788	100	100	35.3	223.3	74.7
7960_5#39	5224719	130	40190.2	617242	190936	9	159751	12	123979	15	103782	20	32364	29	300	130	39	2076194	2070844	5350	2076194		207619400	207084400	206353415	100	100	35.3	230.3	80.9
11679_4#39	5224688	86	60752.2	716486	242718	7	221721	10	137062	13	109476	17	34546	23	304	86	13786	3905752	3896439	9313	3905752		390575200	389643900	388570970	100	100	35.4	237.5	85.2
7960_5#28	5223574	128	40809.2	390050	202861	10	181198	12	124090	16	109423	20	29793	28	304	128	7	2430510	2423534	6976	2430510		243051000	242353400	241452815	100	100	35.2	242.5	85.4
SRR933405	5223412	162	32243.3	341987	134718	14	91130	19	65387	26	49886	35	20942	50	302	162	150804	1711324	1492891	218433	1404490	88401	172843724	150781991	150605359	101	101	32.3	301.3	37.9
14937_6#34	5223339	112	46637	531061	319706	7	191196	10	121835	13	89533	18	36563	27	300	112	7573	4424796	4276535	148261	4424796		442479600	427653500	423491682	100	100	32.5	243.7	80
SRR933521	5222387	370	14114.6	152754	49584	33	38446	44	24407	61	16041	88	7758	134	90	370	100818	7843888	7402338	441550	7088628	313710	392194400	370116900	369733661	50	50	37.1	465.6	28.5
SRR933529	5221643	119	43879.3	469673	234901	8	192123	11	190927	14	123783	17	42614	23	223	119	23526	3595940	3495002	100938	3422266	72736	363189940	352995202	352747191	101	101	67.2	447.9	24.5
11657_5#24	5220828	73	71518.2	683378	229902	8	170522	11	159148	14	111799	18	71185	23	300	73	6709	4250148	4241465	8683	4250148		425014800	424146500	423054699	100	100	35	242.9	80.9
14937_8#51	5219281	75	69590.4	567576	320108	7	190955	9	136506	12	109500	17	46498	23	300	75	5107	4731340	4383448	347892	4207028	176420	473134000	438344800	438152727	100	100	32.7	244.5	76.4
8289_1#81	5218961	71	73506.5	665661	329220	6	237827	8	200350	10	167364	13	111317	17	300	71	11	6805014	6786433	18581	6805014		680501400	678643300	676649304	100	100	35.2	253.8	75.2
11791_6#7	5218931	112	46597.6	354994	181482	11	159223	14	134638	17	109248	22	34646	29	320	112	6275	3230608	3216419	14189	3230608		323060800	321641900	320608857	100	100	35.4	249	90.6
11658_3#42	5218443	76	68663.7	716001	319515	6	202908	8	183661	10	124166	14	62071	19	350	76	6769	4133626	4123900	9726	4133626		413362600	412390000	411369782	100	100	34.9	233.5	79.9
8289_1#73	5216985	89	58617.8	520752	173880	10	164517	13	124173	17	105023	21	39269	29	323	89	1	4525514	4513979	11535	4525514		452551400	451397900	449932729	100	100	35.2	241.8	72.5
7960_5#14	5216374	125	41731	643177	189742	8	161585	11	113017	15	97187	20	31364	28	321	125	2	3108606	3098816	9790	3108606		310860600	309881600	308808280	100	100	35.3	237.7	81.2
11679_5#44	5215750	76	68628.3	580503	282306	7	180967	9	158279	12	110765	16	69690	22	300	76	7322	3931654	3924346	7308	3931654		393165400	392434600	391238239	100	100	35.2	236.6	86.7
11983_4#20	5215065	65	80231.8	750768	276514	6	233449	8	191217	10	153428	13	74204	18	325	65	5556	3581188	3572314	8874	3581188		358118800	357231400	356335595	100	100	35.3	241.7	82.6
14937_6#40	5214433	106	49192.8	512259	192310	8	173078	11	110737	15	89265	20	38097	29	300	106	5870	4957976	4781677	176299	4957976		495797600	478167700	473312546	100	100	32.5	235.9	76.7
11679_7#93	5212942	85	61328.7	836825	191241	8	146789	11	124008	15	97042	19	40408	28	300	85	6916	4464876	4457543	7333	4464876		446487600	445754300	444508115	100	100	35	235.6	82.4
11679_4#58	5212897	47	110913	705388	319461	6	222144	9	187036	11	136513	14	91711	19	341	47	11836	3718502	3712443	6059	3718502		371850200	371244300	370365312	100	100	35.5	239.7	81
14937_6#30	5212248	107	48712.6	648117	192309	8	173090	11	116080	15	89708	20	31724	30	341	107	6892	4716212	4558609	157603	4716212		471621200	455860900	451557331	100	100	32.5	237.3	75
11679_5#94	5211971	73	71396.9	800943	222144	6	204137	8	171152	11	147235	14	69836	19	384	73	5574	3893718	3884855	8863	3893718		389371800	388485500	387481287	100	100	35.2	239.5	84.3
11657_7#58	5211708	82	63557.4	714280	277054	7	213173	9	172858	11	115084	15	47500	21	304	82	8194	4094128	4085584	8544	4094128		409412800	408558400	407077720	100	100	34.1	244.6	85.4
7960_5#13	5210755	178	29273.9	511838	191448	9	176421	11	117841	15	100901	20	31977	29	300	178	1234	3387828	3375067	12761	3387828		338782800	337506700	336302648	100	100	35.3	224.7	78.8
7960_5#92	5210615	90	57895.7	919928	242770	6	180661	9	137272	12	103024	16	41332	23	314	90	60	3661370	3630883	30487	3661370		366137000	363088300	361784270	100	100	35.2	230.4	79.9
11679_5#77	5210280	57	91408.4	410391	284018	8	271375	10	191769	12	136569	15	107393	19	301	57	19190	3863304	3853718	9586	3863304		386330400	385371800	384234183	100	100	35.1	249.3	87.5
7960_5#61	5210220	123	42359.5	536426	173837	9	154968	12	123633	16	76064	21	33156	30	300	123	12	3004018	2989018	15000	3004018		300401800	298901800	297885651	100	100	35.3	225.4	78.4
11658_4#74	5209189	80	65114.9	715521	229918	8	184899	10	169000	13	109415	18	38693	25	300	80	6937	3509786	3504845	4941	3509786		350978600	350484500	349629424	100	100	35.5	239.3	81.4
11791_7#21	5208975	71	73365.9	663876	308544	7	221652	9	212638	11	136515	14	68648	20	295	71	12064	3842240	3828918	13322	3842240		384224000	382891800	381831481	100	100	35.3	240.8	84.2
11658_8#55	5208817	71	73363.6	712401	269222	6	204062	8	173870	11	119379	14	56947	20	146	71	11973	4624206	4611904	12302	4624206		462420600	461190400	459868803	100	100	34.6	241.1	80.8
8289_1#79	5208218	81	64299	722872	417434	5	336123	7	191292	9	159318	12	41465	17	301	81	188	4725132	4711012	14120	4725132		472513200	471101200	469703869	100	100	35.1	264.4	81.4
11657_6#91	5207281	86	60549.8	711447	229924	7	190956	10	147816	13	109656	17	46475	24	300	86	7205	3579588	3571505	8083	3579588		357958800	357150500	356055857	100	100	34.9	250.7	96.1
11679_6#49	5207003	92	56597.9	847869	316332	6	276984	7	163840	10	106228	14	34967	21	314	92	5838	3465994	3457341	8653	3465994		346599400	345734100	344812278	100	100	35.4	239.1	86.3
11658_5#14	5206890	92	56596.6	373787	202788	9	191225	12	159088	15	109664	19	46473	26	305	92	6718	3272818	3266761	6057	3272818		327281800	326676100	325923630	100	100	35.8	253.7	88.9
11657_6#67	5206606	85	61254.2	716364	222103	7	182282	10	130901	13	107908	18	46833	24	304	85	9185	4114136	4102546	11590	4114136		411413600	410254600	409017496	100	100	34.9	235	81.8
8289_1#91	5206135	110	47328.5	531931	214740	8	187391	11	131938	14	106220	18	32786	29	300	110	24	5644742	5625162	19580	5644742		564474200	562516200	560607900	100	100	35.1	257.3	81.7
11657_7#78	5205692	76	68495.9	451145	242731	8	233170	10	191310	13	123971	16	70098	22	304	76	7845	5132454	5122494	9960	5132454		513245400	512249400	510541487	100	100	34.2	218.6	76.1
11658_6#92	5205519	56	92955.7	717400	285991	6	251724	8	190950	11	123981	14	106254	18	355	56	9037	3595992	3589705	6287	3595992		359599200	358970500	358196941	100	100	35.2	247.6	83.5
14937_7#56	5204917	67	77685.3	746073	266237	7	222351	9	160253	12	129177	15	77966	20	300	67	5303	5158226	4968230	189996	5158226		515822600	496823000	492077984	100	100	32.2	255.6	80.4
SRR933509	5204725	350	14870.6	302058	96799	19	68885	25	48404	34	26725	49	9276	78	263	350	39297	5684112	2462200	3221912	246	2461954	431992512	125579600	125470383	76	101	65.8	335.6	191.5
14937_7#57	5204657	70	74352.2	750374	319692	6	191046	9	180967	11	124167	15	48493	20	300	70	6699	5337768	4925657	412111	4708180	217477	533776800	492565700	492345714	100	100	32.4	243	76.2
11983_5#1	5204136	90	57823.7	717112	178521	8	170828	11	123975	15	107913	19	43288	26	300	90	9028	3598222	3585910	12312	3598222		359822200	358591000	357554487	100	100	35.1	242.6	86.3
8289_1#42	5203556	79	65867.8	596477	203731	8	175991	11	137278	14	109415	18	73644	23	300	79	51	4663874	4655415	8459	4663874		466387400	465541500	464171868	100	100	35.1	256.9	76
11791_7#49	5203418	66	78839.7	680400	319894	6	302164	7	189348	10	137325	13	73275	17	304	66	7964	4028172	4011907	16265	4028172		402817200	401190700	400038192	100	100	35.3	257.8	89.8
8289_1#74	5202446	78	66698	718112	229793	7	175249	10	159135	13	124083	16	73481	21	323	78	21	6083474	6070591	12883	6083474		608347400	607059100	605417258	100	100	35.2	252.6	73
11983_5#74	5201398	121	42986.8	382910	148860	11	137561	15	123963	19	74764	24	30494	34	300	121	11202	3355274	3338879	16395	3355274		335527400	333887900	332851430	100	100	35.2	241.1	83.2
11658_6#43	5200593	114	45619.2	355734	196670	10	173864	13	124097	16	74103	22	24480	33	310	114	5551	3394994	3381672	13322	3394994		339499400	338167200	337100762	100	100	35.2	263.1	101.8
11679_4#52	5200090	76	68422.2	714211	242711	6	192176	9	159184	12	123965	15	35076	22	300	76	5712	3666462	3657778	8684	3666462		366646200	365777800	364883955	100	100	35.5	243.2	84.4
11658_4#48	5199905	67	77610.5	773980	356571	6	246964	8	191472	11	148469	14	96080	18	361	67	6486	3797300	3790610	6690	3797300		379730000	379061000	378212499	100	100	35.5	230.5	88.1
7960_5#90	5199704	133	39095.5	685398	171261	9	136521	12	106103	16	74322	22	29350	34	326	133	22	4576502	4561456	15046	4576502		457650200	456145600	454363999	100	100	35.3	224.5	79.3
11658_4#43	5196240	66	78730.9	493577	288752	8	252133	10	195138	12	136511	15	93289	19	310	66	12298	3503996	3498732	5264	3503996		350399600	349873200	349050735	100	100	35.5	243.9	84.4
15056_4#80	5195389	56	92774.8	1240779	392486	4	337446	6	317559	7	137778	10	78166	15	300	56	4475	5636580	5623553	13027	5636580		563658000	562355300	560839475	100	100	34.5	258.7	87.5
15056_4#69	5195353	61	85169.7	1240744	337446	5	222345	7	190799	10	137309	13	68343	17	300	61	2229	5844582	5751817	92765	5675430	76387	584458200	575181700	575020622	100	100	34.7	233.9	76.7
7960_5#29	5194783	143	36327.2	391023	197969	10	180791	13	170687	15	100859	20	41423	27	300	143	6	2593086	2586909	6177	2593086		259308600	258690900	257785799	100	100	35.2	240.3	85.3
15056_3#53	5194499	69	75282.6	494267	317578	7	210040	10	180967	12	124162	16	68318	20	353	69	1564	4609988	4594457	15531	4609988		460998800	459445700	458501247	100	100	35	235.7	74.2
11657_7#55	5194493	75	69259.9	590539	278500	7	203249	9	137742	12	112993	16	77106	21	333	75	2937	5254512	5244124	10388	5254512		525451200	524412400	522742722	100	100	34.1	228.2	83.9
11657_6#37	5194435	76	68347.8	716912	303770	6	229950	8	176349	11	123972	14	83075	19	300	76	10910	4609858	4598592	11266	4609858		460985800	459859200	458549659	100	100	35	229.1	81.1
7960_5#51	5194338	117	44396.1	537022	203150	8	171447	11	159459	14	106122	18	41325	25	304	117	26	3722660	3644876	77784	3543208	101668	372266000	364487600	364340452	100	100	35.3	233.9	83
15056_3#44	5194067	60	86567.8	751526	332506	6	222345	8	175034	11	124161	14	54868	20	300	60	3692	4371970	4300975	70995	4248164	52811	437197000	430097500	429984337	100	100	34.9	244.2	78.2
11679_4#66	5194051	83	62578.9	714861	236230	6	173709	9	136512	12	109222	16	41354	25	386	83	5642	3723816	3717178	6638	3723816		372381600	371717800	370835593	100	100	35.5	233.7	78.6
8289_1#64	5193798	84	61830.9	717962	229824	6	178514	9	157501	12	113058	16	42780	22	304	84	17	4122380	4107733	14647	4122380		412238000	410773300	409459809	100	100	35.1	262.2	80.7
8289_1#25	5193328	79	65738.3	717288	319115	6	172971	9	157642	12	124082	15	46501	21	300	79	26	4799604	4788693	10911	4799604		479960400	478869300	477417175	100	100	35.2	256.4	81
15056_3#55	5193314	57	91110.8	745368	337443	6	222347	8	180968	11	136970	14	68275	18	355	57	4410	4856812	4839874	16938	4856812		485681200	483987400	482990558	100	100	35	238.8	76.2
15056_3#26	5192775	60	86546.2	754154	317342	6	236400	8	191937	10	136962	13	68269	18	309	60	2427	4154732	4091934	62798	4045820	46114	415473200	409193400	409088600	100	100	35	237.7	74.8
11791_7#60	5192112	75	69228.2	711871	221931	7	192176	10	173971	12	123989	16	56933	21	300	75	4864	3802970	3788203	14767	3802970		380297000	378820300	377674057	100	100	35.4	238	86.6
11658_4#61	5191938	81	64098	716043	229970	7	191069	10	173078	12	123975	16	48553	21	300	81	6889	4197830	4190769	7061	4197830		419783000	419076900	418078272	100	100	35.5	235.9	84.4
7960_5#41	5191841	101	51404.4	617213	203425	8	180801	11	159110	14	109366	18	62231	24	300	101	7	2738674	2730739	7935	2738674		273867400	273073900	272080040	100	100	35.2	236.8	82.8
11679_4#92	5191714	77	67424.9	712105	214746	8	187153	11	160031	14	123965	17	57657	23	300	77	4608	3317948	3311225	6723	3317948		331794800	331122500	330159496	100	100	35.2	279.1	108.7
11983_5#75	5190750	82	63301.8	714483	234625	7	191235	10	173069	13	123965	16	55308	22	304	82	7477	3449508	3438880	10628	3449508		344950800	343888000	342906703	100	100	35.1	247.7	87.8
SRR933359	5190525	183	28363.5	282055	122956	14	94487	18	76848	24	42138	33	21933	50	226	183	51404	2563486	2318831	244655	2204592	114239	258912086	234201931	233941886	101	101	32.4	310.4	38.2
SRR933345	5190389	147	35308.8	390414	192841	9	173838	12	159802	15	109584	19	32826	26	300	147	47816	2694270	2396779	297491	2264972	131807	272121270	242074679	241792573	101	101	31.6	311.5	32.3
11658_7#78	5190295	95	54634.7	717531	229833	8	191209	10	142119	13	108667	18	33932	25	353	95	5661	3735382	3729595	5787	3735382		373538200	372959500	372061960	100	100	35.6	234.7	82.4
11791_7#2	5188515	127	40854.4	643022	234432	7	229217	9	173720	12	109494	16	41339	24	300	127	9301	3865988	3849192	16796	3865988		386598800	384919200	383719810	100	100	35.3	243.5	88.6
15056_3#30	5187718	104	49881.9	720308	210844	7	182320	9	164439	12	108024	17	37357	25	300	104	8230	4661330	4589794	71536	4536546	53248	466133000	458979400	458860608	100	100	35	236.8	74
7960_5#80	5187508	265	19575.5	319645	127918	14	106039	18	95951	23	55739	30	15649	46	308	265	296	3233412	3190228	43184	3233412		323341200	319022800	317332230	100	100	35.2	242.4	88.6
8289_1#35	5187254	86	60316.9	531822	228440	8	193070	11	180573	14	109415	17	68042	23	300	86	4	5800520	5776492	24028	5800520		580052000	577649200	575828524	100	100	35.2	256.5	79.3
11658_6#13	5187227	97	53476.6	383676	193086	10	189822	12	150234	16	122800	19	39017	26	300	97	7258	3855558	3848055	7503	3855558		385555800	384805500	383946572	100	100	35.2	249.7	83.9
11658_7#52	5187065	70	74100.9	717631	319996	6	221264	8	189243	11	144261	14	53679	19	300	70	3709	3625520	3618188	7332	3625520		362552000	361818800	361088812	100	100	35.6	240.8	84.1
11679_8#87	5186908	72	72040.4	1022473	333332	5	276858	7	233616	9	156687	11	69593	16	303	72	10253	3721120	3707940	13180	3721120		372112000	370794000	369549166	100	100	35.1	240.3	94.6
7960_5#17	5186854	140	37049	346529	173073	11	145977	14	117835	18	107872	23	34271	31	300	140	36	2904644	2897914	6730	2904644		290464400	289791400	288776096	100	100	35.2	241.6	85.1
8289_1#76	5186633	82	63251.6	717569	251115	6	173090	8	157384	11	107781	15	64340	21	300	82	3	3756004	3741488	14516	3756004		375600400	374148800	372933452	100	100	35.2	262.7	81
SRR933537	5185896	102	50842.1	717348	208193	8	175934	11	145696	14	109415	18	41863	24	300	102	41148	7688376	7446728	241648	7293286	153442	776525976	752119528	751596489	101	101	67.2	461.3	23.7
7960_5#9	5185870	190	27294	458959	284343	8	249678	10	216822	12	136544	15	48528	21	304	190	51	3286508	3276858	9650	3286508		328650800	327685800	326439455	100	100	35.3	235.5	76
8289_1#10	5185867	90	57620.7	532031	253187	7	191221	10	186847	12	124033	16	37642	23	300	90	8	5479016	5461680	17336	5479016		547901600	546168000	544337375	100	100	35.1	263.5	79.7
11679_4#35	5185378	61	85006.2	657399	319490	6	247868	8	224022	10	191716	13	124155	16	300	61	9233	3831612	3824350	7262	3831612		383161200	382435000	381495358	100	100	35.4	250.3	94.4
8289_1#51	5184713	106	48912.4	531912	187287	9	160462	12	134788	15	96508	20	34955	28	308	106	2	4757530	4737347	20183	4757530		475753000	473734700	472131838	100	100	35.2	249.8	76.8
15056_3#28	5183715	90	57596.8	717157	205328	7	192281	9	140376	13	107867	17	37570	24	325	90	7332	4333156	4318526	14630	4333156		433315600	431852600	430849372	100	100	35	247.1	81.4
8289_1#43	5183700	102	50820.6	532022	210603	8	173761	11	138424	15	109528	19	37576	26	440	102	2	4827108	4803803	23305	4827108		482710800	480380300	478765261	100	100	35.2	256.4	80.3
7960_5#7	5183616	144	35997.3	369603	164578	10	153808	13	112024	17	73939	23	29873	34	300	144	746	3247774	3234971	12803	3247774		324777400	323497100	322380936	100	100	35.3	237.6	81.7
11791_6#30	5183430	69	75122.2	719225	184639	8	159111	11	145763	14	123791	18	56596	25	300	69	13911	3182782	3166584	16198	3182782		318278200	316658400	315462492	100	100	35.1	280.6	113.6
11679_8#84	5183379	42	123414	1037592	335483	5	277705	7	233265	9	136531	12	92267	16	505	42	7313	3815918	3807374	8544	3815918		381591800	380737400	379581579	100	100	35.1	230.1	85.7
11679_7#26	5183336	80	64791.7	710922	233170	8	227319	10	187233	13	136545	16	40798	23	300	80	6202	3838924	3830652	8272	3838924		383892400	383065200	381938539	100	100	35	232.3	82.1
11658_7#26	5182936	85	60975.7	510633	229773	8	196024	10	159079	13	109415	17	61088	23	304	85	5188	3300454	3295617	4837	3300454		330045400	329561700	328916151	100	100	35.7	233.6	82.8
8289_1#80	5182300	101	51309.9	521133	171716	10	159959	13	119450	17	89482	22	31673	31	300	101	44	5356148	5334260	21888	5356148		535614800	533426000	531732688	100	100	35.2	261.8	76.3
14937_8#55	5181864	109	47540	512787	182970	9	124262	12	107873	16	74179	22	35146	32	304	109	5662	4412948	4260890	152058	4412948		441294800	426089000	422015176	100	100	32.7	250.6	81
11657_7#59	5181391	106	48881.1	391159	185622	11	157216	14	123757	17	105743	22	43852	30	300	106	3784	4690056	4679575	10481	4690056		469005600	467957500	466310078	100	100	34.2	233.6	80.3
11657_7#66	5181047	79	65582.9	712245	301112	7	233453	9	175143	11	116905	15	69840	20	300	79	8189	4349142	4339619	9523	4349142		434914200	433961900	432446665	100	100	34.1	239.4	80.2
11658_6#34	5180892	91	56932.9	620580	196044	8	181004	11	147345	14	107382	18	46473	25	320	91	7540	3230790	3225421	5369	3230790		323079000	322542100	321834663	100	100	35.3	241.9	80
11657_5#13	5180468	72	71950.9	553765	172543	10	147799	13	123888	17	102404	22	55009	29	386	72	5010	4084996	4078050	6946	4084996		408499600	407805000	406732434	100	100	34.9	252.6	86.1
7960_5#18	5180004	129	40155.1	512118	190945	9	159462	12	134432	15	107879	20	33087	27	300	129	29	3205364	3131235	74129	3035070	96165	320536400	313123500	312996289	100	100	35.2	242.6	85.3
11658_7#16	5179642	90	57551.6	710245	233602	7	201275	10	198248	12	136509	15	48804	21	323	90	4919	3500596	3495426	5170	3500596		350059600	349542600	348844560	100	100	35.6	248.4	90.9
8289_1#2	5179324	99	52316.4	533092	203566	8	178517	10	159624	13	109671	17	41443	24	301	99	3	4773488	4757451	16037	4773488		477348800	475745100	474146054	100	100	35.1	266.2	82.7
8289_1#26	5179190	101	51279.1	531936	222112	8	189990	11	159184	14	75425	19	37590	27	320	101	25	4059824	4043887	15937	4059824		405982400	404388700	403006667	100	100	35.1	257.9	79.5
11679_7#42	5179083	73	70946.3	720531	216054	7	190696	10	160299	13	112299	16	43316	23	300	73	9090	3880910	3871458	9452	3880910		388091000	387145800	386012812	100	100	35	242.7	83.7
SRR933523	5178963	127	40779.2	399924	229931	8	191049	11	146597	14	112383	18	31875	26	298	127	16108	3588128	3482473	105655	3410012	72461	362400928	351729773	351480015	101	101	67.2	440.9	24.1
14937_7#31	5178605	112	46237.5	517435	173096	9	124262	12	107481	17	74781	22	37127	32	304	112	3152	4979688	4811990	167698	4979688		497968800	481199000	476513180	100	100	32.4	241.4	76.6
8289_1#75	5178404	103	50275.8	531713	189605	8	171087	11	157380	14	105945	18	30488	27	321	103	23	4569438	4553698	15740	4569438		456943800	455369800	453981071	100	100	35.2	252.3	74.3
14937_7#15	5177571	94	55080.5	686143	208374	7	182986	9	121846	13	101571	18	37341	26	300	94	5302	5358474	5172497	185977	5358474		535847400	517249700	511777703	100	100	32.3	260.8	86.9
7960_5#47	5176754	129	40129.9	353496	190940	10	159120	13	135832	17	106497	21	33791	29	300	129	576	2548622	2542453	6169	2548622		254862200	254245300	253360512	100	100	35.2	240.3	85.4
11679_7#5	5176478	121	42780.8	756323	229678	6	210360	8	160289	11	99186	16	37137	24	300	121	4982	6004130	5993512	10618	6004130		600413000	599351200	597530028	100	100	35	245	85
11657_7#73	5176310	55	94114.7	711745	319751	6	288366	7	190790	10	152720	13	73521	17	341	55	6783	4625630	4616639	8991	4625630		462563000	461663900	460214758	100	100	34.1	235.7	79.1
11658_5#57	5174969	40	129374	987801	469385	4	372185	5	267066	7	217326	9	100227	13	310	40	9083	2902982	2895945	7037	2902982		290298200	289594500	288941035	100	100	35.6	289.3	112.5
SRR933365	5174879	142	36442.8	390011	160324	11	135760	14	111497	18	83234	23	23910	33	301	142	40237	3356134	2888494	467640	2746416	142078	338969534	291737894	291408829	101	101	31.7	250	46.9
8289_1#67	5174731	103	50240.1	531919	191235	9	161213	12	124083	15	75036	20	32918	29	335	103	5	3913342	3899358	13984	3913342		391334200	389935800	388575360	100	100	35.1	258.2	79.7
11658_4#18	5174484	86	60168.4	552033	190940	8	159093	11	142111	14	124159	18	46467	24	300	86	5206	3596850	3589814	7036	3596850		359685000	358981400	358041493	100	100	35.5	238.7	81.5
11983_3#64	5174380	76	68083.9	390283	234468	8	218165	10	184088	13	117838	17	55910	23	300	76	3992	3591332	3563609	27723	3591332		359133200	356360900	355287231	100	100	35.1	216.3	80.2
SRR933515	5174212	139	37224.6	425580	187698	10	173915	13	145256	17	123338	20	32672	30	173	139	17354	3405884	3308574	97310	3237304	71270	343994284	334165974	333932914	101	101	67.2	444.3	23.4
15056_4#41	5173088	109	47459.5	409672	190964	10	173545	12	121841	16	89615	21	34579	31	300	109	5584	4830646	4818513	12133	4830646		483064600	481851300	480540253	100	100	34.6	235.7	79.2
7960_5#5	5173084	101	51218.7	716625	301591	6	185774	9	160983	12	124082	15	50378	21	333	101	10	3655572	3642228	13344	3655572		365557200	364222800	363046898	100	100	35.3	230.9	77.6
15056_3#37	5171974	106	48792.2	522128	193045	8	175945	11	121811	14	98858	19	37570	28	300	106	5633	4807390	4734604	72786	4680718	53886	480739000	473460400	473338819	100	100	35	234.3	73.6
15056_4#49	5170833	108	47878.1	522060	203793	8	175953	11	109666	15	86418	21	37353	30	305	108	4739	5497332	5484846	12486	5497332		549733200	548484600	547114399	100	100	34.7	226.7	74.7
11658_7#90	5170503	61	84762.3	716626	303529	6	213505	8	196959	11	163147	14	68350	18	300	61	8046	4288426	4282078	6348	4288426		428842600	428207800	427353414	100	100	35.6	239.6	82
11658_4#77	5170393	60	86173.2	1019224	276101	6	202815	8	191090	10	130901	14	109388	18	339	60	12301	3710948	3702247	8701	3710948		371094800	370224700	369347856	100	100	35.5	225.9	83.2
11658_6#81	5169969	74	69864.4	712040	253322	7	191279	10	164248	13	123968	16	43669	22	300	74	7905	3646424	3639385	7039	3646424		364642400	363938500	363072126	100	100	35.3	246.8	85.5
11658_5#32	5169859	109	47429.9	711920	196801	7	173831	10	159168	13	111700	17	40319	24	244	109	14504	3139084	3132617	6467	3139084		313908400	313261700	312516753	100	100	35.7	253.1	94
11679_6#95	5169835	103	50192.6	755326	218280	6	173068	9	117841	13	108126	17	41327	25	346	103	7013	3074654	3067954	6700	3074654		307465400	306795400	305937736	100	100	35.4	232.3	81.8
8289_1#59	5169648	105	49234.7	531927	188522	9	159549	12	146844	15	77233	20	32762	29	300	105	4	4307738	4287868	19870	4307738		430773800	428786800	427287347	100	100	35.1	262.9	79.4
11791_6#9	5169538	63	82056.2	666283	233854	8	190940	10	159179	13	111984	17	73414	23	335	63	5895	2815928	2804462	11466	2815928		281592800	280446200	279637557	100	100	35.4	251.1	89.6
12082_4#26	5168911	77	67128.7	687789	224164	8	184092	10	159126	13	109423	17	38295	25	300	77	7360	4544506	4531656	12850	4544506		454450600	453165600	452059494	100	100	34.9	245.3	83.6
11657_7#56	5168799	78	66266.6	527134	218324	8	190968	10	176892	13	114313	17	64435	22	355	78	5568	5191848	5182767	9081	5191848		519184800	518276700	516572576	100	100	34.2	219.2	76.5
14937_7#16	5168403	104	49696.2	512187	208406	8	173088	11	121828	14	89500	19	37043	29	300	104	9106	4877428	4712516	164912	4877428		487742800	471251600	466331706	100	100	32.2	265.1	89.4
7960_5#25	5168337	99	52205.4	659780	234638	7	190953	10	136514	13	106804	17	41429	24	305	99	1	3255910	3249431	6479	3255910		325591000	324943100	323883852	100	100	35.3	236.2	86.9
14937_7#14	5168280	112	46145.4	527451	192315	8	173094	11	121800	14	98566	19	32831	29	309	112	6827	5421322	5013142	408180	4796486	216656	542132200	501314200	501082264	100	100	32.4	245.2	76.5
14937_7#8	5168214	112	46144.8	397284	192006	10	179617	12	117865	16	99139	21	33932	31	355	112	8475	5515874	5109033	406841	4897270	211763	551587400	510903300	510670899	100	100	32.5	227	75.3
15056_3#20	5168070	103	50175.4	512782	314110	7	180686	10	121841	13	89497	18	39679	27	300	103	8201	4452078	4376065	76013	4318042	58023	445207800	437606500	437488420	100	100	34.9	248	82.3
SRR933531	5167958	150	34453.1	465826	191425	9	173826	12	146989	15	76019	20	34217	29	300	150	18772	3603790	3504557	99233	3433874	70683	363982790	353960257	353709978	101	101	67.2	441.4	24.5
11658_5#66	5167850	65	79505.4	743913	191233	7	178431	9	161450	12	109502	17	56227	23	304	65	2955	2916220	2907498	8722	2916220		291622000	290749800	289992376	100	100	35.8	242.2	82.9
14937_7#22	5167802	108	47850	512821	218156	7	192255	10	117858	14	101590	18	37341	27	300	108	7624	4929822	4563473	366349	4370514	192959	492982200	456347300	456138022	100	100	32.4	239.7	74.9
11657_7#22	5167416	103	50169.1	619967	211091	8	203191	10	136576	14	106107	18	36039	25	350	103	4114	4839054	4825331	13723	4839054		483905400	482533100	480827056	100	100	34.2	223.5	78.2
11658_8#84	5167316	81	63794	716334	234590	7	197133	9	172966	12	109415	16	41338	22	332	81	5443	3839404	3830357	9047	3839404		383940400	383035700	381838034	100	100	34.6	252.4	82.9
11658_6#64	5166548	52	99356.7	487312	225488	8	188502	10	184614	13	159129	16	107956	20	300	52	2288	5839660	5825473	14187	5839660		583966000	582547300	581418550	100	100	35.2	254.7	86.4
11657_7#12	5165676	60	86094.6	716095	277054	6	206115	8	191237	11	173820	14	109419	17	355	60	3810	4490758	4483107	7651	4490758		449075800	448310700	446652583	100	100	34.1	235.5	81
11658_7#64	5165335	87	59371.7	711403	199128	8	178510	10	124234	14	108103	18	46475	25	314	87	9662	3181170	3148977	32193	3181170		318117000	314897700	313985139	100	100	35.7	236.4	90.4
14937_7#9	5164421	110	46949.3	523133	205034	8	175978	11	109235	15	89521	20	38038	28	300	110	8446	4859936	4493173	366763	4300114	193059	485993600	449317300	449110056	100	100	32.4	240.6	75.2
11657_7#21	5162873	76	67932.5	683286	187859	9	172903	11	159122	15	109421	18	36461	27	310	76	5400	4317928	4309832	8096	4317928		431792800	430983200	429534044	100	100	34.2	223.1	81.5
11679_7#85	5162286	64	80660.7	718177	295101	6	243193	8	181794	11	136518	14	74637	20	111	64	5736	3919772	3912257	7515	3919772		391977200	391225700	390013073	100	100	34.7	283.3	110.5
7960_5#1	5162270	115	44889.3	392775	190960	10	173874	12	149289	16	98278	20	37722	28	300	115	6	3289610	3270362	19248	3289610		328961000	327036200	325897813	100	100	35.3	234	81.2
8289_1#83	5161966	100	51619.7	531912	221828	8	188532	10	159622	14	95989	18	34069	25	300	100	52	5783232	5765530	17702	5783232		578323200	576553000	574808341	100	100	35.2	244.4	69.4
15795_1#54	5160643	88	58643.7	756310	283012	7	211384	9	173779	11	102859	16	41559	22	300	88	5685	9536772	9502822	33950	9536772		953677200	950282200	947344463	100	100	35.2	242.9	91.2
15056_4#64	5160484	82	62932.7	712013	242361	6	228629	8	173864	11	109072	15	39799	21	323	82	5874	5553984	5455504	98480	5374038	81466	555398400	545550400	545392393	100	100	34.5	251	87.5
15056_3#61	5160338	105	49146.1	712028	221343	8	182788	10	160264	13	109018	17	42427	24	300	105	7043	4685268	4666772	18496	4685268		468526800	466677200	465735277	100	100	35	237.3	75.8
SRR933429	5160178	152	33948.5	399787	159560	11	133009	14	106067	19	76118	24	28930	35	300	152	6786	4358332	3764819	593513	3578858	185961	440191532	380246719	379791725	101	101	31.2	322.6	40.5
15795_1#64	5159947	81	63703.1	721298	198893	9	183219	11	140929	14	109707	19	42928	25	300	81	5099	10256786	10191617	65169	10256786		1025678600	1019161700	1015899569	100	100	35.2	241.8	83
11658_7#15	5159605	84	61423.9	512606	202777	8	173080	11	136964	14	107868	18	42733	25	300	84	3766	3675538	3670408	5130	3675538		367553800	367040800	366328665	100	100	35.7	220.1	73
15056_4#67	5159592	108	47774	712376	228643	7	180729	10	123990	13	105568	18	37383	26	300	108	6544	5351186	5338067	13119	5351186		535118600	533806700	532498611	100	100	34.6	231.9	74.9
15795_1#59	5159471	81	63697.2	712458	317806	6	191251	9	173776	11	114484	15	41545	22	300	81	4249	10147836	10117294	30542	10147836		1014783600	1011729400	1008845154	100	100	35.3	233.9	81.1
15795_1#60	5159329	85	60698	717438	297689	6	198878	9	123981	12	102875	16	37588	24	300	85	6484	9544338	9393770	150568	9269208	124562	954433800	939377000	939165076	100	100	35.3	237.4	81.6
15795_1#47	5159322	87	59302.6	547039	283043	7	191251	9	130753	13	109199	17	41536	24	305	87	4853	9976340	9820346	155994	9693666	126680	997634000	982034600	981814197	100	100	35.3	233.8	82.7
11658_4#80	5159042	80	64488	711342	191235	8	160412	11	154435	14	114250	18	46548	24	300	80	5445	4282934	4272832	10102	4282934		428293400	427283200	426154151	100	100	35.5	232.8	89.4
11658_3#70	5158632	108	47765.1	487258	189320	9	145392	12	93935	17	68221	23	49305	31	358	108	9979	3973928	3953637	20291	3973928		397392800	395363700	394251784	100	100	34.9	235.7	82.8
15795_1#53	5158580	92	56071.5	717366	193205	9	177138	11	141473	14	101969	19	37587	27	310	92	3066	10180406	10147867	32539	10180406		1018040600	1014786700	1011753989	100	100	35.3	224.8	79.2
7960_5#30	5158411	133	38785.1	377178	225852	9	191303	11	136513	14	109495	18	33869	27	300	133	16	2786394	2723731	62663	2632764	90967	278639400	272373100	272263235	100	100	35.3	234.3	78.8
15795_1#56	5158259	89	57958	717520	317782	6	173119	9	121846	12	102826	17	37591	25	300	89	4843	11110342	11031060	79282	11110342		1111034200	1103106000	1099540552	100	100	35.1	241.5	89.2
7960_5#21	5158177	170	30342.2	709937	159223	10	142207	13	117741	17	104083	22	29952	31	300	170	3	2626182	2558520	67662	2482890	75630	262618200	255852000	255744399	100	100	35.2	243.3	86.8
7960_5#31	5157912	115	44851.4	716772	180801	8	159112	11	136505	14	107380	19	41327	25	323	115	1	3138768	3072644	66124	2975540	97104	313876800	307264400	307139713	100	100	35.3	236.3	82.7
15795_1#50	5157888	86	59975.4	717362	210885	8	202031	10	140922	13	109535	18	41551	25	306	86	4595	9978434	9820517	157917	9692794	127723	997843400	982051700	981827676	100	100	35.3	228.1	78.7
15056_4#66	5157603	108	47755.6	712112	227524	6	184171	9	142145	12	101966	16	37369	25	300	108	5405	6949120	6821540	127580	6716678	104862	694912000	682154000	681955452	100	100	34.6	232	74.7
11657_6#47	5157471	41	125792	700657	300355	6	277055	8	193669	10	181286	13	86135	17	310	41	6491	4254138	4244450	9688	4254138		425413800	424445000	423399379	100	100	35	237.6	82.9
15056_3#10	5157057	105	49114.8	717289	225891	6	191896	8	159128	11	102041	16	38142	23	300	105	5895	5113372	5030129	83243	4968968	61161	511337200	503012900	502879455	100	100	35	239.1	76.7
15056_3#7	5156686	97	53161.7	718387	208950	7	191012	9	123983	13	105838	17	37585	25	300	97	5238	5725838	5703755	22083	5725838		572583800	570375500	569087169	100	100	34.9	250.1	82.9
SRR933401	5156454	270	19098	374030	139551	13	107469	18	86996	23	59099	30	22471	43	165	270	440586	1367560	1106030	261530	992362	113668	138123560	111709030	111568242	101	101	31.2	343.4	36.8
15056_3#15	5156331	98	52615.6	717297	197000	8	153368	11	129979	15	109018	19	37357	28	300	98	5521	5243542	5223135	20407	5243542		524354200	522313500	521067360	100	100	34.8	264.4	91.7
15056_4#46	5155999	95	54273.7	910625	206458	6	173772	8	132072	12	109670	16	37361	25	300	95	5228	6293846	6280908	12938	6293846		629384600	628090800	626372972	100	100	34.6	233.1	77.2
15795_1#49	5155812	94			202159
7960_5#74	5155712	150	34371.4	353541	136523	11	111249	15	91210	20	56060	27	24674	41	300	150	2	3221918	3134119	87799	3057062	77057	322191800	313411900	313277167	100	100	35.2	246.2	87
14937_7#6	5155674	93	55437.3	967295	225089	7	201500	9	173092	12	109041	17	37356	24	381	93	6326	5622448	5202660	419788	4981418	221242	562244800	520266000	520029249	100	100	32.4	245.9	77.8
11658_5#19	5155428	95	54267.7	717035	319256	6	208375	9	189127	11	109684	15	41327	21	304	95	10219	3118080	3112070	6010	3118080		311808000	311207000	310409200	100	100	35.6	288.8	109.8
15056_3#9	5155284	100	51552.8	717144	176901	9	153349	13	129927	16	109671	20	37379	29	300	100	7810	5245514	5223751	21763	5245514		524551400	522375100	521088107	100	100	34.8	256.9	88.9
14937_7#7	5155078	103	50049.3	717015	200539	6	173545	9	141034	12	104462	16	37147	25	300	103	8176	5483486	5067582	415904	4848426	219156	548348600	506758200	506522411	100	100	32.4	240.5	77.1
7960_5#62	5154841	100	51548.4	653777	261954	7	173734	10	147952	13	113991	17	41327	24	300	100	6	3253924	3246689	7235	3253924		325392400	324668900	323575641	100	100	35.2	234.6	83.7
15056_3#16	5154603	85	60642.4	712216	191082	8	182472	11	142088	14	109025	18	47753	25	300	85	6229	6277378	6181635	95743	6110870	70765	627737800	618163500	618002869	100	100	35	240.4	77.6
11657_5#22	5154505	71	72598.7	385192	208107	9	170523	12	156039	15	109526	19	65311	25	300	71	7567	4142008	4135319	6689	4142008		414200800	413531900	412492084	100	100	35	245	83.6
15056_4#84	5154402	93	55423.7	756015	182230	9	171409	12	109421	16	96636	21	41470	29	361	93	4697	7508132	7494234	13898	7508132		750813200	749423400	747378645	100	100	34.6	240.6	81.5
15056_3#72	5154390	103	50042.6	717375	191080	8	166532	11	121839	14	101592	19	37357	28	300	103	6182	4960472	4942044	18428	4960472		496047200	494204400	493092917	100	100	35	243.1	79.7
14937_7#3	5154148	99	52062.1	796339	191221	8	176340	10	123967	14	101959	18	37678	27	304	99	9095	5108514	4714488	394026	4502894	211594	510851400	471448800	471227992	100	100	32.3	249.6	78
15056_3#19	5154022	92	56022	717048	210889	7	183205	10	173088	13	109000	17	41333	24	411	92	6294	4673720	4596416	77304	4538826	57590	467372000	459641600	459517295	100	100	34.9	246.6	78.6
15056_3#5	5154008	87	59241.5	717224	228633	7	201943	9	158883	12	108852	17	42906	23	300	87	6162	5223124	5205342	17782	5223124		522312400	520534200	519396920	100	100	34.9	255.8	86
15056_3#3	5153885	90	57265.4	623402	208399	8	149896	11	115367	15	98882	20	37357	28	305	90	4647	5108752	5086959	21793	5108752		510875200	508695900	507435781	100	100	34.8	265.6	94.2
14937_7#13	5153875	100	51538.8	686383	228527	7	201936	9	190956	11	108920	15	42286	22	310	100	5770	4926580	4759779	166801	4926580		492658000	475977900	471439591	100	100	32.4	248.4	78.8
15056_4#31	5153160	107	48160.4	712027	191243	9	173523	12	121841	16	101961	20	35157	29	304	107	6774	4741712	4655903	85809	4587334	68569	474171200	465590300	465452346	100	100	34.6	231.7	73.3
15056_3#70	5152875	110	46844.3	712374	173088	9	153352	12	123971	16	101568	21	38153	29	300	110	6156	4967634	4950795	16839	4967634		496763400	495079500	493930935	100	100	35	237.7	76.9
15056_4#47	5152875	95	54240.8	747000	208474	6	171517	9	140901	12	101964	17	37578	25	304	95	5438	4670876	4658429	12447	4670876		467087600	465842900	464484693	100	100	34.5	246.1	83.4
14937_8#86	5152382	96	53670.7	525447	197132	8	172959	11	124112	14	99165	19	37341	27	300	96	6465	5052640	4661885	390755	4452120	209765	505264000	466188500	465978931	100	100	32.6	251.5	80.2
11791_6#24	5152360	62	83102.6	716020	226487	7	191233	10	160299	13	135637	16	86475	21	324	62	4962	3011248	2996761	14487	3011248		301124800	299676100	298782787	100	100	35.3	253.5	95.2
11657_7#53	5152326	83	62076.2	534049	177375	9	173474	12	149904	15	115013	19	73304	24	326	83	5058	4799854	4789509	10345	4799854		479985400	478950900	477308178	100	100	34.2	217.3	76.4
15056_4#70	5152249	100	51522.5	717270	216658	8	173492	10	140850	13	107942	18	42418	24	310	100	8541	4813140	4732431	80709	4669822	62609	481314000	473243100	473108606	100	100	34.7	233.9	75
11658_7#17	5152079	52	99078.4	718797	267852	7	250977	9	221650	11	136512	14	59463	20	305	52	8201	3295666	3289689	5977	3295666		329566600	328968900	328328173	100	100	35.6	251.7	89.5
14937_8#60	5151894	91	56614.2	714550	176700	9	149888	12	123974	15	101969	20	38129	30	300	91	9483	4751844	4380783	371061	4183778	197005	475184400	438078300	437871911	100	100	32.5	268.1	92.4
15056_4#37	5151842	100	51518.4	720651	208397	7	179502	10	123976	13	101962	18	39731	26	310	100	7169	4461014	4377799	83215	4311442	66357	446101400	437779900	437651111	100	100	34.6	238.4	76.5
15056_3#18	5151452	95	54225.8	914181	218254	7	203663	9	123973	13	107946	17	37564	26	300	95	7409	5012096	4929857	82239	4869094	60763	501209600	492985700	492852189	100	100	35	243.5	79.1
15056_4#54	5151406	93	55391.5	716946	190972	9	164848	12	123982	16	109018	20	37573	28	300	93	3405	6321266	6213342	107924	6125638	87704	632126600	621334200	621152554	100	100	34.6	229.6	73.4
15056_3#24	5151399	93	55391.4	760858	235614	6	191243	8	130746	12	108012	16	39880	23	304	93	4472	5893662	5868834	24828	5893662		589366200	586883400	585612825	100	100	35	237.1	76.3
11983_5#28	5151270	83	62063.5	420799	243824	8	191036	10	136502	13	109361	17	42286	24	304	83	6039	3091146	3082268	8878	3091146		309114600	308226800	307396337	100	100	35.1	254.1	91.2
SRR933387	5151004	135	38155.6	465024	191050	10	172940	13	136571	16	107914	20	41319	27	296	135	36649	3139018	2669424	469594	2529508	139916	317040818	269611824	269294706	101	101	31	326.2	45.8
15056_4#79	5150863	89	57874.9	717098	208323	7	191237	9	123987	13	102030	17	38467	25	305	89	6109	5858080	5742996	115084	5648370	94626	585808000	574299600	574126568	100	100	34.5	249.3	85.9
7960_5#56	5150768	89	57873.8	721973	240164	6	191207	9	160896	12	120301	16	49587	21	300	89	4	3417114	3407675	9439	3417114		341711400	340767500	339617777	100	100	35.2	247	87.8
14937_8#81	5150764	100	51507.6	717188	173090	8	149869	11	123975	14	103307	19	37345	27	300	100	7401	5124770	4948666	176104	5124770		512477000	494866600	490320324	100	100	32.8	243.9	82.1
14937_7#5	5150653	96	53652.6	712357	319180	6	191124	9	131309	12	104462	16	39661	24	442	96	5110	5701196	5511684	189512	5701196		570119600	551168400	545843757	100	100	32.4	243	74.6
11679_8#1	5150365	31	166141	558651	361119	6	320101	8	225676	10	210019	12	123981	15	302	31	6190	3752880	3747107	5773	3752880		375288000	374710700	373676714	100	100	35.1	241.7	85.8
11657_6#11	5150318	71	72539.7	472867	191430	10	160461	13	115081	16	106041	21	55093	27	300	71	8836	4597050	4586514	10536	4597050		459705000	458651400	457441157	100	100	34.9	248.1	88.2
14937_8#64	5150212	97	53095	686146	176348	8	155177	11	123967	15	101453	20	38524	28	300	97	10191	4533692	4186030	347662	4005254	180776	453369200	418603000	418411183	100	100	32.6	258	85.4
15056_3#62	5150186	102	50492	717038	171523	10	149877	14	123969	17	101964	22	34599	32	339	102	5653	4762790	4721069	41721	4762790		476279000	472106900	471017539	100	100	34.8	236.8	75.6
15056_3#11	5150173	94	54789.1	717145	201977	7	190964	9	159223	12	109666	16	41420	23	300	94	6349	4761574	4744096	17478	4761574		476157400	474409600	473336348	100	100	34.9	252.7	84.2
14937_7#29	5150040	101	50990.5	717396	319634	6	192035	8	123973	12	101961	16	37372	24	334	101	7453	4621650	4260132	361518	4066580	193552	462165000	426013200	425813324	100	100	32.3	255.4	82.4
15056_3#67	5150036	97	53093.2	712277	197257	8	182470	11	142140	14	108196	18	41392	25	355	97	4776	5083408	5064709	18699	5083408		508340800	506470900	505418961	100	100	35	235.8	74.5
14937_7#18	5150015	107	48131	795823	173071	9	148647	12	109672	16	101604	20	33932	30	304	107	6548	4794074	4434766	359308	4245378	189388	479407400	443476600	443271926	100	100	32.4	248	78.2
SRR933355	5149949	69	74636.9	802172	324607	6	276094	7	229941	9	136726	12	78663	17	296	69	47516	3920370	3420920	499450	3217304	203616	395957370	345512920	345078092	101	101	31.1	354.9	43
15056_4#53	5149918	93	55375.5	719352	199953	7	191246	9	172971	12	109501	16	42743	23	323	93	6618	4506668	4494928	11740	4506668		450666800	449492800	448233082	100	100	34.6	239.9	78
15056_3#80	5149862	105	49046.3	715551	173880	8	149895	11	117854	15	101552	20	33099	30	300	105	5548	5062176	4980787	81389	4920496	60291	506217600	498078700	497947717	100	100	35	239.4	76.4
14937_7#83	5149858	95	54209	716610	200803	8	190960	10	159171	13	109507	17	42390	24	300	95	8495	5131058	4956817	174241	5131058		513105800	495681700	490942740	100	100	32.3	248.9	77.5
15056_4#44	5149681	99	52017	717407	201882	9	179722	11	121846	15	101959	19	38105	27	304	99	5743	4542078	4532435	9643	4542078		454207800	453243500	451989565	100	100	34.6	236.8	77.8
SRR933415	5149610	95	54206.4	729407	250307	7	191876	10	137218	13	124471	17	36227	24	308	95	124934	1830744	1577327	253417	1460784	116543	184905144	159310027	159116702	101	101	31.6	336.8	38.3
14937_8#66	5149607	113	45571.7	717286	164143	8	142119	11	109421	15	98958	20	37609	29	300	113	6246	5186656	4794786	391870	4590476	204310	518665600	479478600	479266451	100	100	32.7	243.5	78.4
15056_4#5	5149364	97	53086.2	712244	192682	9	153386	12	141566	15	109421	19	41437	26	300	97	7748	4802858	4792917	9941	4802858		480285800	479291700	478037539	100	100	34.6	242.4	80.7
15056_4#1	5149277	98	52543.6	712427	180826	7	164149	10	149886	13	102035	18	38479	25	300	98	6407	4563874	4485679	78195	4423002	62677	456387400	448567900	448437517	100	100	34.6	236.3	75.7
14937_8#56	5149156	101	50981.7	512940	210902	8	191051	10	140110	14	108983	18	40150	25	341	101	7635	4433750	4092061	341689	3910176	181885	443375000	409206100	409023221	100	100	32.6	243	78.8
15056_4#6	5148826	99	52008.3	744232	185605	8	153376	11	121845	15	101968	19	37374	28	360	99	5758	5071902	5060354	11548	5071902		507190200	506035400	504712956	100	100	34.6	236	76.8
14937_8#78	5148720	101	50977.4	711950	191194	7	173075	10	124105	13	101573	18	37359	26	300	101	6495	4957294	4788042	169252	4957294		495729400	478804200	474503843	100	100	32.7	240.6	76.6
15056_4#10	5148620	109	47235.1	721980	202018	7	190952	9	121800	13	98507	18	37354	27	300	109	5986	4510936	4500816	10120	4510936		451093600	450081600	448716650	100	100	34.6	237.5	77.8
14937_7#39	5148598	97	53078.3	711873	301186	6	183200	9	173098	12	109666	15	41338	23	300	97	5238	4800904	4637163	163741	4800904		480090400	463716300	459069886	100	100	32.4	242.3	76.2
15056_3#35	5148543	97	53077.8	717633	196981	8	173085	11	121839	15	107998	19	37573	28	304	97	5432	4636432	4557017	79415	4499288	57729	463643200	455701700	455580282	100	100	35	243.1	78
15056_4#68	5148508	88	58505.8	719400	210844	7	179616	10	122101	13	101615	18	41509	25	304	88	6498	4805892	4716992	88900	4646464	70528	480589200	471699200	471559408	100	100	34.6	238	79.9
15056_3#76	5148491	100	51484.9	716803	191239	9	173536	12	123981	15	103241	19	37383	28	305	100	7516	4876796	4798138	78658	4742074	56064	487679600	479813800	479688647	100	100	35	236.1	75.8
14937_8#59	5148429	116	44383	544264	164594	9	140912	13	109421	17	99167	22	37352	31	304	116	6140	4703200	4351383	351817	4170300	181083	470320000	435138300	434945640	100	100	32.7	250	81.3
14937_8#73	5148220	96	53627.3	717085	201889	7	173090	10	121846	14	101565	18	38147	27	304	96	5525	5476030	5287377	188653	5476030		547603000	528737700	523047677	100	100	32.7	243.4	78.7
14937_7#33	5148138	100	51481.4	795635	175175	8	149949	11	121840	15	101994	20	37341	29	300	100	7379	4511984	4360939	151045	4511984		451198400	436093900	431803582	100	100	32.4	240.9	78.5
14937_8#61	5148133	99	52001.3	716903	210739	7	180686	9	140934	12	107995	17	37368	25	300	99	6418	4881390	4514620	366770	4324772	189848	488139000	451462000	451259649	100	100	32.6	246.1	79.4
14937_7#52	5148110	101	50971.4	712207	179607	9	165355	11	121859	15	99201	20	41951	29	300	101	5917	5260480	5083456	177024	5260480		526048000	508345600	503332144	100	100	32.4	241.4	79.8
11791_7#5	5148090	72	71501.2	718323	222345	7	191433	9	150483	12	114262	16	54866	23	300	72	5783	4146216	4130271	15945	4146216		414621600	413027100	411824447	100	100	35.2	258.5	96.4
8289_1#93	5147946	86	59859.8	521513	205696	8	168669	11	142651	15	109499	19	62008	25	300	86	4	6424292	6409679	14613	6424292		642429200	640967900	638921687	100	100	35.2	251.7	80
15056_4#9	5147874	97	53070.9	717026	191072	7	175840	10	107909	14	89487	19	37379	28	300	97	6883	4346856	4266041	80815	4200772	65269	434685600	426604100	426475593	100	100	34.6	233.6	76.2
14937_7#43	5147623	96	53621.1	717216	191235	9	175969	11	121839	15	102028	20	40805	27	300	96	7513	5254792	5078192	176600	5254792		525479200	507819200	502731296	100	100	32.3	248.8	83.1
15056_3#48	5147568	86	59855.4	719881	191280	8	173704	11	121841	14	101961	19	37580	27	310	86	5395	5077850	4995325	82525	4935640	59685	507785000	499532500	499399359	100	100	35	239.3	77.6
14937_7#80	5147359	95	54182.7	710728	195934	8	173089	11	123971	14	101612	19	42455	26	310	95	8955	5440238	5257910	182328	5440238		544023800	525791000	520891560	100	100	32.4	243.2	75.7
15056_4#59	5147244	102	50463.2	512772	173450	10	148604	14	109429	18	101500	22	38157	31	305	102	5065	5063138	5051059	12079	5063138		506313800	505105900	503699746	100	100	34.6	238.3	79.4
11658_5#28	5147229	103	49973.1	620536	191085	9	171366	12	142087	15	105222	19	38482	28	349	103	6232	3198944	3193079	5865	3198944		319894400	319307900	318489492	100	100	35.8	231.6	84.4
7960_5#11	5147042	90	57189.4	550345	269318	8	242983	10	194056	12	137872	15	69744	21	301	90	353	3479130	3462785	16345	3479130		347913000	346278500	345189326	100	100	35.3	228.6	78
15056_4#36	5146877	113	45547.6	712057	233449	7	192025	10	123969	13	101525	18	37573	26	330	113	5722	4089838	4015037	74801	3955918	59119	408983800	401503700	401386805	100	100	34.6	233.6	74.6
14937_7#46	5146846	110	46789.5	385726	191239	10	173080	13	123961	16	96796	21	42286	29	300	110	5967	4995940	4627435	368505	4434504	192931	499594000	462743500	462534545	100	100	32.4	238.4	75.1
15056_3#36	5146807	87	59158.7	717108	208390	7	180823	9	123984	13	102025	17	41335	25	300	87	5256	4428128	4411837	16291	4428128		442812800	441183700	440173904	100	100	34.9	243.6	78.7
14937_7#68	5146594	100	51465.9	488072	207204	8	176457	10	120684	14	102034	19	37375	27	348	100	6610	5035056	4654604	380452	4451202	203402	503505600	465460400	465241699	100	100	32.3	244.7	76.1
11983_5#76	5146471	97	53056.4	716964	202891	7	191086	9	162753	12	107848	17	38740	24	304	97	9059	3486776	3473836	12940	3486776		348677600	347383600	346331257	100	100	35.1	246.5	88.6
14937_8#84	5146399	84	61266.7	685746	225304	7	201936	9	141360	12	101966	17	42756	24	300	84	7348	4727848	4346555	381293	4139594	206961	472784800	434655500	434445844	100	100	32.4	282.6	103.2
14937_6#6	5146387	110	46785.3	546707	203169	8	159134	11	113067	15	105780	20	36431	28	300	110	7502	5221178	5048212	172966	5221178		522117800	504821200	499946778	100	100	32.5	236.4	76.5
15056_3#74	5146360	105	49012.9	712404	173521	9	148487	13	126489	16	101523	21	35158	30	358	105	4684	4401864	4365847	36017	4401864		440186400	436584700	435597431	100	100	34.9	229.4	72.7
SRR933419	5146351	190	27086.1	383548	159543	13	110195	17	84170	22	41395	31	18879	50	297	190	244650	1587710	1367942	219768	1267052	100890	160358710	138162142	138003764	101	101	31.9	309.8	29
14937_7#30	5146279	102	50453.7	717182	190951	8	160289	11	123937	15	103874	20	37363	28	305	102	7033	4769410	4415270	354140	4229578	185692	476941000	441527000	441325475	100	100	32.4	239.4	77.4
15056_3#84	5146094	98	52511.2	717338	201912	7	153382	10	123979	14	101965	19	36439	27	309	98	7524	4544796	4472441	72355	4419276	53165	454479600	447244100	447128532	100	100	35	238.3	76.7
14937_7#21	5146054	104	49481.3	550428	205496	8	134467	11	109491	15	94068	20	39319	28	300	104	4827	4672154	4321557	350597	4135530	186027	467215400	432155700	431958052	100	100	32.4	239.8	75.8
14937_8#48	5146011	105	49009.6	512939	173083	9	148293	13	121811	16	101962	21	33951	30	303	105	6961	4545500	4205432	340068	4031020	174412	454550000	420543200	420356430	100	100	32.7	246.5	79.4
14937_7#23	5145976	96	53603.9	716130	208386	7	185129	9	140967	12	101953	17	37341	25	300	96	7096	4801644	4439908	361736	4247760	192148	480164400	443990800	443787192	100	100	32.3	247.7	77
11983_4#51	5145857	69	74577.6	394649	253708	8	235551	10	175871	13	136994	16	65910	21	308	69	10952	3181298	3172413	8885	3181298		318129800	317241300	316439381	100	100	35.2	246.6	84
14937_7#17	5145710	98	52507.2	717054	203017	8	182983	10	123975	13	101962	18	40959	26	305	98	6926	5020004	4641450	378554	4441494	199956	502000400	464145000	463932120	100	100	32.4	242	77.4
11657_5#7	5145693	64	80401.4	757624	280898	5	194586	8	174292	11	124172	14	91079	19	300	64	8750	4255962	4247521	8441	4255962		425596200	424752100	423570951	100	100	34.8	266.5	97.2
8289_1#3	5145551	77	66825.3	725106	267913	7	214947	9	173858	11	137720	15	70985	20	300	77	7	4676122	4667476	8646	4676122		467612200	466747600	465423708	100	100	35.1	271.2	85.3
15056_3#29	5145297	96	53596.8	717151	180826	8	141755	12	110742	16	99116	21	37141	30	333	96	4747	4451328	4380930	70398	4329298	51632	445132800	438093000	437977987	100	100	35	238.6	76.3
11658_4#81	5145232	79	65129.5	711258	301787	6	214112	8	191098	11	137336	14	42949	19	301	79	3293	3537950	3531637	6313	3537950		353795000	353163700	352345469	100	100	35.5	238	82.6
15056_3#58	5145178	98	52501.8	711577	190964	8	176734	11	121820	15	101967	19	36439	28	310	98	5533	4430824	4362813	68011	4313960	48853	443082400	436281300	436168838	100	100	35	232.3	75.2
14937_7#19	5144931	116	44352.8	636214	164137	9	123799	13	107995	17	74765	23	33103	33	304	116	6457	4694486	4331268	363218	4137526	193742	469448600	433126800	432923120	100	100	32.3	243.7	78.5
15056_3#45	5144926	114	45130.9	711812	179612	9	148369	13	123971	16	101928	21	33098	31	300	114	6253	4571688	4491767	79921	4430636	61131	457168800	449176700	449057352	100	100	34.9	240.9	77
14937_7#42	5144748	105	48997.6	712211	201237	8	182467	10	158424	13	108589	17	39700	24	305	105	6146	4518820	4365548	153272	4518820		451882000	436554800	432301643	100	100	32.3	245.6	79.9
14937_6#3	5144526	96	53588.8	747688	208411	8	201078	10	142119	13	108418	17	41422	24	304	96	9327	5315698	5136093	179605	5315698		531569800	513609300	508617872	100	100	32.4	243	76.7
14937_6#47	5144482	103	49946.4	794962	191230	8	173083	11	117766	15	105470	19	38740	26	300	103	7767	4875326	4506217	369109	4308300	197917	487532600	450621700	450413476	100	100	32.4	245.8	77.8
14937_7#11	5144479	108	47634.1	517417	182977	9	148395	12	107921	17	74761	22	34574	32	300	108	8199	4443900	4105728	338172	3924438	181290	444390000	410572800	410383248	100	100	32.4	250.7	81
15056_4#28	5144421	101	50934.9	711876	173074	8	140539	12	112615	16	80697	21	33932	31	305	101	3542	4173758	4163364	10394	4173758		417375800	416336400	414931517	100	100	34.6	240.2	79.1
14937_6#16	5144334	108	47632.7	710820	206420	8	182144	10	123973	14	101552	19	33932	27	300	108	7667	5012056	4845760	166296	5012056		501205600	484576000	479989754	100	100	32.5	243.8	76.3
14937_6#32	5144104	91	56528.6	685012	196262	8	173081	11	123776	14	106136	19	41348	26	300	91	8104	4854716	4662456	192260	4854716		485471600	466245600	461717729	100	100	32.3	249.9	81
11658_8#85	5143933	77	66804.3	717365	233449	8	190574	10	159174	13	123977	17	69956	22	427	77	5643	3966810	3957822	8988	3966810		396681000	395782200	394575122	100	100	34.6	240.8	76.9
14937_7#44	5143915	111	46341.6	388124	183643	10	142128	13	107875	17	73976	23	33306	33	300	111	6849	4648342	4490040	158302	4648342		464834200	449004000	444760954	100	100	32.4	243.5	76.8
15056_3#42	5143900	99	51958.6	756176	190952	8	167926	11	109660	15	99143	20	37565	28	329	99	3891	4260368	4193229	67139	4142810	50419	426036800	419322900	419210946	100	100	35	235.8	75.3
14937_8#75	5143679	96	53580	686344	175970	9	153510	12	123948	16	101962	21	37559	29	300	96	7494	4729688	4364147	365541	4174032	190115	472968800	436414700	436214730	100	100	32.7	243.5	77.8
11791_7#45	5143162	36	142866	743796	319488	6	285770	8	222076	10	136524	13	71289	18	362	36	18200	3267186	3253712	13474	3267186		326718600	325371200	324309522	100	100	35.2	264.9	99.5
14937_7#10	5142964	101	50920.4	639916	201936	8	173072	10	123967	14	107909	18	37158	27	355	101	5608	4385604	4234756	150848	4385604		438560400	423475600	419411056	100	100	32.3	249.7	80.7
14937_6#36	5142714	101	50918	637342	179604	9	123971	13	109389	17	75385	23	34311	32	300	101	9003	4487974	4336461	151513	4487974		448797400	433646100	429411574	100	100	32.4	246.7	80.4
14937_7#12	5142565	108	47616.3	757267	200539	8	159360	11	124166	15	107893	19	37329	28	345	108	5249	4531404	4185516	345888	4003002	182514	453140400	418551600	418358726	100	100	32.4	243.4	74.9
14937_7#32	5142503	93	55295.7	712640	190962	7	142175	10	121846	14	101964	18	37559	26	305	93	5655	5185308	4980855	204453	5185308		518530800	498085500	493084268	100	100	32.3	239.2	78
11679_8#70	5142203	74	69489.2	500658	192137	9	185930	12	149524	15	113597	19	85239	24	300	74	8869	4465946	4457107	8839	4465946		446594600	445710700	444262927	100	100	35.1	233.9	85.9
14937_7#38	5142021	107	48056.3	748781	153226	8	134418	12	107908	16	80566	21	37359	31	305	107	5525	4941986	4774931	167055	4941986		494198600	477493100	472678045	100	100	32.3	243.1	78.5
14937_7#61	5141979	112	45910.5	488012	191195	9	159120	12	109415	16	101577	20	38463	28	305	112	7212	4964844	4794546	170298	4964844		496484400	479454600	474790775	100	100	32.4	241.7	75.9
14937_6#17	5141936	99	51938.8	966393	191057	8	182974	10	121222	14	101516	18	42420	26	304	99	6001	4759888	4601592	158296	4759888		475988800	460159200	455820803	100	100	32.5	239.6	75
14937_8#42	5141917	101	50910.1	826212	164594	10	148414	13	117394	17	101474	22	33094	30	345	101	6422	4270706	3954500	316206	3793430	161070	427070600	395450000	395274715	100	100	32.7	237	75.7
14937_6#70	5141770	106	48507.3	674020	213201	8	177132	11	148654	14	101559	19	37351	26	300	106	7574	4815476	4457668	357808	4273150	184518	481547600	445766800	445566442	100	100	32.6	232.2	75
14937_7#35	5141701	107	48053.3	512127	173074	9	149783	12	123969	16	101545	21	37130	30	345	107	4560	4673148	4513521	159627	4673148		467314800	451352100	446601865	100	100	32.2	262.6	93.4
15056_3#69	5141314	109	47168	712000	180826	8	148646	11	109666	15	94363	20	33167	29	334	109	4334	4471326	4454620	16706	4471326		447132600	445462000	444400146	100	100	35	238.8	77.4
11791_7#55	5141226	70	73446.1	712142	277054	6	191235	9	180967	12	124173	15	69636	20	304	70	5523	3278320	3265127	13193	3278320		327832000	326512700	325547983	100	100	35.3	233.1	81.1
14937_6#83	5141060	113	45496.1	715621	191237	8	179397	11	117841	15	94359	20	37350	28	334	113	6173	5137224	4754164	383060	4555928	198236	513722400	475416400	475202203	100	100	32.5	225.5	70.7
14937_6#13	5140961	99	51928.9	715974	222412	7	180736	9	123999	13	101598	18	33434	26	347	99	7828	4676812	4518105	158707	4676812		467681200	451810500	447483826	100	100	32.5	245.7	77.5
11658_7#33	5140881	113	45494.5	635825	234669	7	173061	10	123943	13	101474	18	37927	26	300	113	8457	3319354	3308296	11058	3319354		331935400	330829600	329822992	100	100	35.3	302.9	127.7
11679_8#57	5140643	61	84272.8	976780	281345	5	276519	7	243682	9	206061	11	116916	14	310	61	9117	3643982	3622324	21658	3643982		364398200	362232400	360456262	100	100	34.5	331.4	135.8
14937_8#6	5140622	87	59087.6	710389	228523	7	184161	10	175209	12	108268	17	41431	23	300	87	4340	6115458	5897936	217522	6115458		611545800	589793600	584239095	100	100	32.6	257.5	87.4
14937_6#51	5140539	103	49908.2	426855	176455	10	172691	12	109389	16	94368	21	42806	29	300	103	5049	5177538	5003598	173940	5177538		517753800	500359800	495597265	100	100	32.5	238.4	76.1
11657_7#57	5140457	80	64255.7	659968	216717	7	173853	10	157504	13	112295	17	37860	24	300	80	4255	4149460	4141857	7603	4149460		414946000	414185700	412901498	100	100	34.2	229	75.8
7960_5#34	5140430	59	87125.9	610495	284343	7	242855	9	180437	12	136522	15	77622	20	305	59	217	3126736	3117733	9003	3126736		312673600	311773300	310791615	100	100	35.2	237.8	84.5
14937_6#43	5140400	100	51404	399006	204979	9	159105	12	109494	15	99538	20	38530	29	321	100	5663	4867004	4509328	357676	4321746	187582	486700400	450932800	450730960	100	100	32.5	238.9	74.4
14937_8#85	5140317	90	57114.6	758450	191233	7	148634	10	121824	13	101543	18	37337	27	304	90	7607	4864456	4496625	367831	4306082	190543	486445600	449662500	449458803	100	100	32.7	248.4	78.5
11679_4#40	5140123	68	75590	913389	321540	5	277822	6	173873	9	142905	12	74465	17	300	68	5704	3823944	3817522	6422	3823944		382394400	381752200	380771795	100	100	35.4	247.6	93.5
11679_4#62	5140107	42	122384	729375	284338	6	247054	8	191237	10	127593	13	75150	18	314	42	18019	3578868	3570683	8185	3578868		357886800	357068300	356155738	100	100	35.4	240.1	86.4
11658_7#23	5139999	105	48952.4	595643	173840	10	146376	13	133714	16	99590	21	33695	29	331	105	7999	3341612	3334925	6687	3341612		334161200	333492500	332798490	100	100	35.7	224.5	78.3
14937_8#10	5139804	104	49421.2	401984	180686	10	159127	13	123967	16	94817	21	37391	30	355	104	11049	4280378	4103708	176670	4280378		428037800	410370800	406323801	100	100	32.7	238.4	76.5
11657_7#77	5139015	79	65050.8	500543	191180	9	176116	12	123973	15	108163	19	38196	26	314	79	6685	5126726	5116784	9942	5126726		512672600	511678400	509978148	100	100	34.3	213.5	72.6
11657_5#92	5138724	61	84241.4	619924	328158	7	230539	9	191194	11	135156	14	77114	19	300	61	2723	4820296	4813042	7254	4820296		482029600	481304200	480142217	100	100	34.9	250.3	85.6
11679_6#7	5137307	94	54652.2	695090	239916	7	202111	9	183239	12	136192	15	34629	22	311	94	9089	4240874	4233465	7409	4240874		424087400	423346500	422238770	100	100	35.4	240.6	80.9
11791_6#37	5137153	90	57079.5	394564	189276	10	173858	13	145517	16	109639	20	47772	27	304	90	1135	3437032	3425863	11169	3437032		343703200	342586300	341677419	100	100	35.4	244.8	89.1
14937_7#41	5136935	109	47127.8	555534	173095	9	149754	12	123939	16	101936	21	37340	30	310	109	3752	5245312	5067461	177851	5245312		524531200	506746100	501708959	100	100	32.4	241.3	76.9
14937_7#47	5136546	113	45456.2	512287	163531	10	141334	14	109391	18	101500	23	37586	31	300	113	7085	4690364	4321562	368802	4124488	197074	469036400	432156200	431951263	100	100	32.3	251	81.6
11658_7#67	5135665	87	59030.6	633699	269672	7	189447	9	159795	12	109415	16	32718	23	300	87	7433	4089656	4083907	5749	4089656		408965600	408390700	407538134	100	100	35.6	249.5	94.6
7960_5#85	5135529	53	96896.8	682750	334325	6	284412	8	205208	10	134608	13	84066	17	305	53	74	3611700	3597908	13792	3611700		361170000	359790800	358619145	100	100	35.3	235.7	83.8
11658_3#74	5135477	82	62627.8	626500	267103	7	180826	10	175121	13	123971	16	71707	21	300	82	7241	4503546	4480455	23091	4503546		450354600	448045500	446732894	100	100	34.9	239.8	79.5
15056_3#50	5135224	119	43153.1	399743	203054	9	157377	12	121826	16	99142	21	33079	30	300	119	5898	4144586	4052266	92320	3983240	69026	414458600	405226600	405106347	100	100	34.8	253.4	88.8
SRR933467	5135169	96	53491.3	640414	243098	7	216060	9	184667	12	136544	15	41427	20	300	96	8332	4940452	4809693	130759	4716706	92987	498985652	485778993	485440224	101	101	67.2	453.5	29.1
15056_4#76	5135022	93	55215.3	717008	191245	8	172806	11	140918	14	98871	18	35204	28	300	93	6691	6174832	6161874	12958	6174832		617483200	616187400	614751696	100	100	34.7	232.2	75.4
15056_3#39	5134797	91	56426.3	712173	319325	6	201349	8	141036	11	107948	15	47851	21	304	91	5146	5140570	5061313	79257	5003046	58267	514057000	506131300	506002421	100	100	35	237.2	75.6
11791_6#25	5133968	56	91678	658899	266237	6	218279	8	190952	11	137291	14	109415	18	347	56	7475	3327076	3312013	15063	3327076		332707600	331201300	330229327	100	100	35.4	246.3	88.1
SRR933535	5133619	97	52923.9	971252	317593	6	210314	8	173711	11	122595	14	65604	20	300	97	23062	3289962	3200295	89667	3138134	62161	332286162	323229795	323010189	101	101	67.3	435.7	23.4
15056_3#71	5133205	100	51332.1	728367	191241	8	171767	10	142200	14	99177	18	35196	28	304	100	6013	5040860	5023869	16991	5040860		504086000	502386900	501384300	100	100	35	236.4	74.5
14937_6#26	5132284	108	47521.2	418454	179593	10	147238	13	135581	16	101978	21	42286	28	304	108	5247	4705938	4547958	157980	4705938		470593800	454795800	450434090	100	100	32.5	237.7	75.9
11791_3#58	5132242	55	93313.5	429722	263018	8	180751	10	155962	13	133878	17	93236	21	310	55	3909	3957522	3949316	8206	3957522		395752200	394931600	393973891	100	100	34.9	229.7	79.7
14937_8#24	5132146	113	45417.2	470556	165462	10	135581	13	108101	17	89494	22	37338	31	322	113	4182	5047022	4679420	367602	4496180	183240	504702200	467942000	467742479	100	100	32.7	238.8	71.5
14937_6#23	5131162	97	52898.6	711858	179601	8	141489	11	107878	15	93943	20	38112	28	300	97	5140	4457606	4127752	329854	3954062	173690	445760600	412775200	412589496	100	100	32.5	237.8	74.9
7960_5#10	5131135	96	53449.3	549736	284408	7	208636	9	180444	12	109661	15	46909	22	304	96	12	3436478	3368939	67539	3281948	86991	343647800	336893900	336761830	100	100	35.3	229.4	76
8289_1#33	5130417	97	52890.9	717485	316981	7	199194	9	160278	12	127622	15	36208	21	300	97	42	4978226	4968407	9819	4978226		497822600	496840700	495451155	100	100	35.2	261.6	81.9
14937_8#33	5130330	106	48399.3	416500	228511	8	173087	11	124115	14	98561	19	56221	26	354	106	4994	4550200	4221933	328267	4056082	165851	455020000	422193300	422010569	100	100	32.8	239.6	74.2
14937_8#20	5129353	60	85489.2	717009	338801	6	229799	8	159135	11	123939	14	89649	19	300	60	4737	4593784	4235972	357812	4048542	187430	459378400	423597200	423404746	100	100	32.6	272.7	95.4
7960_5#6	5129253	105	48850	790192	203637	7	191286	10	159121	13	109397	16	74319	22	310	105	0	4216360	4203092	13268	4216360		421636000	420309200	418896892	100	100	35.2	235.9	77.9
14937_8#12	5127853	63	81394.5	714229	335984	5	267500	7	159106	10	123946	14	74213	19	300	63	4268	4725096	4560174	164922	4725096		472509600	456017400	451683138	100	100	32.6	265.6	92.1
11791_3#32	5127749	63	81392.8	716848	319829	6	197198	9	191044	11	139343	14	74211	19	304	63	3864	4368502	4357157	11345	4368502		436850200	435715700	434569361	100	100	34.9	244.4	81.7
11657_5#80	5127712	57	89959.9	711380	342046	5	276862	7	194657	9	173820	12	109380	16	300	57	8221	4060542	4053836	6706	4060542		406054200	405383600	404303750	100	100	35	236	86.1
14937_6#54	5127268	71	72215	390130	242715	8	191102	10	173848	13	126471	16	91078	21	304	71	5166	5071008	4700792	370216	4508474	192318	507100800	470079200	469872821	100	100	32.6	238.5	73.8
14937_6#84	5126954	63	81380.2	716460	302196	6	234444	8	174041	11	112289	15	85791	20	300	63	2398	5642302	5456669	185633	5642302		564230200	545666900	540786436	100	100	32.6	235.5	77.2
15056_4#71	5126084	98	52307	719347	191472	8	181889	11	140934	14	109415	18	37353	26	305	98	5970	5081160	4994157	87003	4924776	69381	508116000	499415700	499272461	100	100	34.6	239.6	78.1
11791_7#59	5125256	59	86868.8	715625	267573	6	242723	8	188624	10	159118	13	74227	17	309	59	3854	3761364	3747245	14119	3761364		376136400	374724500	373681225	100	100	35.3	245.5	91.9
14937_8#38	5124625	106	48345.5	516236	171404	10	123971	13	105983	18	74762	23	37344	32	332	106	4110	4648090	4489779	158311	4648090		464809000	448977900	444871265	100	100	32.7	237.2	73.7
11658_4#85	5124231	102	50237.6	413075	242713	8	190956	10	173722	13	123967	16	38771	23	300	102	13109	3562102	3554554	7548	3562102		356210200	355455400	354608212	100	100	35.5	234	80.7
11983_4#21	5124042	62	82645.8	563356	242590	7	214879	10	188338	12	152970	15	80406	20	304	62	4949	3613862	3605946	7916	3613862		361386200	360594600	359718425	100	100	35.2	240.5	82.7
7960_5#42	5124009	122	42000.1	619582	174456	10	159155	13	117836	17	74725	22	31813	32	320	122	28	2900646	2893683	6963	2900646		290064600	289368300	288347115	100	100	35.3	233.9	83.5
15056_4#48	5123758	103	49745.2	716972	199955	8	173088	11	137578	14	104462	18	39723	27	300	103	5476	5033202	5021260	11942	5033202		503320200	502126000	500789192	100	100	34.6	239.6	77.7
15795_1#55	5123281	93	55089	712319	181903	8	158893	11	138421	14	101777	19	33217	28	300	93	2027	9626338	9475477	150861	9354648	120829	962633800	947547700	947333465	100	100	35.3	228.4	79.4
11658_5#11	5122852	77	66530.6	681132	248202	7	200423	9	155200	12	111978	16	41335	22	300	77	3772	2838802	2833931	4871	2838802		283880200	283393100	282755559	100	100	35.7	260.2	95.8
11679_5#90	5122253	37	138439	522554	304572	7	233454	9	187409	11	174096	14	110425	18	555	37	4559	3310934	3305679	5255	3310934		331093400	330567900	329725285	100	100	35.2	242	84.3
SRR933485	5121995	175	29268.5	330046	106030	18	74707	24	56324	32	43319	42	19358	60	136	175	306869	13026466	11248276	1778190	9820838	1427438	651323300	562413800	561765705	50	50	35.2	433.8	28
15056_4#62	5121786	101	50710.8	711893	191258	8	173530	11	137425	14	101969	18	37353	26	300	101	5224	4967180	4931063	36117	4967180		496718000	493106300	491750203	100	100	34.5	238.3	75.9
15795_1#48	5121403	66	77597	548534	320150	7	313213	8	221524	11	173885	13	111196	17	313	66	5629	11279444	11012518	266926	10860430	152088	1127944400	1101251800	1100996497	100	100	35.3	243.1	90.8
11679_4#32	5121333	77	66510.8	717277	335993	5	242777	7	182644	10	137011	13	69771	18	300	77	8194	3760064	3752158	7906	3760064		376006400	375215800	374239301	100	100	35.4	253	92.9
11658_5#87	5121301	59	86801.7	1373464	319650	4	239301	6	198861	8	159184	11	109520	15	312	59	4697	4094750	4087542	7208	4094750		409475000	408754200	407901034	100	100	35.9	227	81.5
11791_6#11	5121290	52	98486.4	715333	302198	6	244640	8	191229	11	169776	13	69990	19	304	52	8363	2515066	2506236	8830	2515066		251506600	250623600	249857906	100	100	35.3	260.6	97.1
11657_7#95	5121004	67	76432.9	619832	319459	7	192425	9	148982	12	109500	16	56596	22	374	67	5235	4075112	4065843	9269	4075112		407511200	406584300	405134704	100	100	34.1	239.4	96.6
SRR933385	5120468	88	58187.1	567525	298411	7	185556	10	159334	13	125162	16	70279	21	157	88	25477	4268574	3692279	576295	3493066	199213	431125974	372920179	372460367	101	101	31.2	318.3	42.3
11658_3#56	5120245	59	86783.8	1021007	275683	5	225115	8	184039	10	150479	13	71911	17	336	59	3482	4590058	4580937	9121	4590058		459005800	458093700	456996843	100	100	34.8	234.3	83.6
14937_7#53	5119939	110	46544.9	686393	180831	8	163165	11	121840	14	98471	19	37573	28	300	110	7560	5021104	4632646	388458	4426364	206282	502110400	463264600	463046186	100	100	32.3	242.5	75.8
15056_3#75	5119894	95	53893.6	717322	226132	7	191241	9	137438	12	101959	17	42501	24	310	95	7113	4787642	4770627	17015	4787642		478764200	477062700	476085552	100	100	35	238.6	76.3
15795_1#45	5119824	63	81267.1	590712	358939	6	322672	8	221702	10	149900	13	109675	17	308	63	3932	9096992	8912449	184543	8757040	155409	909699200	891244900	891023651	100	100	34.9	296.2	125.2
7960_5#4	5119255	98	52237.3	512130	229095	8	190961	10	159126	13	109673	17	41425	23	305	98	12	3666424	3657358	9066	3666424		366642400	365735800	364494083	100	100	35.2	236.1	84.2
11658_8#64	5118895	65	78752.2	711125	319649	6	233513	8	191142	11	159223	14	73227	18	304	65	6863	4220864	4210057	10807	4220864		422086400	421005700	419806875	100	100	34.5	253.5	85.8
15795_1#43	5118507	61	83909.9	591059	319750	7	212938	9	190984	11	130826	15	98150	19	306	61	5637	9933752	9773394	160358	9646246	127148	993375200	977339400	977122087	100	100	35.3	238.9	84.7
8289_1#49	5118402	92	55634.8	427476	169920	11	136521	15	123746	19	99376	23	37843	33	304	92	5	3489126	3481421	7705	3489126		348912600	348142100	347089264	100	100	35.2	259.9	79.3
11658_3#18	5117948	101	50672.8	542039	226530	8	188487	11	173846	13	109427	17	44248	24	312	101	9842	4141338	4133871	7467	4141338		414133800	413387100	412443617	100	100	34.9	232.5	76.1
15056_4#77	5117943	89	57505	758973	225339	7	210817	9	173883	12	123990	15	58687	20	300	89	6451	7184662	7169025	15637	7184662		718466200	716902500	715028607	100	100	34.6	234.4	77.5
15056_4#61	5117739	101	50670.7	717179	203703	7	180921	9	142909	12	107921	16	34343	25	300	101	7108	4872334	4857537	14797	4872334		487233400	485753700	484389799	100	100	34.6	237.8	79.1
SRR933443	5117176	90	56857.5	388251	237317	8	191229	11	147487	14	124097	17	88752	22	300	90	26321	2893664	2510813	382851	2373800	137013	292260064	253592113	253289155	101	101	31.1	316.8	39.4
15795_1#44	5117023	61	83885.6	590491	319791	7	235865	9	212939	11	149852	14	109681	18	306	61	5118	9624296	9458004	166292	9332050	125954	962429600	945800400	945587620	100	100	35.2	240.9	85
11983_4#94	5116192	79	64761.9	711388	233173	7	205704	9	170903	12	121576	16	74636	21	309	79	7941	4285358	4270644	14714	4285358		428535800	427064400	425899477	100	100	35.3	228	80.8
SRR933379	5115345	109	46929.8	448485	276386	8	191306	10	180617	12	114088	16	76640	21	323	109	17737	3307136	2939932	367204	2790568	149364	334020736	296933132	296591420	101	101	31.7	306.8	38.4
11657_6#51	5115338	58	88195.5	687750	243321	6	221969	8	190874	11	123967	14	70677	19	355	58	8046	3982298	3971588	10710	3982298		398229800	397158800	395887604	100	100	34.9	248.3	90.4
11679_7#58	5114135	79	64735.9	397240	217891	9	173723	11	117845	15	97149	19	62800	26	370	79	5614	3585120	3577786	7334	3585120		358512000	357778600	356553053	100	100	35	240.6	88.4
8289_1#68	5113754	78	65560.9	385089	183345	10	155488	13	138092	16	108696	21	65915	26	309	78	29	4260900	4246354	14546	4260900		426090000	424635400	423256207	100	100	35.1	263.2	77.8
11679_8#86	5113700	46	111167	708462	319659	6	205568	9	188157	11	136496	14	87704	19	305	46	5607	3828314	3821712	6602	3828314		382831400	382171200	381073812	100	100	35	250.4	87.7
SRR933435	5112949	108	47342.1	405686	229580	9	192680	11	180836	14	130062	17	93606	22	198	108	49059	3630920	3235437	395483	3059734	175703	366722920	326779137	326381953	101	101	31.6	346.7	40.2
15056_3#64	5112942	78	65550.5	470086	233280	8	193880	11	144822	14	129306	17	59555	23	304	78	5066	5443704	5364229	79475	5304346	59883	544370400	536422900	536285932	100	100	35	239.3	77.4
14937_6#20	5112902	103	49639.8	512787	205110	8	182347	11	140920	14	101953	18	37341	26	308	103	7335	4682988	4526575	156413	4682988		468298800	452657500	448363527	100	100	32.6	236.7	76.5
11658_3#31	5112745	94	54390.9	695513	183595	8	161914	11	116919	15	93903	20	59212	26	300	94	6154	4322972	4314531	8441	4322972		432297200	431453100	430386463	100	100	34.9	231.7	77.1
14937_8#58	5112627	81	63118.8	719931	235620	7	192064	9	173076	12	109429	16	60013	21	300	81	7306	4677304	4515415	161889	4677304		467730400	451541500	447436382	100	100	32.7	251.1	84.7
7960_5#22	5112557	112	45647.8	619765	190948	8	173761	11	132420	14	109389	19	55038	25	300	112	99	2933586	2918266	15320	2933586		293358600	291826600	290811047	100	100	35.3	241.2	84.9
15056_3#4	5112536	68	75184.4	805889	321058	6	229775	8	182839	10	136552	13	80539	18	304	68	6359	5033510	5013427	20083	5033510		503351000	501342700	500321885	100	100	34.9	248.2	81.8
15056_4#50	5112442	67	76305.1	516598	282337	7	213029	10	180967	12	123973	16	98017	20	310	67	3515	5750498	5656403	94095	5579280	77123	575049800	565640300	565477221	100	100	34.6	232.5	75.9
SRR933377	5111980	134	38149.1	465236	162419	10	159538	13	109395	17	68257	22	28692	33	189	134	13553	3556138	3155178	400960	2981000	174178	359169938	318672978	318294969	101	101	31.5	340.5	36.8
11658_7#71	5111968	74	69080.6	711226	202985	7	190956	9	159129	12	112516	16	75448	21	300	74	6240	3369238	3364801	4437	3369238		336923800	336480100	335800526	100	100	35.7	232.7	84.6
14937_8#69	5111649	67	76293.3	394008	229826	8	214697	10	173087	13	124120	16	96028	21	308	67	8091	4931558	4569045	362513	4382292	186753	493155800	456904500	456707416	100	100	32.7	251.8	81.2
14937_8#65	5111614	88	58086.5	717251	191337	8	176915	10	158978	13	102019	18	42425	25	300	88	6593	5329098	4921908	407190	4711396	210512	532909800	492190800	491975180	100	100	32.6	248.5	79.4
11679_7#54	5111049	60	85184.1	1019368	253477	5	204857	8	199380	10	159120	13	76931	17	354	60	4356	3486450	3479351	7099	3486450		348645000	347935100	346749244	100	100	35	237.9	86.9
11658_5#53	5110954	65	78630.1	516334	274489	7	200787	10	187274	12	123973	16	76285	21	353	65	26176	3250302	3240186	10116	3250302		325030200	324018600	323225894	100	100	35.8	230	86.3
14937_8#52	5110828	81	63096.6	744074	195712	7	189694	9	179616	12	124103	15	73393	20	300	81	5369	5039978	4865876	174102	5039978		503997800	486587600	482206759	100	100	32.8	239.5	78.4
15056_3#33	5110768	73	70010.5	377638	191336	9	182852	12	155622	15	111517	18	59554	24	310	73	5365	4348742	4283659	65083	4236546	47113	434874200	428365900	428257561	100	100	35.1	232.8	72.5
11657_7#89	5110583	60	85176.4	789741	218215	7	191367	9	159140	12	117847	16	107502	20	354	60	3913	4467950	4457638	10312	4467950		446795000	445763800	444072798	100	100	34.2	222.4	82.7
7960_5#68	5110356	58	88109.6	610203	279823	7	229700	9	180717	11	124040	15	74628	20	315	58	2	3159752	3087142	72610	2987914	99228	315975200	308714200	308586719	100	100	35.2	238.4	84.6
11657_6#94	5109802	65	78612.3	1126683	298090	5	217832	7	173073	10	123967	14	99307	18	336	65	5642	3686728	3677043	9685	3686728		368672800	367704300	366597839	100	100	34.9	255.4	95
14937_8#54	5109338	75	68124.5	394183	191257	9	173085	11	136511	15	109640	19	52865	24	310	75	6102	4565398	4226426	338972	4052822	173604	456539800	422642600	422456027	100	100	32.7	251.5	79.8
11657_6#16	5109135	67	76255.8	579812	319443	7	202880	9	170795	11	136517	15	92326	19	300	67	2931	4026946	4017194	9752	4026946		402694600	401719400	400680270	100	100	34.9	248.7	86.7
14937_7#37	5108893	77	66349.3	827695	229771	7	192176	9	148320	12	114260	16	59533	21	345	77	7200	4815914	4653706	162208	4815914		481591400	465370600	460881334	100	100	32.3	249.9	80.1
15056_3#46	5108819	79	64668.6	464936	195626	9	182769	11	173451	14	123971	18	52631	24	300	79	5774	4479602	4410582	69020	4360182	50400	447960200	441058200	440944768	100	100	35	240.1	75.4
15795_1#51	5108760	68	75128.8	712655	233297	7	183113	10	140933	13	123981	16	47832	23	300	68	3486	10383490	10220021	163469	10090402	129619	1038349000	1022002100	1021773454	100	100	35.3	233.1	80.5
15056_3#47	5108447	68	75124.2	583876	215689	8	193851	10	173094	13	123971	16	88221	21	308	68	4816	4934942	4858858	76084	4803070	55788	493494200	485885800	485761390	100	100	35	240.5	76.1
7960_5#38	5108320	112	45610	619785	191757	8	180801	11	124858	14	86743	19	29817	28	300	112	21	3381890	3372399	9491	3381890		338189000	337239900	336053823	100	100	35.3	229.7	78.7
15056_3#38	5107627	78	65482.4	464984	238574	8	191241	11	173435	14	131825	17	69738	22	300	78	5278	4624864	4607644	17220	4624864		462486400	460764400	459738951	100	100	35	241.1	76
14937_8#72	5107529	77	66331.6	716907	229652	7	181375	9	173085	12	114587	16	69693	21	300	77	6964	4456350	4301877	154473	4456350		445635000	430187700	426215025	100	100	32.7	253.5	86.7
11679_6#59	5107483	66	77386.1	804564	336009	6	319276	7	179597	10	143977	13	100501	17	355	66	5343	3517448	3507481	9967	3517448		351744800	350748100	349411856	100	100	35.3	233.2	88.1
15056_3#22	5107384	80	63842.3	371824	195691	9	181423	11	175938	14	111525	18	59559	24	310	80	4277	4691214	4675704	15510	4691214		469121400	467570400	466626056	100	100	35	237	75.1
SRR933519	5107156	128	39899.7	404537	154542	12	135523	15	109018	19	74812	25	25560	37	139	128	40109	7138682	6835735	302947	6618042	217693	356934100	341786750	341436872	50	50	37.3	424.1	26.2
14937_8#41	5106919	71	71928.4	507039	213770	8	191460	10	179802	13	124103	16	72096	21	310	71	4157	4608788	4448429	160359	4608788		460878800	444842900	440754216	100	100	32.7	247.6	84.2
11679_5#33	5106691	60	85111.5	714966	319482	6	233449	8	173861	11	136504	14	76633	18	303	60	7172	3668908	3662382	6526	3668908		366890800	366238200	365258132	100	100	35.2	235	86
14937_7#66	5106387	70	72948.4	516512	313940	7	212730	10	175965	12	124015	16	98174	20	333	70	8993	4839040	4475064	363976	4281568	193496	483904000	447506400	447304253	100	100	32.4	245.6	76.9
7960_5#23	5106250	87	58692.5	619938	199375	7	163097	10	137261	13	109635	17	41321	24	304	87	1	3001972	2941720	60252	2865716	76004	300197200	294172000	294054232	100	100	35.3	235.4	82.2
15056_3#79	5106055	91	56110.5	717004	203215	7	182471	10	147429	13	108093	17	58682	23	300	91	4048	5020740	4944937	75803	4887938	56999	502074000	494493700	494366511	100	100	35	241.1	76.4
15056_3#85	5105851	75	68078	678373	233544	7	203303	9	176593	12	136559	15	71625	20	300	75	5902	4519502	4451595	67907	4401484	50111	451950200	445159500	445046107	100	100	35	237.9	73.9
7960_5#32	5105714	159	32111.4	380448	173767	11	136494	14	117833	18	74204	24	29862	35	300	159	20	2586538	2523569	62969	2424552	99017	258653800	252356900	252251848	100	100	35.2	243.8	85.8
15056_3#32	5105607	69	73994.3	501047	282958	7	229874	9	181390	11	130686	14	60027	20	300	69	5118	5376884	5322505	54379	5376884		537688400	532250500	531119072	100	100	34.8	234.9	74.6
15056_3#6	5105505	80	63818.8	717303	203040	8	175099	11	146943	14	101972	18	41430	24	300	80	3336	5524222	5505601	18621	5524222		552422200	550560100	549341708	100	100	35	244.8	80.2
15056_3#12	5105501	75	68073.4	487446	212475	9	180635	12	144773	15	115467	18	59536	24	328	75	4832	4858210	4842011	16199	4858210		485821000	484201100	483181739	100	100	35	245.6	78.5
SRR933513	5105429	110	46413	401158	191425	9	173892	12	140786	15	112131	19	45329	25	168	110	28145	2840554	2754803	85751	2691598	63205	286895954	278235103	278034872	101	101	67.2	442.7	25.3
15056_4#74	5105336	72	70907.4	542139	247422	7	195709	9	176425	12	130091	15	73231	20	310	72	3822	6052036	5930245	121791	5825794	104451	605203600	593024500	592857557	100	100	34.6	233.7	75.8
11658_4#65	5105181	68	75076.2	600154	341593	6	221648	8	173069	11	108139	15	80688	20	309	68	4195	3718932	3057204	661728	3718932		371893200	305720400	305030451	100	100	35.3	248.7	88.7
14937_8#45	5105141	79	64622	434177	233449	8	181415	11	149769	14	123986	17	66122	23	309	79	3434	4617304	4271592	345712	4093022	178570	461730400	427159200	426972655	100	100	32.7	248.3	79.8
15056_3#77	5105107	77	66300.1	679582	233449	7	192146	10	176911	13	123974	16	73497	21	300	77	2661	4568084	4500616	67468	4450366	50250	456808400	450061600	449946555	100	100	35	240.6	75.2
14937_8#44	5105096	87	58679.3	393839	229925	9	181295	12	130332	15	109320	19	56229	25	308	87	3485	4429102	4275335	153767	4429102		442910200	427533500	423592566	100	100	32.7	244.8	76.2
14937_8#80	5104250	97	52621.1	708101	209244	7	141018	10	117368	14	104454	19	38464	26	339	97	5750	4644384	4486112	158272	4644384		464438400	448611200	444304305	100	100	32.6	252.8	83.6
7960_5#77	5104053	198	25778	456098	129329	12	106117	16	86348	22	68250	28	24138	41	300	198	8	3613304	3595378	17926	3613304		361330400	359537800	358069602	100	100	35.2	259.3	92.3
15056_3#82	5103735	93	54878.9	717135	182909	9	173867	12	140909	15	108343	19	58661	25	300	93	4134	4526972	4502143	24829	4526972		452697200	450214300	448888070	100	100	34.3	244.9	80.6
15795_1#46	5103727	77	66282.2	1032110	210798	7	175230	9	137708	13	106214	17	45361	23	302	77	2795	9350398	9206276	144122	9087008	119268	935039800	920627600	920423662	100	100	35.3	238.9	85.8
7960_5#83	5103663	120	42530.5	420574	190962	10	178728	13	136527	16	100408	20	36510	27	300	120	11	3669254	3587641	81613	3669254		366925400	358764100	357403324	100	100	35.2	224.2	81.6
14937_8#40	5103620	82	62239.3	418847	180839	9	158888	13	136501	16	109388	20	46289	27	355	82	3442	4366268	4031357	334911	3860050	171307	436626800	403135700	402957976	100	100	32.8	244.2	82.2
15056_3#49	5103619	103	49549.7	716903	191243	9	159128	12	124008	16	102167	20	34269	30	304	103	4948	4635822	4566250	69572	4517006	49244	463582200	456625000	456507941	100	100	35.1	229.2	70.4
14937_8#50	5103597	77	66280.5	384843	191241	9	180863	12	145181	15	110492	19	59538	25	345	77	5315	4466512	4313056	153456	4466512		446651200	431305600	427407398	100	100	32.7	238.3	75.5
8289_1#52	5103366	97	52612	521074	168800	10	159113	13	124006	17	91144	22	49720	28	300	97	20	4206406	4191887	14519	4206406		420640600	419188700	417753094	100	100	35.2	259.6	79.9
14937_6#52	5103264	90	56702.9	477630	180855	10	148261	13	117843	17	82692	21	52968	29	332	90	5254	4913754	4749155	164599	4913754		491375400	474915500	470511050	100	100	32.5	241	76.5
15056_4#78	5102888	100	51028.9	717335	307687	6	180825	9	141039	12	101969	16	35950	25	300	100	4798	6219780	6122269	97511	6043692	78577	621978000	612226900	612053399	100	100	34.6	230.1	72.1
15056_3#57	5102835	94	54285.5	717291	191241	7	163775	10	140802	13	102840	17	35196	26	300	94	4203	4722736	4643874	78862	4584110	59764	472273600	464387400	464267362	100	100	35	231.1	71.5
15056_4#2	5102371	93	54864.2	709457	192005	7	175095	10	149969	13	101967	18	41383	25	304	93	6116	4483912	4405610	78302	4342960	62650	448391200	440561000	440431592	100	100	34.6	236.6	76.7
15056_3#68	5102241	107	47684.5	712273	180853	9	149052	12	124074	16	107932	20	33094	29	300	107	3893	4576398	4505387	71011	4453196	52191	457639800	450538700	450420091	100	100	35	239.3	74.7
15056_3#83	5102043	93	54860.7	749009	182697	8	162660	11	109415	15	80779	20	38479	28	300	93	6442	4452628	4385999	66629	4336706	49293	445262800	438599900	438485529	100	100	35	241.7	74.9
15056_3#56	5101967	82	62219.1	469554	218161	9	183022	12	144831	15	117849	18	59559	24	341	82	5187	5393934	5292311	101623	5213074	79237	539393400	529231100	529094335	100	100	34.9	237.9	76.3
15056_4#43	5101919	87	58642.8	717315	202913	8	173884	11	147475	14	107988	19	42438	25	328	87	4018	6410664	6398576	12088	6410664		641066400	639857600	638347649	100	100	34.6	237.2	79
14937_7#45	5101835	99	51533.7	402237	204646	9	173092	12	123030	16	102028	20	34241	29	304	99	6581	5220472	5040566	179906	5220472		522047200	504056600	498978998	100	100	32.3	244.4	79.1
SRR933447	5101651	134	38072	410979	191610	10	158896	13	105110	17	59785	23	23903	37	306	134	13301	4777466	4226988	550478	4029776	197212	482524066	426925788	426444949	101	101	31.7	299.9	35.7
15056_3#41	5101648	104	49054.3	712232	192224	7	173331	10	142119	13	101976	17	33713	26	394	104	4541	4639024	4621838	17186	4639024		463902400	462183800	461241558	100	100	35	231.6	72.6
14937_8#16	5101478	97	52592.6	449079	183048	10	174970	12	110910	16	77114	21	33932	31	313	97	3607	5713844	5518281	195563	5713844		571384400	551828100	547034451	100	100	32.8	240	76.7
SRR933453	5100935	170	30005.5	389971	229801	9	190939	11	136601	14	91301	19	29793	28	230	170	23462	3459800	3038846	420954	2880294	158552	349439800	306923446	306569635	101	101	31.7	285.8	44.6
11679_5#12	5100527	45	113345	633792	282106	6	243101	8	233168	10	191380	12	92372	17	352	45	6306	3563684	3557088	6596	3563684		356368400	355708800	354778468	100	100	35.2	242.2	85.9
11679_4#4	5099936	52	98075.7	625499	315742	6	191073	8	159625	11	124001	15	90701	20	318	52	9269	3979880	3947577	32303	3979880		397988000	394757700	393524593	100	100	35.4	249	91
SRR933525	5099568	90	56661.9	502119	321858	7	292918	8	239902	10	159834	13	56859	18	300	90	15128	4361678	4181302	180376	4038062	143240	440529478	422311502	421817313	101	101	33.7	438.8	82.6
15056_3#51	5099386	90	56659.8	712034	202907	6	185321	9	149591	12	109415	15	41712	23	302	90	5126	4756214	4685206	71008	4632574	52632	475621400	468520600	468396831	100	100	35	239.3	76.6
15056_3#1	5098582	92	55419.4	512674	309497	7	200634	9	159127	12	109415	16	41346	23	304	92	3388	5253756	5233303	20453	5253756		525375600	523330300	522283262	100	100	35	240.4	77.4
15056_4#45	5098111	94	54235.2	718752	191241	7	182849	9	159133	12	108287	16	42890	23	304	94	6428	4266872	4250665	16207	4266872		426687200	425066500	423959269	100	100	34.6	235.8	78.6
15056_4#57	5098079	95	53664	710040	191241	8	173092	11	157493	14	109488	18	38476	25	300	95	4397	5045080	5024365	20715	5045080		504508000	502436500	501183612	100	100	34.6	230.3	72.9
14937_6#71	5098048	76	67079.6	620021	221588	8	188281	10	159188	13	120838	17	85802	22	345	76	2717	4310204	4169347	140857	4310204		431020400	416934700	413123679	100	100	32.6	245	80.1
8289_1#37	5097919	74	68890.8	712255	193249	8	187955	10	151152	13	109499	17	71221	23	300	74	31	5186636	5171988	14648	5186636		518663600	517198800	515530688	100	100	35.1	261.4	81.7
15056_3#27	5097910	95	53662.2	717303	192573	8	159133	11	140902	14	101959	18	35202	27	355	95	4175	4624638	4556696	67942	4506738	49958	462463800	455669600	455550592	100	100	35	238.6	76.3
SRR933357	5097894	123	41446.3	716751	242712	6	207585	9	191561	11	124002	15	46881	21	334	123	11590	4288980	3521755	767225	3330784	190971	433186980	355697255	355268651	101	101	30.1	335.8	38.6
7960_5#57	5096727	92	55399.2	716902	204965	7	187029	10	179270	12	114255	16	65021	22	300	92	2	3649420	3641218	8202	3649420		364942000	364121800	362947969	100	100	35.2	240.9	85.6
15795_1#57	5096516	95	53647.5	717407	318009	6	212538	8	161091	11	99165	16	37409	25	300	95	5569	11870750	11815764	54986	11870750		1187075000	1181576400	1177872884	100	100	35.2	240.6	83
11791_3#92	5096495	53	96160.3	697883	277053	6	244022	8	192077	10	136499	13	94771	17	310	53	5794	3483428	3476644	6784	3483428		348342800	347664400	346737237	100	100	34.9	227.8	83.5
14937_7#48	5096395	82	62151.2	473454	233238	8	191201	11	173081	14	112259	17	59540	23	304	82	5278	4949410	4582275	367135	4390022	192253	494941000	458227500	458020077	100	100	32.4	246.3	77.2
14937_8#83	5096263	98	52002.7	716726	190956	8	171458	11	140915	14	101971	18	38117	26	304	98	7588	5174588	4997429	177159	5174588		517458800	499742900	495187675	100	100	32.7	245.9	77.2
15056_4#83	5096085	90	56623.2	717347	281662	7	208399	9	123989	12	101593	16	37375	25	300	90	5757	6371296	6258837	112459	6168552	90285	637129600	625883700	625698089	100	100	34.6	232.1	76.1
15795_1#52	5096034	93	54796.1	717343	368544	5	291438	7	173115	9	101597	14	31686	23	300	93	5058	10988160	10812478	175682	10670000	142478	1098816000	1081247800	1081003354	100	100	35.3	233.4	80.9
14937_7#36	5095902	99	51473.8	512686	191002	8	160309	11	141026	14	104462	18	34763	27	304	99	9297	4323384	4176477	146907	4323384		432338400	417647700	413608008	100	100	32.3	244.7	79.1
14937_7#20	5095644	111	45906.7	527589	173079	9	135471	12	107900	16	74224	22	37571	31	326	111	6095	4365056	4026033	339023	3846776	179257	436505600	402603300	402415520	100	100	32.3	245.8	76.9
15056_4#58	5095564	99	51470.3	716979	180687	8	148645	11	117852	15	103407	20	34808	28	300	99	5301	5630356	5534138	96218	5455648	78490	563035600	553413800	553252200	100	100	34.6	231.8	75.3
SRR933547	5095542	148	34429.3	360299	140410	11	108549	15	82537	20	63055	27	30896	38	310	148	122680	12156000	8863106	3292894	6603842	2259264	1227756000	895173706	891667245	101	101	59.9	395.4	25.2
11658_6#82	5094884	73	69792.9	390027	191008	9	175318	12	147912	15	103752	19	68095	25	354	73	2627	3399898	3389819	10079	3399898		339989800	338981900	337720010	100	100	34.2	245.4	84.4
SRR933391	5094785	111	45899	490997	173743	10	159744	13	132109	17	106230	21	41414	28	300	111	18441	3472858	2864214	608644	2712694	151520	350758658	289285614	288923340	101	101	30.5	323.9	52.6
11658_4#66	5094652	65	78379.3	790102	319501	6	200813	8	172960	11	123975	14	80693	19	310	65	5804	3734248	3727360	6888	3734248		373424800	372736000	371822852	100	100	35.5	240.1	80.8
14937_8#46	5094640	70	72780.6	394068	225748	9	212780	11	175593	13	111089	17	95977	22	304	70	8095	4672038	4510191	161847	4672038		467203800	451019100	447037900	100	100	32.8	239.1	76.8
SRR933361	5093464	123	41410.3	464690	191228	9	159326	12	114259	16	99346	21	32772	30	302	123	17947	4463918	3766384	697534	3569032	197352	450855718	380404784	379965031	101	101	30.9	313.4	40.9
11658_4#57	5092926	31	164288	1395189	763538	3	763538	3	708055	4	319790	5	109429	9	310	31	36882	3535650	3523658	11992	3535650		353565000	352365800	351395589	100	100	35.4	252.5	100.5
11658_3#4	5092059	88	57864.3	716600	226872	8	198146	10	175934	13	136513	16	41446	21	304	88	6871	3997972	3990107	7865	3997972		399797200	399010700	398076446	100	100	34.8	239.9	84.5
14937_6#61	5091507	69	73790	789831	212719	8	180801	10	142134	14	109657	18	66127	23	320	69	6163	5104342	4929682	174660	5104342		510434200	492968200	488251302	100	100	32.5	245.3	78.6
15056_4#8	5091244	104	48954.3	717117	211800	8	203306	10	123973	13	89494	18	38564	26	310	104	6034	4627806	4542062	85744	4475206	66856	462780600	454206200	454072837	100	100	34.7	231.3	74.8
15056_4#82	5091035	99	51424.6	717215	190985	9	176534	11	121846	15	95709	20	37580	28	328	99	5299	5715954	5559205	156749	5436682	122523	571595400	555920500	555698964	100	100	33.9	232.5	73.4
15056_3#40	5090541	90	56561.6	717480	221941	8	176263	11	147463	14	109667	18	41353	24	300	90	3933	5408992	5390230	18762	5408992		540899200	539023000	537945481	100	100	35	239.6	76.2
11658_4#60	5090244	51	99808.7	955041	242715	6	230295	8	220195	10	136575	13	94795	18	304	51	11497	3730928	3724069	6859	3730928		373092800	372406900	371581861	100	100	35.6	235.9	83
SRR933421	5089815	154	33050.8	465269	191247	9	177583	11	124247	15	109727	19	32884	26	300	154	97418	1929864	1684634	245230	1586662	97972	194916264	170148034	169946881	101	101	31.8	281.8	40.4
15056_4#30	5088998	110	46263.6	711964	191241	8	173331	11	121840	15	89018	20	33713	30	300	110	8557	4333184	4251937	81247	4188848	63089	433318400	425193700	425066275	100	100	34.6	232.3	74.1
SRR933445	5088616	111	45843.4	683168	180434	9	159867	12	124131	16	109475	20	33058	29	320	111	30931	4179754	3673482	506272	3479482	194000	422155154	371021682	370599951	101	101	31.5	309	34.7
15056_4#86	5087721	87	58479.6	717361	202031	7	176924	10	142086	13	109490	17	39723	25	300	87	4656	5576862	5551942	24920	5576862		557686200	555194200	553737767	100	100	34.5	250.5	82.8
15056_4#38	5087496	105	48452.3	711813	202020	8	173552	10	121846	14	89389	18	34242	28	300	105	4740	5145064	5132849	12215	5145064		514506400	513284900	511924349	100	100	34.6	231.1	74.9
14937_6#7	5086286	97	52435.9	711908	191278	7	181889	9	159164	12	101968	16	40226	25	304	97	7275	5277764	4884238	393526	4679876	204362	527776400	488423800	488197165	100	100	32.5	235.2	75.1
8289_1#41	5085963	73	69670.7	717079	273909	7	197535	9	173979	12	137290	15	95976	19	300	73	19	4632018	4619896	12122	4632018		463201800	461989600	460612972	100	100	35.1	264	79
11679_7#8	5085512	59	86195.1	711348	319117	6	289097	7	191216	10	159128	13	73567	17	300	59	5509	5434270	5424754	9516	5434270		543427000	542475400	540912395	100	100	35	244	90.6
11658_3#8	5085370	37	137442	428093	294610	7	251255	9	218230	11	191242	14	136507	17	310	37	7477	4967566	4957958	9608	4967566		496756600	495795800	494365138	100	100	34.8	251.9	95.5
15795_1#61	5085275	95	53529.2	717355	198460	8	181899	11	162674	14	101969	18	37175	26	300	95	4961	10180472	10140249	40223	10180472		1018047200	1014024900	1011076934	100	100	35.2	236.8	84
7960_5#40	5085148	107	47524.8	389800	166815	11	157480	14	121685	18	92714	22	32741	31	304	107	18	2590578	2585008	5570	2590578		259057800	258500800	257607819	100	100	35.3	230.3	81.6
15056_4#29	5085132	95	53527.7	716262	192179	7	182678	9	112940	13	89635	18	37573	27	354	95	5984	4512356	4499711	12645	4512356		451235600	449971100	448602865	100	100	34.6	234	77.8
14937_6#46	5084521	66	77038.2	881230	276965	6	192865	8	173844	11	126444	14	94708	18	202	66	3602	4922640	4758443	164197	4922640		492264000	475844300	471420094	100	100	32.6	236.3	76.5
11658_7#8	5084125	86	59117.7	619766	191433	8	165376	11	136515	14	111580	19	69596	24	300	86	4046	3377394	3373656	3738	3377394		337739400	337365600	336716515	100	100	35.6	242.2	92.2
14937_6#85	5083806	85	59809.5	619759	242729	7	225297	9	159193	12	106100	17	75863	22	304	85	4427	4958744	4794979	163765	4958744		495874400	479497900	474999224	100	100	32.6	229	73.5
14937_6#37	5083784	63	80695	905909	302205	5	242730	7	173874	9	123978	13	79403	18	356	63	4134	4799066	4442205	356861	4254124	188081	479906600	444220500	444020739	100	100	32.5	241.5	79.3
15056_3#23	5083666	98	51874.1	717251	203661	7	175917	10	137629	13	101966	17	37353	26	300	98	6523	4944350	4927298	17052	4944350		494435000	492729800	491680213	100	100	35	242.6	75.8
7960_5#35	5083140	67	75867.8	716658	195636	8	180925	10	138830	14	124166	17	74630	23	305	67	1	3035470	3025198	10272	3035470		303547000	302519800	301557260	100	100	35.3	238.3	84.7
14937_6#68	5082924	70	72613.2	624437	300854	7	173880	9	137262	12	109473	16	76511	22	300	70	2672	5011196	4845588	165608	5011196		501119600	484558800	479971991	100	100	32.5	236.5	77.1
14937_7#67	5082578	94	54070	712592	209373	7	173151	10	137427	13	101955	17	37345	25	300	94	8204	5053914	4883545	170369	5053914		505391400	488354500	483584460	100	100	32.4	244.5	79.1
15056_4#35	5081908	105	48399.1	661106	190992	9	173088	11	119922	15	99133	20	33801	30	529	105	4287	4432602	4420715	11887	4432602		443260200	442071500	440819787	100	100	34.6	237.9	77.4
14937_6#76	5081796	78	65151.2	623350	276868	7	190964	10	159206	13	123781	16	72560	22	341	78	4503	5178512	5006934	171578	5178512		517851200	500693400	495983578	100	100	32.6	231.4	75.9
7960_5#69	5080970	238	21348.6	494935	159850	9	137884	13	109133	17	66075	23	26571	35	306	238	1	3135376	3109060	26316	3135376		313537600	310906000	309541364	100	100	35.3	238.4	84.9
15795_1#63	5080422	86	59074.7	719563	210885	7	192261	9	176468	12	101973	16	36740	24	300	86	4976	9335366	9283744	51622	9335366		933536600	928374400	925546944	100	100	35.3	231.6	79.8
11658_7#86	5080142	77	65975.9	444151	229991	8	169754	11	159169	14	117713	18	40099	24	362	77	4104	3806162	3800554	5608	3806162		380616200	380055400	379234921	100	100	35.7	219.6	76.1
SRR933417	5079153	180	28217.5	315125	161955	11	135535	15	110315	19	74487	24	33232	34	229	180	322446	1393846	1163184	230662	1060680	102504	140778446	117481584	117338252	101	101	31.4	320.1	28.3
15056_4#27	5078993	104	48836.5	402615	199943	9	186268	11	142565	14	89406	19	37568	27	350	104	3615	4180308	4171519	8789	4180308		418030800	417151900	416021101	100	100	34.6	237.1	76.7
15056_3#17	5076948	95	53441.6	744075	201352	7	176806	10	159128	12	113923	16	39290	24	300	95	3136	5373670	5293611	80059	5234874	58737	537367000	529361100	529225446	100	100	35	236.9	74.3
15056_4#56	5076932	107	47448	717442	182336	9	159128	12	137079	15	99172	20	33936	29	304	107	7314	4801190	4699865	101325	4615830	84035	480119000	469986500	469850656	100	100	34.5	237.7	75.8
15056_3#31	5076909	94	54009.7	717225	208078	7	195528	9	159128	12	109421	16	40238	23	300	94	5915	4866328	4792341	73987	4737630	54711	486632800	479234100	479110709	100	100	35.1	234.4	74.5
14937_7#84	5076696	95	53438.9	981537	191215	7	173083	10	137412	13	101961	17	34325	26	304	95	4674	4810288	4459630	350658	4276222	183408	481028800	445963000	445764444	100	100	32.5	238.9	73.5
15056_4#40	5076647	96	52881.7	719165	301132	6	197115	8	123979	11	99176	15	39284	23	304	96	5257	5250414	5238899	11515	5250414		525041400	523889900	522477545	100	100	34.6	238.8	77.2
15056_4#60	5075996	95	53431.5	711973	191246	7	176818	9	137187	13	98944	17	38564	25	300	95	6281	5309192	5221295	87897	5151168	70127	530919200	522129500	521982079	100	100	34.7	230	75.2
7960_5#82	5075378	77	65914	845358	208928	6	136549	10	102222	14	78365	20	48716	27	314	77	39	3634784	3618964	15820	3634784		363478400	361896400	360364005	100	100	35	227	82.5
15056_4#81	5075364	102	49758.5	716994	223882	8	176385	11	123975	14	98632	19	39137	26	300	102	7255	5079918	4992953	86965	4922522	70431	507991800	499295300	499150957	100	100	34.6	236.4	74.6
11679_4#91	5074939	62	81853.9	391124	276088	8	198276	10	159738	13	124163	17	68911	22	306	62	4228	3160776	3154443	6333	3160776		316077600	315444300	314608032	100	100	35.3	262.4	101.6
14937_6#14	5074511	96	52859.5	544377	191235	8	172975	11	125564	14	95754	19	33822	27	300	96	6458	4641756	4486404	155352	4641756		464175600	448640400	444372486	100	100	32.5	238.3	73.7
7960_5#73	5074292	98	51778.5	544117	218147	8	188127	10	159512	13	124116	17	85093	21	345	98	50	3525120	3509877	15243	3525120		352512000	350987700	349787247	100	100	35.3	221.2	77.9
SRR933373	5073746	135	37583.3	392717	173997	10	159787	13	109720	17	96674	22	32705	30	153	135	196882	1771398	1508745	262653	1396428	112317	178911198	152383245	152200646	101	101	31.4	340	38
15056_3#54	5073531	96	52849.3	718426	220494	6	202031	9	164579	11	101959	16	33852	24	300	96	6202	4676982	4605078	71904	4551976	53102	467698200	460507800	460385915	100	100	35	234.8	74.4
11791_7#50	5071877	50	101438	615009	319681	6	242721	8	191282	11	137269	14	77021	18	300	50	5963	3487456	3473737	13719	3487456		348745600	347373700	346382197	100	100	35.3	249.8	88.6
15056_4#63	5071875	95	53388.2	711453	198140	7	173094	10	157391	13	104831	17	39747	25	310	95	6534	5047354	4960091	87263	4890256	69835	504735400	496009100	495868370	100	100	34.7	234.1	73.6
15056_4#34	5071624	99	51228.5	712135	229992	7	199848	9	123979	13	98653	17	37369	26	354	99	5918	5252006	5239564	12442	5252006		525200600	523956400	522568550	100	100	34.6	232.1	76.9
15056_4#33	5070239	98	51737.1	711723	336132	5	203634	7	123967	10	90166	15	37390	23	300	98	6075	4389834	4310109	79725	4246424	63685	438983400	431010900	430886087	100	100	34.6	237.8	77.1
15056_4#75	5069770	80	63372.1	712298	191463	8	182573	10	147441	13	111259	17	43561	24	300	80	6879	5206508	5120089	86419	5051572	68517	520650800	512008900	511865325	100	100	34.7	232.3	73.1
7960_5#37	5067346	123	41197.9	619885	191045	8	173743	10	124812	14	106211	18	25362	27	300	123	0	2544834	2486853	57981	2401956	84897	254483400	248685300	248576737	100	100	35.2	240.8	84
11679_8#74	5066283	35	144751	1056725	260461	6	218225	8	191243	10	164362	13	105990	17	310	35	7253	3955564	3950506	5058	3955564		395556400	395050600	394001874	100	100	35.1	241.4	79.8
SRR933441	5065649	122	41521.7	390043	191116	9	159540	12	136206	15	95950	20	32792	28	300	122	26583	3363268	2863159	500109	2734396	128763	339690068	289179059	288860716	101	101	31.2	300.1	30.9
11658_6#41	5065517	74	68452.9	596895	222346	7	192035	9	159171	12	117163	16	52170	22	310	74	3943	3109334	3102203	7131	3109334		310933400	310220300	309355052	100	100	35.1	269.5	101.7
11658_6#73	5065266	63	80401.1	590721	279528	7	205778	9	160132	12	123540	16	42286	22	304	63	4783	3728070	3720931	7139	3728070		372807000	372093100	371260340	100	100	35.2	249.3	87.1
SRR933451	5062743	192	26368.5	448989	170212	9	137016	13	123812	16	100113	21	32099	29	260	192	65692	2474212	2175504	298708	2054400	121104	249895412	219725904	219470222	101	101	31.9	314.2	43.4
11657_6#72	5061440	58	87266.2	716261	276542	7	191191	9	157515	12	142805	15	109415	19	300	58	7722	4124680	4113422	11258	4124680		412468000	411342200	410116770	100	100	34.9	236.3	87.4
7960_5#44	5060386	77	65719.3	532960	279037	7	185240	10	171988	13	109670	16	58415	22	309	77	15	3176344	3094382	81962	2998582	95800	317634400	309438200	309311749	100	100	35.2	233.2	80.1
14937_8#71	5059024	103	49116.7	983257	199858	6	175957	9	123749	12	80672	17	37492	26	300	103	5420	4598306	4439881	158425	4598306		459830600	443988100	440030238	100	100	32.8	243.7	77.2
7960_5#24	5056711	119	42493.4	500531	192415	8	176292	11	134681	14	105166	18	34622	27	315	119	1	3234624	3226710	7914	3234624		323462400	322671000	321572356	100	100	35.2	251.2	91.1
11657_5#46	5055819	59	85691.9	603201	237388	7	222309	9	154845	12	112397	17	77648	22	356	59	2571	4478764	4471196	7568	4478764		447876400	447119600	445880356	100	100	35	227.2	81.1
11791_7#7	5055212	49	103168	717372	315676	6	301238	7	196992	9	159126	12	109660	16	300	49	4636	4255174	4239956	15218	4255174		425517400	423995600	422826519	100	100	35.3	246.6	93.1
8289_1#92	5053269	90	56147.4	574573	242736	7	193410	9	160642	12	109415	16	46185	23	307	90	6	5248362	5236074	12288	5248362		524836200	523607400	522058318	100	100	35.2	256.1	75.4
11983_3#87	5052786	81	62380.1	618471	173841	9	146356	12	123965	16	95073	21	65363	27	315	81	8170	3416754	3401105	15649	3416754		341675400	340110500	339118776	100	100	35.1	226.3	84.4
11679_4#44	5050954	90	56121.7	412839	225833	9	168950	12	156068	15	106656	19	31345	26	300	90	7274	3391994	3385207	6787	3391994		339199400	338520700	337622045	100	100	35.4	246.6	87.8
SRR933539	5049705	324	15585.5	166609	45589	35	34465	48	27460	64	14598	89	8364	134	90	324	212789	12353844	11269415	1084429	10360554	908861	617692200	563470750	562999545	50	50	36.2	502.8	33.7
11791_3#69	5048811	62	81432.4	717245	234589	7	221931	9	176705	12	123965	15	76430	20	355	62	2547	3843024	3835819	7205	3843024		384302400	383581900	382480242	100	100	34.8	255.6	91.8
SRR933409	5048117	172	29349.5	348321	146183	11	105811	15	84125	21	64951	27	31675	38	250	172	319549	1387740	1146458	241282	1045458	101000	140161740	115792258	115646069	101	101	31.4	314.8	45.8
7960_5#96	5047212	76	66410.7	620084	192278	8	176263	11	137795	14	86460	19	41418	26	345	76	35	3597086	3561448	35638	3597086		359708600	356144800	354884827	100	100	35.2	219.5	78
SRR933343	5045289	58	86987.7	711498	277567	6	206998	9	190936	11	112532	15	68620	20	300	58	15174	3017030	2629658	387372	2311518	318140	304720030	265595458	264962687	101	101	64.9	405.2	45.3
7960_5#20	5043427	106	47579.5	619670	206576	8	191303	10	173716	13	122693	17	56229	22	300	106	18	2556326	2547845	8481	2556326		255632600	254784500	253877224	100	100	35.3	238.5	83.7
11658_6#53	5042043	77	65481.1	635623	367657	6	271424	7	245719	9	162322	12	71225	17	300	77	8579	6038246	6025522	12724	6038246		603824600	602552200	601140989	100	100	35.1	259.1	96.9
7960_5#58	5041572	76	66336.5	842827	364795	5	224233	7	191440	9	117225	13	73160	18	342	76	4	3501512	3425198	76314	3341002	84196	350151200	342519800	342380067	100	100	35.3	236.3	82.6
7960_5#50	5041327	118	42723.1	477646	246568	8	224266	10	191092	12	122753	16	31534	23	321	118	0	4378410	4369808	8602	4378410		437841000	436980800	435491355	100	100	35.2	238.4	83.2
SRR933439	5038395	121	41639.6	480841	229618	8	191264	10	147326	14	124127	17	90821	22	285	121	50240	3320344	2932444	387900	2787924	144520	335354744	296176844	295832196	101	101	31.6	322.6	30.7
11658_5#5	5038266	49	102822	933837	319473	6	214625	8	197271	10	159106	13	109477	17	333	49	4168	3258170	3253303	4867	3258170		325817000	325330300	324652156	100	100	35.8	251.7	87.6
7960_5#3	5036746	85	59255.8	654277	246786	7	191138	9	162836	12	109431	16	41354	22	336	85	10	3962022	3953179	8843	3962022		396202200	395317900	394047666	100	100	35.2	239.5	81.8
11679_7#86	5034086	70	71915.5	633277	270055	7	246510	9	240017	11	159588	14	76450	18	327	70	6696	3868710	3862174	6536	3868710		386871000	386217400	385114142	100	100	34.9	254.1	92.8
12082_4#29	5030744	46	109364	711452	375139	5	320106	7	191237	9	190964	11	114181	15	310	46	4227	4332212	4316631	15581	4332212		433221200	431663100	430750592	100	100	35	237.1	79.5
15056_4#51	5029136	83	60592	716708	191382	9	173144	12	157508	15	123976	18	49383	24	300	83	7098	6056480	6042440	14040	6056480		605648000	604244000	602623826	100	100	34.6	230.4	75.2
14937_8#49	5027670	85	59149.1	723369	190968	6	175288	9	159114	12	104098	16	42286	23	300	85	6117	5332700	5148878	183822	5332700		533270000	514887800	510167008	100	100	32.7	245.8	79.6
SRR933433	5024075	136	36941.7	515140	193085	9	173713	11	159150	14	109415	18	68288	24	190	136	27535	3111002	2716182	394820	2566110	150072	314211202	274334382	274002948	101	101	31.2	352.3	33.6
15056_4#4	5023743	81	62021.5	721519	190947	7	171903	10	140916	13	104028	17	46123	23	333	81	3371	4397938	4290166	107772	4205102	85064	439793800	429016600	428879685	100	100	34.5	244.6	83.9
11679_7#12	5023283	74	67882.2	513651	246522	8	190981	10	179142	12	124273	16	41353	22	315	74	4693	4126470	4118366	8104	4126470		412647000	411836600	410714340	100	100	35	238.4	83.2
SRR933339	5014735	124	40441.4	379568	210528	9	158895	12	137747	15	106445	20	29793	28	304	124	8173	3244336	2805387	438949	2481892	323495	327677936	283344087	282711645	101	101	65.2	353.8	46.5
11657_6#96	5012418	72	69616.9	621644	269996	7	192428	9	182805	11	109439	15	41345	21	339	72	2772	3925894	3919375	6519	3925894		392589400	391937500	390920649	100	100	35	216.9	77.2
SRR933397	5008648	315	15900.5	156548	45799	32	37168	44	27833	60	19665	82	12109	113	224	315	955126	1119198	803591	315607	670130	133461	113038998	81162691	81056994	101	101	31.7	329	32.2
11657_7#7	5006627	70	71523.2	635244	270002	7	204771	9	165272	12	139779	15	41354	21	311	70	4166	5144040	5135366	8674	5144040		514404000	513536600	511916898	100	100	34.2	217.8	79
SRR933341	5003048	101	49535.1	508610	225898	8	190936	10	173808	13	123939	16	40585	22	300	101	8277	3046002	2655437	390565	2334190	321247	307646202	268199137	267568590	101	101	65	393.1	42.7
7960_5#93	5001334	120	41677.8	448649	124262	11	106049	15	94158	20	68017	27	32772	37	330	120	1	3795846	3775470	20376	3795846		379584600	377547000	376145244	100	100	35.3	239.4	83.9
7960_5#46	5000573	93	53769.6	620703	242754	7	160050	10	124082	14	106097	18	56229	24	304	93	6	2897124	2889986	7138	2897124		289712400	288998600	288035956	100	100	35.3	241.8	83.5
15056_3#66	4993769	73	68407.8	1134761	250563	5	180878	8	173572	10	109421	14	58665	19	310	73	8456	4322036	3643532	678504	3592596	50936	432203600	364353200	364259104	100	100	34.8	247.9	81.1
11658_6#22	4993326	63	79259.1	639210	324276	6	320336	7	269991	9	154837	12	57182	16	340	63	7730	3622370	3613155	9215	3622370		362237000	361315500	360475099	100	100	35.2	249.6	84.8
SRR933399	4992966	137	36445	660728	165574	9	150024	12	133079	15	104165	20	39944	27	263	137	174646	1613182	1415868	197314	1316116	99752	162931382	143002668	142832060	101	101	31.9	339.5	29.9
11791_6#1	4992170	61	81838.9	674000	323681	6	281714	8	243042	10	137743	12	44732	20	421	61	5720	3434304	3422360	11944	3434304		343430400	342236000	341335360	100	100	35.5	238.5	87.8
SRR933427	4991639	148	33727.3	455922	159792	10	136586	13	114085	17	91321	22	41321	29	279	148	19470	3749484	3062422	687062	2913100	149322	378697884	309304622	308918019	101	101	30.4	293.2	46
11983_4#95	4989701	70	71281.4	712967	318994	6	190964	8	180967	10	126695	14	42286	19	318	70	3594	4536574	4518111	18463	4536574		453657400	451811100	450677938	100	100	35.3	218.4	80.5
11658_3#86	4978906	47	105934	619983	250539	7	191967	10	181044	12	142985	15	91851	20	300	47	4771	4271636	4263301	8335	4271636		427163600	426330100	425304923	100	100	34.7	253.9	98.6
SRR933349	4974292	54	92116.5	648205	331056	6	318437	7	243164	9	136719	12	88526	16	328	54	11135	3470412	3089073	381339	2923048	166025	350511612	311996373	311614371	101	101	31.7	363	44.1
11983_5#30	4973420	66	75354.9	443987	229921	8	191102	10	173845	13	133363	16	55842	22	314	66	4370	4071216	4058036	13180	4071216		407121600	405803600	404689664	100	100	35.2	245.6	88
7960_5#67	4972063	97	51258.4	614980	246520	7	222332	9	159825	12	130999	15	31361	24	304	97	0	3073792	3066915	6877	3073792		307379200	306691500	305635963	100	100	35.2	241.6	85.3
11657_6#23	4966903	68	73042.7	665183	270076	7	205281	9	191467	11	137760	14	57310	19	329	68	4838	4098490	4088725	9765	4098490		409849000	408872500	407822992	100	100	35	241	84.6
11658_4#22	4962730	60	82712.2	566132	242220	7	217738	10	180808	12	120472	15	52575	21	304	60	21625	3702244	3691708	10536	3702244		370224400	369170800	368197309	100	100	35.6	237.8	91.1
SRR933527	4957430	108	45902.1	717521	191440	7	159513	10	117026	14	93677	18	64547	25	163	108	21136	3558716	3441198	117518	3368668	72530	359430316	347560998	347320876	101	101	67.3	426.3	27.5
SRR933437	4945736	87	56847.5	794553	191642	8	173900	10	136568	14	106207	18	68336	23	300	87	7814	3390428	2944779	445649	2784324	160455	342433228	297422679	297061479	101	101	31	347.4	39.4
11658_5#42	4938329	69	71570	642246	223054	8	183921	10	150852	13	109521	16	31255	26	304	69	5108	3106886	3101801	5085	3106886		310688600	310180100	309477108	100	100	35.8	226.9	79.6
SRR933375	4931218	154	32020.9	483397	125746	10	93184	15	73443	21	49374	29	20819	45	304	154	152059	1676756	1459608	217148	1360200	99408	169352356	147420408	147246745	101	101	31.7	337.6	37.3
SRR933431	4913342	147	33424.1	378202	267235	8	191626	10	178134	13	137862	16	31872	23	300	147	56923	4956862	4309442	647420	4060714	248728	500643062	435253642	434702783	101	101	30.9	347.9	44.1
7960_5#2	4909260	90	54547.3	669117	187586	8	156243	11	109528	15	76991	20	39841	28	361	90	13	4263100	4177823	85277	4075286	102537	426310000	417782300	417617351	100	100	35.3	228	75.6
SRR933423	4905886	92	53324.8	358593	191903	9	160005	12	138536	15	105041	19	32705	28	335	92	84796	1898252	1608117	290135	1505534	102583	191723452	162419817	162211779	101	101	31.3	311.3	48.3
SRR933395	4892981	80	61162.3	968025	245291	6	229959	8	160020	11	137395	14	39484	20	300	80	16170	2933692	2599369	334323	2450140	149229	296302892	262536269	262215824	101	101	31.2	339.6	24.3
11679_6#30	4892777	73	67024.3	557608	270000	7	190918	9	158837	12	108649	16	39299	24	311	73	6018	4090466	4084310	6156	4090466		409046600	408431000	407396757	100	100	35.4	230.1	83.9
11983_3#86	4878471	52	93816.8	715961	218284	8	174006	10	146632	13	120622	17	77042	22	300	52	6198	3669092	3655261	13831	3669092		366909200	365526100	364561432	100	100	35	239.7	81.4
7960_5#12	4872043	99	49212.6	452190	224905	8	190166	11	167596	13	96385	17	37137	25	310	99	0	4000136	3989660	10476	4000136		400013600	398966000	397690363	100	100	35.3	232.9	81.4
11679_8#6	4833082	65	74355.1	689346	269971	6	238641	8	222330	10	158955	13	34487	20	425	65	2516	3912118	3905244	6874	3912118		391211800	390524400	389397354	100	100	35.1	235.1	80.2
11791_3#26	4798663	47	102099	665004	269951	6	237167	8	191369	10	158862	13	108868	17	327	47	3001	3900302	3889697	10605	3900302		390030200	388969700	387984585	100	100	34.9	225	80.6
11657_6#7	4798385	49	97926.2	664688	294300	6	235349	8	180670	10	137840	13	54706	18	315	49	3199	4587048	4574747	12301	4587048		458704800	457474700	456348510	100	100	35	234.9	79.7
11791_3#49	4719364	46	102595	452223	262779	7	246233	9	180811	11	154409	14	87043	18	408	46	1885	4127046	4117198	9848	4127046		412704600	411719800	410663758	100	100	34.9	232.8	85.8
11679_5#57	4702913	47	100062	658933	164834	9	157832	12	136758	15	109425	19	61377	24	315	47	2042	3771512	3763655	7857	3771512		377151200	376365500	375367372	100	100	35.1	249.5	87.9
11791_3#62	4697700	67	70114.9	511933	178763	9	159300	11	121223	15	79067	20	38642	28	278	67	2034	4099876	4093802	6074	4099876		409987600	409380200	408377610	100	100	34.9	226.7	79.5

## Sheet: Supplementary table 4
Run ID	Col(BS512)_1__NC_010656	Col(KPHS6)_1__NC_016841	Col(MG828)_1__NC_008486	Col(MP18)_1__NC_013652	Col156_1__NC_009781	Col8282_1__DQ995353	ColRNAI_1__DQ298019	ColpVC_1__JX133088	IncA/C2_1__JN157804	IncA/C_1__FJ705807	IncB/O/K/Z_1__CU928147	IncB/O/K/Z_2_GU256641	IncB/O/K/Z_3_GQ259888	IncB/O/K/Z_4_FN868832	IncFIA(HI1)_1_HI1_AF250878	IncFIA_1__AP001918	IncFIB(AP001918)_1__AP001918	IncFIB(S)_1__FN432031	IncFIB(pB171)_1_pB171_AB024946	IncFIB(pLF82)_1_pLF82_CU638872	IncFIC(FII)_1__AP001918	IncFII(29)_1_pUTI89_CP003035	IncFII(K)_1__CP000648	IncFII(S)_1__CP000858	IncFII(Yp)_1_Yersenia_CP000670	IncFII(pCoo)_1_pCoo_CR942285	IncFII(pHN7A8)_1_pHN7A8_JN232517	IncFII(pRSB107)_1_pRSB107_AJ851089	IncFII(pSE11)_1_pSE11_AP009242	IncFII_1__AY458016	IncFII_1_pKP91_CP000966	IncFII_1_pSFO_AF401292	IncHI2A_1__BX664015	IncHI2_1__BX664015	IncI1_1_Alpha_AP005147	IncI2_1_Delta_AP002527	IncI2_1__KP347127	IncL/M(pMU407)_1_pMU407_U27345	IncN2_1__JF785549	IncN3_1__EF219134	IncN_1__AY046276	IncQ1_1__HE654726	IncX1_1__EU370913	IncX1_2__CP003417	IncX1_3__CP001123	IncX1_4__JN935898	IncX3_1__JN247852	IncX4_1__CP002895	IncX4_2__FN543504
11657_5#11	-	-	Col(MG828)_1__NC_008486*	-	Col156_1__NC_009781*	-	ColRNAI_1__DQ298019*	-	-	-	-	-	-	-	IncFIA(HI1)_1_HI1_AF250878*?	IncFIA_1__AP001918*	-	-	-	-	-	IncFII(29)_1_pUTI89_CP003035*	-	-	-	IncFII(pCoo)_1_pCoo_CR942285*	-	-	IncFII(pSE11)_1_pSE11_AP009242*	IncFII_1__AY458016	-	-	-	-	-	IncI2_1_Delta_AP002527*	IncI2_1__KP347127*	-	-	-	IncN_1__AY046276*	-	-	-	-	-	-	-	-
11657_5#13	-	-	Col(MG828)_1__NC_008486*	-	-	-	-	-	-	-	-	-	-	-	IncFIA(HI1)_1_HI1_AF250878*?	IncFIA_1__AP001918*	-	-	-	-	-	IncFII(29)_1_pUTI89_CP003035*	-	-	-	IncFII(pCoo)_1_pCoo_CR942285*	-	-	IncFII(pSE11)_1_pSE11_AP009242*	IncFII_1__AY458016	-	-	-	-	-	-	-	-	-	-	-	-	-	-	-	-	-	-	-
11657_5#22	-	-	-	-	-	-	-	-	-	-	-	-	-	-	IncFIA(HI1)_1_HI1_AF250878*?	IncFIA_1__AP001918*?	IncFIB(AP001918)_1__AP001918*	-	-	-	-	IncFII(29)_1_pUTI89_CP003035*	-	-	-	IncFII(pCoo)_1_pCoo_CR942285*	-	-	IncFII(pSE11)_1_pSE11_AP009242*	IncFII_1__AY458016*	-	-	-	-	-	-	-	-	-	-	-	-	-	-	-	-	-	-	-
11657_5#24	-	-	-	-	Col156_1__NC_009781*	-	-	-	-	-	-	-	-	-	IncFIA(HI1)_1_HI1_AF250878*?	IncFIA_1__AP001918*?	IncFIB(AP001918)_1__AP001918*	-	-	-	-	IncFII(29)_1_pUTI89_CP003035*	-	-	-	IncFII(pCoo)_1_pCoo_CR942285*	-	-	IncFII(pSE11)_1_pSE11_AP009242*	IncFII_1__AY458016*	-	-	-	-	-	-	-	-	-	-	-	-	-	-	-	-	-	-	-
11657_5#46	-	-	Col(MG828)_1__NC_008486*	-	Col156_1__NC_009781*	-	-	-	-	-	-	-	-	-	-	-	-	-	-	-	-	IncFII(29)_1_pUTI89_CP003035*	-	-	-	IncFII(pCoo)_1_pCoo_CR942285*	-	-	IncFII(pSE11)_1_pSE11_AP009242*	IncFII_1__AY458016	-	-	-	-	-	-	-	-	-	-	-	-	-	-	-	-	-	-	-
11657_5#61	-	-	-	-	-	-	-	-	-	-	-	-	-	-	IncFIA(HI1)_1_HI1_AF250878*?	IncFIA_1__AP001918*	-	-	-	-	-	IncFII(29)_1_pUTI89_CP003035*	-	-	-	IncFII(pCoo)_1_pCoo_CR942285*	-	-	IncFII(pSE11)_1_pSE11_AP009242*	IncFII_1__AY458016	-	IncFII_1_pSFO_AF401292*	-	-	-	-	-	-	-	-	-	-	-	-	-	-	-	-	-
11657_5#7	Col(BS512)_1__NC_010656	-	-	-	-	-	-	-	-	-	-	-	-	-	IncFIA(HI1)_1_HI1_AF250878*?	IncFIA_1__AP001918*	-	-	-	-	-	IncFII(29)_1_pUTI89_CP003035*	-	-	-	IncFII(pCoo)_1_pCoo_CR942285*	-	-	IncFII(pSE11)_1_pSE11_AP009242*	IncFII_1__AY458016	-	-	-	-	-	-	-	-	-	-	-	-	-	-	-	-	-	-	-
11657_5#80	-	-	-	-	-	-	-	-	-	-	-	-	-	-	IncFIA(HI1)_1_HI1_AF250878*?	IncFIA_1__AP001918*	-	-	-	-	-	IncFII(29)_1_pUTI89_CP003035*	-	-	-	IncFII(pCoo)_1_pCoo_CR942285*	-	-	IncFII(pSE11)_1_pSE11_AP009242*	IncFII_1__AY458016	-	-	-	-	-	-	-	-	-	-	-	-	-	-	-	-	-	-	-
11657_5#89	Col(BS512)_1__NC_010656	-	Col(MG828)_1__NC_008486*	-	-	-	-	-	-	-	-	-	-	-	IncFIA(HI1)_1_HI1_AF250878*?	IncFIA_1__AP001918*	IncFIB(AP001918)_1__AP001918*	-	-	-	-	IncFII(29)_1_pUTI89_CP003035*	-	-	-	-	IncFII(pHN7A8)_1_pHN7A8_JN232517*	IncFII(pRSB107)_1_pRSB107_AJ851089*	-	-	-	IncFII_1_pSFO_AF401292*	-	-	-	-	-	-	-	-	IncN_1__AY046276*	-	-	-	-	-	-	-	IncX4_2__FN543504
11657_5#92	-	-	-	-	-	-	-	-	-	-	-	-	-	-	IncFIA(HI1)_1_HI1_AF250878*?	IncFIA_1__AP001918*	IncFIB(AP001918)_1__AP001918*	-	-	-	-	IncFII(29)_1_pUTI89_CP003035*	-	-	-	IncFII(pCoo)_1_pCoo_CR942285*	-	-	IncFII(pSE11)_1_pSE11_AP009242*	IncFII_1__AY458016*	-	-	-	-	-	-	-	-	-	-	-	-	-	-	-	-	-	-	-
11657_5#94	-	-	-	-	Col156_1__NC_009781*	-	-	-	-	-	IncB/O/K/Z_1__CU928147*	IncB/O/K/Z_2_GU256641*?	IncB/O/K/Z_3_GQ259888*	IncB/O/K/Z_4_FN868832*	-	-	IncFIB(AP001918)_1__AP001918*	-	-	-	-	IncFII(29)_1_pUTI89_CP003035*	-	-	-	IncFII(pCoo)_1_pCoo_CR942285*	-	-	IncFII(pSE11)_1_pSE11_AP009242*	IncFII_1__AY458016	-	-	-	-	-	-	-	-	-	-	-	-	-	-	-	-	-	-	-
11657_6#14	Col(BS512)_1__NC_010656	-	-	-	-	-	ColRNAI_1__DQ298019*	-	-	-	-	-	-	-	IncFIA(HI1)_1_HI1_AF250878*?	IncFIA_1__AP001918*	IncFIB(AP001918)_1__AP001918*	-	-	-	-	IncFII(29)_1_pUTI89_CP003035*?	-	-	-	-	IncFII(pHN7A8)_1_pHN7A8_JN232517*?	IncFII(pRSB107)_1_pRSB107_AJ851089*?	-	-	-	IncFII_1_pSFO_AF401292*	-	-	-	-	-	-	-	-	-	IncQ1_1__HE654726	IncX1_1__EU370913*	IncX1_2__CP003417*	IncX1_3__CP001123*	IncX1_4__JN935898*	-	-	IncX4_2__FN543504*
11657_6#16	-	-	Col(MG828)_1__NC_008486*?	-	Col156_1__NC_009781*	-	-	-	-	-	-	-	-	-	-	IncFIA_1__AP001918	IncFIB(AP001918)_1__AP001918*	-	-	-	-	IncFII(29)_1_pUTI89_CP003035*	-	-	-	-	IncFII(pHN7A8)_1_pHN7A8_JN232517*	IncFII(pRSB107)_1_pRSB107_AJ851089	-	-	-	IncFII_1_pSFO_AF401292*	-	-	-	-	-	-	-	-	-	-	-	-	-	-	-	-	IncX4_2__FN543504
11657_6#23	Col(BS512)_1__NC_010656	-	-	-	Col156_1__NC_009781*?	-	-	-	-	-	-	-	-	-	-	-	IncFIB(AP001918)_1__AP001918*	-	-	-	-	IncFII(29)_1_pUTI89_CP003035*	-	-	-	IncFII(pCoo)_1_pCoo_CR942285*	-	IncFII(pRSB107)_1_pRSB107_AJ851089*	IncFII(pSE11)_1_pSE11_AP009242*	IncFII_1__AY458016*	-	IncFII_1_pSFO_AF401292*	-	-	-	-	-	-	-	-	-	-	-	-	-	-	-	-	-
11657_6#37	Col(BS512)_1__NC_010656	-	Col(MG828)_1__NC_008486*	-	Col156_1__NC_009781*	-	-	-	-	-	-	-	-	-	IncFIA(HI1)_1_HI1_AF250878*?	IncFIA_1__AP001918*	-	-	-	-	-	IncFII(29)_1_pUTI89_CP003035*	-	-	-	IncFII(pCoo)_1_pCoo_CR942285*	-	-	IncFII(pSE11)_1_pSE11_AP009242*	IncFII_1__AY458016	-	-	-	-	-	-	-	-	-	-	-	-	-	-	-	-	-	-	-
11657_6#47	-	-	-	-	Col156_1__NC_009781*	-	-	-	-	-	-	-	-	-	-	-	IncFIB(AP001918)_1__AP001918*	-	-	-	-	IncFII(29)_1_pUTI89_CP003035*	-	-	-	IncFII(pCoo)_1_pCoo_CR942285*	-	IncFII(pRSB107)_1_pRSB107_AJ851089*	IncFII(pSE11)_1_pSE11_AP009242*	IncFII_1__AY458016*	-	IncFII_1_pSFO_AF401292*	-	-	-	IncI2_1_Delta_AP002527*	IncI2_1__KP347127*	-	-	-	-	-	-	-	-	-	-	-	-
11657_6#51	-	-	Col(MG828)_1__NC_008486*	-	-	-	-	-	-	-	-	-	-	-	IncFIA(HI1)_1_HI1_AF250878*?	IncFIA_1__AP001918*	-	-	-	-	-	IncFII(29)_1_pUTI89_CP003035*	-	-	-	IncFII(pCoo)_1_pCoo_CR942285*	-	-	IncFII(pSE11)_1_pSE11_AP009242*	IncFII_1__AY458016	-	-	-	-	-	-	-	-	-	-	-	-	-	-	-	-	-	-	-
11657_6#63	-	-	Col(MG828)_1__NC_008486*?	-	Col156_1__NC_009781*?	-	-	-	-	-	IncB/O/K/Z_1__CU928147*?	IncB/O/K/Z_2_GU256641*?	IncB/O/K/Z_3_GQ259888*?	IncB/O/K/Z_4_FN868832*?	-	IncFIA_1__AP001918*	-	-	-	-	-	IncFII(29)_1_pUTI89_CP003035*	-	-	-	IncFII(pCoo)_1_pCoo_CR942285*	-	-	IncFII(pSE11)_1_pSE11_AP009242*	IncFII_1__AY458016	-	-	-	-	-	-	-	-	-	-	IncN_1__AY046276*	-	-	-	-	-	-	-	-
11657_6#64	-	-	Col(MG828)_1__NC_008486*?	-	-	-	-	-	-	-	-	-	-	-	-	IncFIA_1__AP001918*	-	-	-	-	-	IncFII(29)_1_pUTI89_CP003035*	-	-	-	IncFII(pCoo)_1_pCoo_CR942285*	-	-	IncFII(pSE11)_1_pSE11_AP009242*	IncFII_1__AY458016	-	-	-	-	-	-	-	-	-	-	-	-	-	-	-	-	-	-	-
11657_6#65	-	-	Col(MG828)_1__NC_008486*?	-	-	-	-	-	-	-	-	-	-	-	IncFIA(HI1)_1_HI1_AF250878*?	IncFIA_1__AP001918*	-	-	-	-	-	IncFII(29)_1_pUTI89_CP003035*	-	-	-	IncFII(pCoo)_1_pCoo_CR942285*	-	-	IncFII(pSE11)_1_pSE11_AP009242*	IncFII_1__AY458016	-	-	-	-	IncI1_1_Alpha_AP005147?	-	-	-	-	-	-	-	-	-	-	-	-	-	-
11657_6#67	-	-	Col(MG828)_1__NC_008486*	-	-	-	-	-	-	-	-	-	-	-	IncFIA(HI1)_1_HI1_AF250878*?	IncFIA_1__AP001918*	-	-	-	-	-	IncFII(29)_1_pUTI89_CP003035*	-	-	-	IncFII(pCoo)_1_pCoo_CR942285*	-	-	IncFII(pSE11)_1_pSE11_AP009242*	IncFII_1__AY458016	-	-	-	-	-	-	-	-	-	-	-	-	-	-	-	-	-	-	-
11657_6#7	-	-	-	-	Col156_1__NC_009781*	-	-	-	-	-	-	-	-	-	-	-	IncFIB(AP001918)_1__AP001918*	-	-	-	-	IncFII(29)_1_pUTI89_CP003035*	-	-	-	IncFII(pCoo)_1_pCoo_CR942285*	-	IncFII(pRSB107)_1_pRSB107_AJ851089*	IncFII(pSE11)_1_pSE11_AP009242*	IncFII_1__AY458016*	-	IncFII_1_pSFO_AF401292*	-	-	-	-	-	-	-	-	-	-	-	-	-	-	-	-	-
11657_6#72	-	-	Col(MG828)_1__NC_008486*	-	-	-	-	-	-	-	-	-	-	-	IncFIA(HI1)_1_HI1_AF250878*?	IncFIA_1__AP001918*	IncFIB(AP001918)_1__AP001918*	-	-	-	-	IncFII(29)_1_pUTI89_CP003035*	-	-	-	IncFII(pCoo)_1_pCoo_CR942285*	-	-	IncFII(pSE11)_1_pSE11_AP009242*	IncFII_1__AY458016*	-	-	-	-	-	-	-	-	-	-	-	-	-	-	-	-	-	-	-
11657_6#91	-	-	Col(MG828)_1__NC_008486*	-	-	-	-	-	-	-	-	-	-	-	IncFIA(HI1)_1_HI1_AF250878*?	IncFIA_1__AP001918*	-	-	-	-	-	IncFII(29)_1_pUTI89_CP003035*	-	-	-	IncFII(pCoo)_1_pCoo_CR942285*	-	-	IncFII(pSE11)_1_pSE11_AP009242*	IncFII_1__AY458016	-	-	-	-	-	-	-	-	-	-	-	-	-	-	-	-	-	-	-
11657_6#94	-	-	Col(MG828)_1__NC_008486*	-	-	-	-	-	-	-	-	-	-	-	IncFIA(HI1)_1_HI1_AF250878*?	IncFIA_1__AP001918*	-	-	-	-	-	IncFII(29)_1_pUTI89_CP003035*	-	-	-	IncFII(pCoo)_1_pCoo_CR942285*	-	-	IncFII(pSE11)_1_pSE11_AP009242*	IncFII_1__AY458016	-	-	-	-	-	-	-	-	-	-	-	-	-	-	-	-	-	-	-
11657_6#96	-	-	-	-	Col156_1__NC_009781*?	-	-	ColpVC_1__JX133088*?	-	-	-	-	-	-	-	-	IncFIB(AP001918)_1__AP001918*	-	-	-	-	IncFII(29)_1_pUTI89_CP003035*	-	-	-	IncFII(pCoo)_1_pCoo_CR942285*	-	IncFII(pRSB107)_1_pRSB107_AJ851089*	IncFII(pSE11)_1_pSE11_AP009242*	IncFII_1__AY458016*	-	IncFII_1_pSFO_AF401292*	-	-	-	-	-	-	-	-	-	-	-	-	-	-	-	-	-
11657_7#12	-	-	Col(MG828)_1__NC_008486*	-	-	-	-	-	-	-	-	-	-	-	IncFIA(HI1)_1_HI1_AF250878*?	IncFIA_1__AP001918*	-	-	-	-	-	IncFII(29)_1_pUTI89_CP003035*	-	-	-	IncFII(pCoo)_1_pCoo_CR942285*	-	-	IncFII(pSE11)_1_pSE11_AP009242*	IncFII_1__AY458016	-	-	-	-	-	-	-	-	-	-	-	-	-	-	-	-	-	-	-
11657_7#21	-	-	-	-	-	-	-	-	-	-	-	-	-	-	-	IncFIA_1__AP001918*?	IncFIB(AP001918)_1__AP001918*	-	-	-	-	IncFII(29)_1_pUTI89_CP003035*	-	-	-	IncFII(pCoo)_1_pCoo_CR942285*	-	-	IncFII(pSE11)_1_pSE11_AP009242*	IncFII_1__AY458016*	-	-	-	-	-	-	-	-	-	-	-	-	-	-	-	-	-	-	-
11657_7#22	-	-	Col(MG828)_1__NC_008486*	-	Col156_1__NC_009781*	-	-	-	-	-	-	-	-	-	IncFIA(HI1)_1_HI1_AF250878*?	IncFIA_1__AP001918	IncFIB(AP001918)_1__AP001918*	-	-	-	-	IncFII(29)_1_pUTI89_CP003035*	-	-	-	-	IncFII(pHN7A8)_1_pHN7A8_JN232517*	IncFII(pRSB107)_1_pRSB107_AJ851089	-	-	-	IncFII_1_pSFO_AF401292*	-	-	-	-	-	-	-	-	-	-	-	-	-	-	-	-	-
11657_7#23	-	-	Col(MG828)_1__NC_008486*	-	-	-	-	-	-	-	-	-	-	-	-	IncFIA_1__AP001918*	-	-	-	-	-	IncFII(29)_1_pUTI89_CP003035*	-	-	-	IncFII(pCoo)_1_pCoo_CR942285*	-	-	IncFII(pSE11)_1_pSE11_AP009242*	IncFII_1__AY458016*	-	IncFII_1_pSFO_AF401292*	-	-	-	-	-	-	-	-	-	-	-	-	-	-	-	-	-
11657_7#47	-	-	-	-	Col156_1__NC_009781*	-	-	-	-	-	-	-	-	-	-	IncFIA_1__AP001918*	IncFIB(AP001918)_1__AP001918*	-	-	-	-	IncFII(29)_1_pUTI89_CP003035*	-	-	-	IncFII(pCoo)_1_pCoo_CR942285*	-	-	IncFII(pSE11)_1_pSE11_AP009242*	IncFII_1__AY458016*	-	-	-	-	-	-	-	-	-	-	IncN_1__AY046276*	-	-	-	-	-	-	-	-
11657_7#52	Col(BS512)_1__NC_010656?	-	Col(MG828)_1__NC_008486*	-	Col156_1__NC_009781*	-	ColRNAI_1__DQ298019*	-	-	-	-	-	-	-	IncFIA(HI1)_1_HI1_AF250878*?	IncFIA_1__AP001918*	-	-	-	-	-	IncFII(29)_1_pUTI89_CP003035*	-	-	-	IncFII(pCoo)_1_pCoo_CR942285*	-	-	IncFII(pSE11)_1_pSE11_AP009242*	IncFII_1__AY458016	-	-	-	-	-	-	-	-	-	-	-	-	-	-	-	-	-	-	-
11657_7#53	-	-	Col(MG828)_1__NC_008486*	-	-	-	-	-	-	-	-	-	-	-	IncFIA(HI1)_1_HI1_AF250878*?	IncFIA_1__AP001918*	-	-	-	-	-	IncFII(29)_1_pUTI89_CP003035*	-	-	-	IncFII(pCoo)_1_pCoo_CR942285*	-	-	IncFII(pSE11)_1_pSE11_AP009242*	IncFII_1__AY458016	-	-	-	-	-	-	-	-	-	-	-	-	-	-	-	-	-	-	-
11657_7#54	-	-	Col(MG828)_1__NC_008486*?	-	-	-	-	-	-	-	-	-	-	-	IncFIA(HI1)_1_HI1_AF250878*?	IncFIA_1__AP001918*	-	-	-	-	-	IncFII(29)_1_pUTI89_CP003035*	-	-	-	IncFII(pCoo)_1_pCoo_CR942285*	-	-	IncFII(pSE11)_1_pSE11_AP009242*	IncFII_1__AY458016	-	-	-	-	-	-	-	-	-	-	-	-	-	-	-	-	-	-	-
11657_7#55	-	-	-	-	Col156_1__NC_009781*	-	-	-	-	-	-	-	-	-	-	IncFIA_1__AP001918	IncFIB(AP001918)_1__AP001918*	-	-	-	-	IncFII(29)_1_pUTI89_CP003035*	-	-	-	-	IncFII(pHN7A8)_1_pHN7A8_JN232517*	IncFII(pRSB107)_1_pRSB107_AJ851089	-	-	-	IncFII_1_pSFO_AF401292*	-	-	-	-	-	-	-	-	-	-	-	-	-	-	-	-	-
11657_7#56	Col(BS512)_1__NC_010656	-	Col(MG828)_1__NC_008486*	-	Col156_1__NC_009781*	-	ColRNAI_1__DQ298019*	-	-	-	-	-	-	-	-	IncFIA_1__AP001918*	-	-	-	-	-	IncFII(29)_1_pUTI89_CP003035*	-	-	-	IncFII(pCoo)_1_pCoo_CR942285*	-	-	IncFII(pSE11)_1_pSE11_AP009242*	IncFII_1__AY458016	-	-	-	-	-	-	-	-	-	-	-	-	-	-	-	-	-	-	-
11657_7#57	-	-	-	-	-	-	-	-	-	-	-	-	-	-	-	IncFIA_1__AP001918	IncFIB(AP001918)_1__AP001918*	-	-	-	-	IncFII(29)_1_pUTI89_CP003035*	-	-	-	-	IncFII(pHN7A8)_1_pHN7A8_JN232517*	IncFII(pRSB107)_1_pRSB107_AJ851089	-	-	-	IncFII_1_pSFO_AF401292*	-	-	-	-	-	-	-	-	-	-	-	-	-	-	-	-	-
11657_7#58	-	-	Col(MG828)_1__NC_008486*	-	-	-	-	-	-	-	-	-	-	-	IncFIA(HI1)_1_HI1_AF250878*?	IncFIA_1__AP001918*	-	-	-	-	-	IncFII(29)_1_pUTI89_CP003035*	-	-	-	IncFII(pCoo)_1_pCoo_CR942285*	-	-	IncFII(pSE11)_1_pSE11_AP009242*	IncFII_1__AY458016	-	-	-	-	-	-	-	-	-	-	-	-	IncX1_1__EU370913*	IncX1_2__CP003417*	IncX1_3__CP001123*	IncX1_4__JN935898*	-	-	-
11657_7#59	-	-	Col(MG828)_1__NC_008486*	-	Col156_1__NC_009781*	-	-	-	-	-	-	-	-	-	IncFIA(HI1)_1_HI1_AF250878*?	IncFIA_1__AP001918*	IncFIB(AP001918)_1__AP001918*	-	-	-	-	IncFII(29)_1_pUTI89_CP003035*	-	-	-	IncFII(pCoo)_1_pCoo_CR942285*	-	-	IncFII(pSE11)_1_pSE11_AP009242*	IncFII_1__AY458016	-	-	-	-	-	-	-	-	-	-	-	-	-	-	-	-	-	-	-
11657_7#66	-	-	Col(MG828)_1__NC_008486*	-	-	-	ColRNAI_1__DQ298019*	-	-	-	-	-	-	-	IncFIA(HI1)_1_HI1_AF250878*?	IncFIA_1__AP001918*	-	-	-	-	-	IncFII(29)_1_pUTI89_CP003035*	-	-	-	IncFII(pCoo)_1_pCoo_CR942285*	-	-	IncFII(pSE11)_1_pSE11_AP009242*	IncFII_1__AY458016	-	-	-	-	-	-	-	-	-	-	-	-	-	-	-	-	-	-	-
11657_7#7	-	-	-	-	-	-	-	-	-	-	-	-	-	-	-	-	IncFIB(AP001918)_1__AP001918*	-	-	-	-	IncFII(29)_1_pUTI89_CP003035*	-	-	-	IncFII(pCoo)_1_pCoo_CR942285*	-	IncFII(pRSB107)_1_pRSB107_AJ851089*	IncFII(pSE11)_1_pSE11_AP009242*	IncFII_1__AY458016*	-	IncFII_1_pSFO_AF401292*	-	-	-	-	-	-	-	-	-	-	-	-	-	-	-	-	-
11657_7#70	-	-	Col(MG828)_1__NC_008486*	-	-	-	-	-	-	-	IncB/O/K/Z_1__CU928147*	IncB/O/K/Z_2_GU256641*?	IncB/O/K/Z_3_GQ259888*	IncB/O/K/Z_4_FN868832*	IncFIA(HI1)_1_HI1_AF250878*?	IncFIA_1__AP001918*	-	-	-	-	-	IncFII(29)_1_pUTI89_CP003035*	-	-	-	IncFII(pCoo)_1_pCoo_CR942285*	-	-	IncFII(pSE11)_1_pSE11_AP009242*	IncFII_1__AY458016	-	-	-	-	-	-	-	-	-	-	-	-	-	-	-	-	-	-	-
11657_7#73	-	-	-	-	-	-	-	-	-	-	-	-	-	-	IncFIA(HI1)_1_HI1_AF250878*?	IncFIA_1__AP001918*	-	-	-	-	-	IncFII(29)_1_pUTI89_CP003035*	-	-	-	IncFII(pCoo)_1_pCoo_CR942285*	-	-	IncFII(pSE11)_1_pSE11_AP009242*	IncFII_1__AY458016	-	-	-	-	-	-	-	-	-	-	-	-	-	-	-	-	-	-	-
11657_7#77	-	-	-	-	Col156_1__NC_009781*?	-	-	-	-	-	-	-	-	-	-	-	-	-	-	-	-	-	-	-	-	-	-	-	-	-	-	-	-	-	-	-	-	-	-	-	-	-	-	-	-	-	-	-	-
11657_7#78	-	-	-	-	-	-	-	-	-	-	-	-	-	-	IncFIA(HI1)_1_HI1_AF250878*?	IncFIA_1__AP001918*	-	-	-	-	-	IncFII(29)_1_pUTI89_CP003035*	-	-	-	IncFII(pCoo)_1_pCoo_CR942285*	-	-	IncFII(pSE11)_1_pSE11_AP009242*	IncFII_1__AY458016*	-	-	-	-	-	-	-	-	-	-	-	-	-	-	-	-	-	-	-
11657_7#89	-	-	Col(MG828)_1__NC_008486*	-	Col156_1__NC_009781*?	-	-	-	-	-	-	-	-	-	IncFIA(HI1)_1_HI1_AF250878*?	IncFIA_1__AP001918*	-	-	-	-	-	IncFII(29)_1_pUTI89_CP003035*	-	-	-	IncFII(pCoo)_1_pCoo_CR942285*	-	-	IncFII(pSE11)_1_pSE11_AP009242*	IncFII_1__AY458016	-	-	-	-	-	-	-	-	-	-	-	-	-	-	-	-	-	-	-
11657_7#95	-	-	-	-	-	-	-	-	-	-	-	-	-	-	IncFIA(HI1)_1_HI1_AF250878*?	IncFIA_1__AP001918*	-	-	-	-	-	IncFII(29)_1_pUTI89_CP003035*	-	-	-	IncFII(pCoo)_1_pCoo_CR942285*	-	-	IncFII(pSE11)_1_pSE11_AP009242*	IncFII_1__AY458016	-	-	-	-	-	-	-	-	-	-	-	-	-	-	-	-	-	-	-
11658_3#15	-	-	-	-	-	-	-	-	-	-	-	-	-	-	IncFIA(HI1)_1_HI1_AF250878*?	IncFIA_1__AP001918*?	IncFIB(AP001918)_1__AP001918*	-	-	-	-	IncFII(29)_1_pUTI89_CP003035*	-	-	-	IncFII(pCoo)_1_pCoo_CR942285*	-	-	IncFII(pSE11)_1_pSE11_AP009242*	IncFII_1__AY458016*	-	-	-	-	-	-	-	-	-	-	-	-	-	-	-	-	-	-	-
11658_3#16	-	-	-	-	Col156_1__NC_009781*?	-	-	-	-	-	-	-	-	-	-	IncFIA_1__AP001918	IncFIB(AP001918)_1__AP001918*	-	-	-	-	IncFII(29)_1_pUTI89_CP003035*	-	-	-	-	IncFII(pHN7A8)_1_pHN7A8_JN232517*	IncFII(pRSB107)_1_pRSB107_AJ851089	-	-	-	IncFII_1_pSFO_AF401292*	-	-	-	-	-	-	-	-	-	-	-	-	-	-	-	-	-
11658_3#18	Col(BS512)_1__NC_010656*?	-	-	-	Col156_1__NC_009781*	-	ColRNAI_1__DQ298019*?	-	-	-	-	-	-	-	-	IncFIA_1__AP001918	IncFIB(AP001918)_1__AP001918*	-	-	-	-	IncFII(29)_1_pUTI89_CP003035*	-	-	-	IncFII(pCoo)_1_pCoo_CR942285*	IncFII(pHN7A8)_1_pHN7A8_JN232517*	IncFII(pRSB107)_1_pRSB107_AJ851089*	IncFII(pSE11)_1_pSE11_AP009242*	IncFII_1__AY458016*	-	IncFII_1_pSFO_AF401292*	-	-	-	-	-	-	-	-	-	-	-	-	-	-	-	-	-
11658_3#31	-	-	-	-	Col156_1__NC_009781*	-	-	-	-	-	-	-	-	-	IncFIA(HI1)_1_HI1_AF250878*?	IncFIA_1__AP001918*?	IncFIB(AP001918)_1__AP001918*	-	-	-	-	IncFII(29)_1_pUTI89_CP003035*	-	-	-	-	IncFII(pHN7A8)_1_pHN7A8_JN232517*	IncFII(pRSB107)_1_pRSB107_AJ851089	-	-	-	IncFII_1_pSFO_AF401292*	-	-	-	-	-	-	-	-	-	-	-	-	-	-	-	-	-
11658_3#36	-	Col(KPHS6)_1__NC_016841*?	-	-	-	-	-	-	-	-	-	-	-	-	IncFIA(HI1)_1_HI1_AF250878*?	IncFIA_1__AP001918*?	IncFIB(AP001918)_1__AP001918*	-	-	-	-	IncFII(29)_1_pUTI89_CP003035*	-	-	-	IncFII(pCoo)_1_pCoo_CR942285*	-	-	IncFII(pSE11)_1_pSE11_AP009242*	IncFII_1__AY458016*	-	-	-	-	-	-	-	-	IncN2_1__JF785549*	IncN3_1__EF219134*	-	-	-	-	-	-	-	-	-
11658_3#38	Col(BS512)_1__NC_010656	-	Col(MG828)_1__NC_008486*	-	-	-	-	-	-	-	-	-	-	-	IncFIA(HI1)_1_HI1_AF250878*?	IncFIA_1__AP001918*	IncFIB(AP001918)_1__AP001918*	-	-	-	-	IncFII(29)_1_pUTI89_CP003035*?	-	-	-	-	IncFII(pHN7A8)_1_pHN7A8_JN232517*?	IncFII(pRSB107)_1_pRSB107_AJ851089*?	-	-	-	IncFII_1_pSFO_AF401292*?	-	-	-	-	-	-	-	-	-	-	-	-	-	-	-	-	-
11658_3#4	-	-	Col(MG828)_1__NC_008486*	-	-	-	ColRNAI_1__DQ298019*	-	-	-	-	-	-	-	-	-	-	-	-	-	-	-	-	-	-	-	-	-	-	-	-	-	-	-	-	-	-	-	-	-	-	-	IncX1_1__EU370913*	IncX1_2__CP003417*	IncX1_3__CP001123*	IncX1_4__JN935898*	-	-	-
11658_3#41	-	-	Col(MG828)_1__NC_008486*	-	-	-	ColRNAI_1__DQ298019*?	-	-	-	-	-	-	-	IncFIA(HI1)_1_HI1_AF250878*?	IncFIA_1__AP001918*	IncFIB(AP001918)_1__AP001918*	-	-	-	-	IncFII(29)_1_pUTI89_CP003035*	-	-	-	IncFII(pCoo)_1_pCoo_CR942285*	-	-	IncFII(pSE11)_1_pSE11_AP009242*	IncFII_1__AY458016*	-	-	-	-	IncI1_1_Alpha_AP005147	-	-	-	-	-	-	-	-	-	-	-	-	IncX4_1__CP002895*	-
11658_3#42	-	-	-	-	-	-	ColRNAI_1__DQ298019*?	-	-	-	-	-	-	-	IncFIA(HI1)_1_HI1_AF250878*?	IncFIA_1__AP001918*	-	-	-	-	-	IncFII(29)_1_pUTI89_CP003035*	-	-	-	IncFII(pCoo)_1_pCoo_CR942285*	-	-	IncFII(pSE11)_1_pSE11_AP009242*	IncFII_1__AY458016	-	-	-	-	-	IncI2_1_Delta_AP002527*	IncI2_1__KP347127*	-	-	-	-	-	-	-	-	-	-	IncX4_1__CP002895	-
11658_3#55	-	-	-	-	-	-	-	-	-	-	-	-	-	-	IncFIA(HI1)_1_HI1_AF250878*?	IncFIA_1__AP001918*?	IncFIB(AP001918)_1__AP001918*	-	-	-	-	IncFII(29)_1_pUTI89_CP003035*	-	-	-	IncFII(pCoo)_1_pCoo_CR942285*	-	-	IncFII(pSE11)_1_pSE11_AP009242*	IncFII_1__AY458016*	-	-	-	-	-	-	-	-	-	-	-	-	-	-	-	-	-	-	-
11658_3#56	-	-	Col(MG828)_1__NC_008486*?	-	-	-	-	-	-	-	-	-	-	-	IncFIA(HI1)_1_HI1_AF250878*?	IncFIA_1__AP001918*	IncFIB(AP001918)_1__AP001918*	-	-	-	-	IncFII(29)_1_pUTI89_CP003035*	-	-	-	IncFII(pCoo)_1_pCoo_CR942285*	-	-	IncFII(pSE11)_1_pSE11_AP009242*	IncFII_1__AY458016*	-	-	-	-	-	-	-	-	-	-	-	-	-	-	-	-	-	-	-
11658_3#70	-	-	-	-	-	Col8282_1__DQ995353*?	ColRNAI_1__DQ298019*	-	-	-	-	-	-	-	-	-	-	-	-	-	-	IncFII(29)_1_pUTI89_CP003035*	-	-	-	IncFII(pCoo)_1_pCoo_CR942285*	-	-	IncFII(pSE11)_1_pSE11_AP009242*	IncFII_1__AY458016*	-	IncFII_1_pSFO_AF401292*	-	-	-	-	-	-	-	-	-	-	-	-	-	-	-	-	-
11658_3#74	-	-	Col(MG828)_1__NC_008486*	-	-	Col8282_1__DQ995353*?	-	-	-	-	-	-	-	-	IncFIA(HI1)_1_HI1_AF250878*?	IncFIA_1__AP001918*	-	-	-	-	-	IncFII(29)_1_pUTI89_CP003035*	-	-	-	IncFII(pCoo)_1_pCoo_CR942285*	-	-	IncFII(pSE11)_1_pSE11_AP009242*	IncFII_1__AY458016	-	-	-	-	-	-	-	-	-	-	-	-	-	-	-	-	-	-	-
11658_3#8	-	-	Col(MG828)_1__NC_008486*	-	-	-	-	-	-	-	-	-	-	-	-	-	IncFIB(AP001918)_1__AP001918*	-	-	-	IncFIC(FII)_1__AP001918*	IncFII(29)_1_pUTI89_CP003035*	-	-	-	IncFII(pCoo)_1_pCoo_CR942285*	-	-	IncFII(pSE11)_1_pSE11_AP009242*	IncFII_1__AY458016*	-	-	-	-	-	-	-	-	-	-	-	-	-	-	-	-	-	-	-
11658_3#86	-	-	Col(MG828)_1__NC_008486*?	-	-	-	ColRNAI_1__DQ298019*?	-	-	-	-	-	-	-	IncFIA(HI1)_1_HI1_AF250878*?	IncFIA_1__AP001918	IncFIB(AP001918)_1__AP001918*	-	-	-	-	IncFII(29)_1_pUTI89_CP003035*	-	-	-	-	IncFII(pHN7A8)_1_pHN7A8_JN232517*	IncFII(pRSB107)_1_pRSB107_AJ851089	-	-	-	IncFII_1_pSFO_AF401292*	-	-	-	-	-	-	-	-	-	-	-	-	-	-	-	-	-
11658_3#94	-	-	Col(MG828)_1__NC_008486*?	-	-	-	-	-	-	-	-	-	-	-	IncFIA(HI1)_1_HI1_AF250878*?	IncFIA_1__AP001918*?	IncFIB(AP001918)_1__AP001918*	-	-	-	-	IncFII(29)_1_pUTI89_CP003035*	-	-	-	IncFII(pCoo)_1_pCoo_CR942285*	-	-	IncFII(pSE11)_1_pSE11_AP009242*	IncFII_1__AY458016*	-	IncFII_1_pSFO_AF401292*	-	-	-	-	-	-	-	-	-	-	-	-	-	-	-	-	-
11658_4#18	-	-	Col(MG828)_1__NC_008486*	-	-	-	-	-	-	-	-	-	-	-	-	IncFIA_1__AP001918*	-	-	-	-	-	IncFII(29)_1_pUTI89_CP003035*	-	-	-	IncFII(pCoo)_1_pCoo_CR942285*	-	-	IncFII(pSE11)_1_pSE11_AP009242*	IncFII_1__AY458016	-	-	-	-	-	-	-	-	-	-	-	-	-	-	-	-	-	-	-
11658_4#22	-	-	-	-	-	-	ColRNAI_1__DQ298019*	-	-	-	-	-	-	-	-	-	-	-	-	-	-	-	-	-	-	-	-	-	-	-	-	-	-	-	-	-	-	-	-	-	-	-	-	-	-	-	-	-	-
11658_4#43	-	-	-	Col(MP18)_1__NC_013652*?	Col156_1__NC_009781*	-	-	-	-	-	-	-	-	-	-	-	IncFIB(AP001918)_1__AP001918*	-	-	-	-	IncFII(29)_1_pUTI89_CP003035*	-	-	-	IncFII(pCoo)_1_pCoo_CR942285*	IncFII(pHN7A8)_1_pHN7A8_JN232517*	IncFII(pRSB107)_1_pRSB107_AJ851089*	IncFII(pSE11)_1_pSE11_AP009242*	IncFII_1__AY458016*	-	IncFII_1_pSFO_AF401292*	-	-	-	-	-	-	-	-	-	-	-	-	-	-	-	-	-
11658_4#48	-	-	-	-	-	-	-	-	-	-	-	-	-	-	-	-	IncFIB(AP001918)_1__AP001918*	-	-	-	-	IncFII(29)_1_pUTI89_CP003035*	IncFII(K)_1__CP000648*	-	-	IncFII(pCoo)_1_pCoo_CR942285*	IncFII(pHN7A8)_1_pHN7A8_JN232517*	IncFII(pRSB107)_1_pRSB107_AJ851089*	IncFII(pSE11)_1_pSE11_AP009242*	IncFII_1__AY458016*	IncFII_1_pKP91_CP000966*	IncFII_1_pSFO_AF401292*	-	-	-	-	-	-	-	-	IncN_1__AY046276*	-	-	-	-	-	-	-	-
11658_4#57	-	-	-	-	-	-	-	-	-	-	-	-	-	-	-	-	IncFIB(AP001918)_1__AP001918*	-	-	-	-	IncFII(29)_1_pUTI89_CP003035*	-	-	-	IncFII(pCoo)_1_pCoo_CR942285*	-	-	IncFII(pSE11)_1_pSE11_AP009242*	IncFII_1__AY458016*	-	-	-	-	-	-	-	-	-	-	-	-	-	-	-	-	-	-	-
11658_4#60	-	-	Col(MG828)_1__NC_008486*	-	-	-	-	-	-	-	-	-	-	-	-	-	IncFIB(AP001918)_1__AP001918*	-	-	-	-	IncFII(29)_1_pUTI89_CP003035*	-	-	-	IncFII(pCoo)_1_pCoo_CR942285*	-	-	IncFII(pSE11)_1_pSE11_AP009242*	IncFII_1__AY458016	-	-	-	-	-	-	-	-	-	-	-	-	-	-	-	-	-	-	-
11658_4#61	Col(BS512)_1__NC_010656	-	Col(MG828)_1__NC_008486*	-	-	-	-	-	-	-	-	-	-	-	IncFIA(HI1)_1_HI1_AF250878*?	IncFIA_1__AP001918*	-	-	-	-	-	IncFII(29)_1_pUTI89_CP003035*	-	-	-	IncFII(pCoo)_1_pCoo_CR942285*	-	-	IncFII(pSE11)_1_pSE11_AP009242*	IncFII_1__AY458016	-	-	-	-	-	-	-	-	-	-	-	-	-	-	-	-	-	-	-
11658_4#65	-	-	Col(MG828)_1__NC_008486*	-	-	-	-	-	-	-	-	-	-	-	-	IncFIA_1__AP001918*	-	-	-	-	-	IncFII(29)_1_pUTI89_CP003035*	-	-	-	IncFII(pCoo)_1_pCoo_CR942285*	-	-	IncFII(pSE11)_1_pSE11_AP009242*	IncFII_1__AY458016	-	-	-	-	-	-	-	-	-	-	-	-	-	-	-	-	-	-	-
11658_4#66	-	-	Col(MG828)_1__NC_008486*	-	-	-	-	-	-	-	-	-	-	-	IncFIA(HI1)_1_HI1_AF250878*?	IncFIA_1__AP001918*	-	-	-	-	-	IncFII(29)_1_pUTI89_CP003035*	-	-	-	IncFII(pCoo)_1_pCoo_CR942285*	-	-	IncFII(pSE11)_1_pSE11_AP009242*	IncFII_1__AY458016	-	-	-	-	-	-	-	-	-	-	-	-	-	-	-	-	-	-	-
11658_4#7	-	-	-	-	-	-	-	-	-	-	-	-	-	-	-	-	-	-	-	-	-	-	-	-	-	-	IncFII(pHN7A8)_1_pHN7A8_JN232517*	IncFII(pRSB107)_1_pRSB107_AJ851089*	-	-	-	IncFII_1_pSFO_AF401292*	-	-	IncI1_1_Alpha_AP005147	IncI2_1_Delta_AP002527	IncI2_1__KP347127*	-	-	-	-	-	-	-	-	-	-	-	-
11658_4#74	-	-	Col(MG828)_1__NC_008486*	-	-	-	-	-	-	-	-	-	-	-	IncFIA(HI1)_1_HI1_AF250878*?	IncFIA_1__AP001918*	-	-	-	-	-	IncFII(29)_1_pUTI89_CP003035*	-	-	-	IncFII(pCoo)_1_pCoo_CR942285*	-	-	IncFII(pSE11)_1_pSE11_AP009242*	IncFII_1__AY458016	-	-	-	-	-	-	-	-	-	-	-	-	IncX1_1__EU370913*	IncX1_2__CP003417*	IncX1_3__CP001123*	IncX1_4__JN935898*	-	-	-
11658_4#77	-	-	-	-	-	-	-	-	-	-	-	-	-	-	IncFIA(HI1)_1_HI1_AF250878*?	IncFIA_1__AP001918*	-	-	-	-	-	-	-	-	-	-	-	-	-	-	-	-	-	-	-	-	-	-	-	-	-	-	-	-	-	-	-	-	-
11658_4#80	-	-	Col(MG828)_1__NC_008486*?	-	-	-	-	-	-	-	-	-	-	-	-	IncFIA_1__AP001918*	-	-	-	-	-	IncFII(29)_1_pUTI89_CP003035*	-	-	-	IncFII(pCoo)_1_pCoo_CR942285*	-	-	IncFII(pSE11)_1_pSE11_AP009242*	IncFII_1__AY458016	-	-	-	-	-	-	-	-	-	-	-	-	-	-	-	-	-	-	-
11658_4#81	Col(BS512)_1__NC_010656	-	Col(MG828)_1__NC_008486*	-	-	-	-	-	-	-	-	-	-	-	IncFIA(HI1)_1_HI1_AF250878*?	IncFIA_1__AP001918*	IncFIB(AP001918)_1__AP001918*	-	-	-	-	-	-	-	-	-	IncFII(pHN7A8)_1_pHN7A8_JN232517*?	IncFII(pRSB107)_1_pRSB107_AJ851089*?	-	-	-	IncFII_1_pSFO_AF401292*?	-	-	-	-	-	-	-	-	-	-	-	-	-	-	-	-	-
11658_4#85	-	-	-	-	-	-	-	-	-	-	-	-	-	-	-	IncFIA_1__AP001918*	IncFIB(AP001918)_1__AP001918*	-	-	-	-	IncFII(29)_1_pUTI89_CP003035*	-	-	-	IncFII(pCoo)_1_pCoo_CR942285*	-	IncFII(pRSB107)_1_pRSB107_AJ851089*	IncFII(pSE11)_1_pSE11_AP009242*	IncFII_1__AY458016*	-	IncFII_1_pSFO_AF401292*	-	-	-	-	-	-	-	-	-	-	-	-	-	-	-	-	-
11658_5#11	-	-	Col(MG828)_1__NC_008486*	-	-	-	-	-	-	-	-	-	-	-	-	IncFIA_1__AP001918	IncFIB(AP001918)_1__AP001918*	-	-	-	-	IncFII(29)_1_pUTI89_CP003035*	-	-	-	-	IncFII(pHN7A8)_1_pHN7A8_JN232517*	IncFII(pRSB107)_1_pRSB107_AJ851089	-	-	-	IncFII_1_pSFO_AF401292*	-	-	-	-	-	-	-	-	-	-	-	-	-	-	-	-	-
11658_5#14	-	-	-	-	-	-	-	-	-	-	-	-	-	-	IncFIA(HI1)_1_HI1_AF250878*?	IncFIA_1__AP001918*?	IncFIB(AP001918)_1__AP001918*	-	-	-	-	IncFII(29)_1_pUTI89_CP003035*	-	-	-	IncFII(pCoo)_1_pCoo_CR942285*	-	-	IncFII(pSE11)_1_pSE11_AP009242*	IncFII_1__AY458016*	-	-	-	-	-	-	-	-	-	-	-	-	-	-	-	-	-	-	-
11658_5#19	-	-	Col(MG828)_1__NC_008486*	-	-	-	-	-	-	-	-	-	-	-	-	IncFIA_1__AP001918*	-	-	-	-	-	IncFII(29)_1_pUTI89_CP003035*	-	-	-	IncFII(pCoo)_1_pCoo_CR942285*	-	-	IncFII(pSE11)_1_pSE11_AP009242*	IncFII_1__AY458016	-	-	-	-	-	-	-	-	-	-	-	-	-	-	-	-	-	-	-
11658_5#2	Col(BS512)_1__NC_010656	-	Col(MG828)_1__NC_008486*	-	-	-	-	-	-	-	-	-	-	-	IncFIA(HI1)_1_HI1_AF250878*?	IncFIA_1__AP001918*	IncFIB(AP001918)_1__AP001918*	-	-	-	-	IncFII(29)_1_pUTI89_CP003035*?	-	-	-	-	IncFII(pHN7A8)_1_pHN7A8_JN232517*?	IncFII(pRSB107)_1_pRSB107_AJ851089*?	-	-	-	IncFII_1_pSFO_AF401292*	-	-	-	-	-	-	-	-	-	-	-	-	-	-	-	-	-
11658_5#26	-	-	-	-	-	-	-	-	-	-	-	-	-	-	-	IncFIA_1__AP001918*?	IncFIB(AP001918)_1__AP001918*	-	-	-	-	IncFII(29)_1_pUTI89_CP003035*	-	-	-	IncFII(pCoo)_1_pCoo_CR942285*	-	-	IncFII(pSE11)_1_pSE11_AP009242*	IncFII_1__AY458016*	-	-	-	-	-	-	-	-	-	-	-	-	-	-	-	-	-	-	-
11658_5#28	-	-	Col(MG828)_1__NC_008486*	-	-	-	-	-	-	-	-	-	-	-	IncFIA(HI1)_1_HI1_AF250878*?	IncFIA_1__AP001918*	-	-	-	-	-	IncFII(29)_1_pUTI89_CP003035*	-	-	-	IncFII(pCoo)_1_pCoo_CR942285*	-	-	IncFII(pSE11)_1_pSE11_AP009242*	IncFII_1__AY458016	-	-	-	-	-	-	-	-	-	-	-	-	-	-	-	-	-	-	-
11658_5#32	-	-	-	-	Col156_1__NC_009781*	-	-	-	-	-	-	-	-	-	IncFIA(HI1)_1_HI1_AF250878*?	IncFIA_1__AP001918	-	-	-	-	-	IncFII(29)_1_pUTI89_CP003035*	-	-	-	-	IncFII(pHN7A8)_1_pHN7A8_JN232517*	IncFII(pRSB107)_1_pRSB107_AJ851089	-	-	-	IncFII_1_pSFO_AF401292*	-	-	-	-	-	-	-	-	-	-	-	-	-	-	-	-	-
11658_5#41	-	-	-	-	-	-	-	-	-	-	-	-	-	-	IncFIA(HI1)_1_HI1_AF250878*?	IncFIA_1__AP001918*?	IncFIB(AP001918)_1__AP001918*	-	-	-	-	IncFII(29)_1_pUTI89_CP003035*	-	-	-	IncFII(pCoo)_1_pCoo_CR942285*	-	-	IncFII(pSE11)_1_pSE11_AP009242*	IncFII_1__AY458016*	-	-	-	-	-	-	-	-	-	-	-	-	-	-	-	-	-	-	-
11658_5#42	-	-	-	-	Col156_1__NC_009781*	-	-	-	-	-	-	-	-	-	-	IncFIA_1__AP001918*	-	IncFIB(S)_1__FN432031*	IncFIB(pB171)_1_pB171_AB024946*	-	-	IncFII(29)_1_pUTI89_CP003035*	-	-	-	-	IncFII(pHN7A8)_1_pHN7A8_JN232517*	IncFII(pRSB107)_1_pRSB107_AJ851089	-	-	-	IncFII_1_pSFO_AF401292*	-	-	-	-	-	-	-	-	-	-	-	-	-	-	-	-	-
11658_5#44	Col(BS512)_1__NC_010656	-	Col(MG828)_1__NC_008486*	-	-	-	ColRNAI_1__DQ298019*	-	-	-	-	-	-	-	-	IncFIA_1__AP001918*	IncFIB(AP001918)_1__AP001918*	-	-	-	-	-	-	-	-	-	IncFII(pHN7A8)_1_pHN7A8_JN232517*?	IncFII(pRSB107)_1_pRSB107_AJ851089*?	-	-	-	IncFII_1_pSFO_AF401292*?	-	-	-	-	-	-	-	-	-	-	-	-	-	-	-	-	-
11658_5#5	-	-	-	-	-	-	-	-	-	-	-	-	-	-	IncFIA(HI1)_1_HI1_AF250878*?	IncFIA_1__AP001918*	-	-	-	-	-	IncFII(29)_1_pUTI89_CP003035*	-	-	-	IncFII(pCoo)_1_pCoo_CR942285*	-	-	IncFII(pSE11)_1_pSE11_AP009242*	IncFII_1__AY458016	-	-	-	-	-	-	-	-	-	-	-	-	-	-	-	-	-	IncX4_1__CP002895	-
11658_5#53	-	-	-	-	Col156_1__NC_009781*	-	-	-	-	-	-	-	-	-	-	-	IncFIB(AP001918)_1__AP001918*	-	-	-	-	IncFII(29)_1_pUTI89_CP003035*	-	-	-	IncFII(pCoo)_1_pCoo_CR942285*	-	IncFII(pRSB107)_1_pRSB107_AJ851089*	IncFII(pSE11)_1_pSE11_AP009242*	IncFII_1__AY458016*	-	IncFII_1_pSFO_AF401292*	-	-	-	-	-	-	-	-	-	-	-	-	-	-	-	-	-
11658_5#57	-	-	-	-	-	-	ColRNAI_1__DQ298019*?	-	-	-	-	-	-	-	-	-	IncFIB(AP001918)_1__AP001918*	-	-	-	-	IncFII(29)_1_pUTI89_CP003035*	-	-	-	IncFII(pCoo)_1_pCoo_CR942285*	-	-	IncFII(pSE11)_1_pSE11_AP009242*	IncFII_1__AY458016	-	-	-	-	-	-	-	-	-	-	-	-	IncX1_1__EU370913*	IncX1_2__CP003417*	IncX1_3__CP001123*	IncX1_4__JN935898*	-	-	-
11658_5#66	-	-	Col(MG828)_1__NC_008486*	-	-	-	-	-	-	-	-	-	-	-	-	IncFIA_1__AP001918*	IncFIB(AP001918)_1__AP001918*	-	-	-	-	IncFII(29)_1_pUTI89_CP003035*	-	-	-	IncFII(pCoo)_1_pCoo_CR942285*	-	-	IncFII(pSE11)_1_pSE11_AP009242*	IncFII_1__AY458016*	-	-	-	-	-	-	-	-	-	-	-	-	-	-	-	-	-	-	-
11658_5#87	-	-	Col(MG828)_1__NC_008486*	-	-	-	-	-	-	-	-	-	-	-	IncFIA(HI1)_1_HI1_AF250878*?	IncFIA_1__AP001918*	IncFIB(AP001918)_1__AP001918*	-	-	-	-	IncFII(29)_1_pUTI89_CP003035*	-	-	-	IncFII(pCoo)_1_pCoo_CR942285*	-	-	IncFII(pSE11)_1_pSE11_AP009242*	IncFII_1__AY458016*	-	-	-	-	-	-	-	-	-	-	-	-	-	-	-	-	-	-	-
11658_6#10	Col(BS512)_1__NC_010656?	-	Col(MG828)_1__NC_008486*	-	Col156_1__NC_009781*	Col8282_1__DQ995353	-	-	-	-	-	IncB/O/K/Z_2_GU256641*?	-	-	-	IncFIA_1__AP001918*?	IncFIB(AP001918)_1__AP001918*	-	-	-	-	IncFII(29)_1_pUTI89_CP003035*	-	-	-	IncFII(pCoo)_1_pCoo_CR942285*	-	-	IncFII(pSE11)_1_pSE11_AP009242*	IncFII_1__AY458016*	-	-	-	-	-	-	-	-	-	-	-	-	-	-	-	-	-	-	-
11658_6#13	-	-	-	-	-	-	-	-	-	-	-	-	-	-	IncFIA(HI1)_1_HI1_AF250878*?	IncFIA_1__AP001918*	-	-	-	-	-	IncFII(29)_1_pUTI89_CP003035*	-	-	-	IncFII(pCoo)_1_pCoo_CR942285*	-	-	IncFII(pSE11)_1_pSE11_AP009242*	IncFII_1__AY458016	-	-	-	-	-	-	-	-	-	-	-	-	-	-	-	-	-	-	-
11658_6#22	-	-	-	-	Col156_1__NC_009781*?	-	-	-	-	-	-	-	-	-	-	IncFIA_1__AP001918	IncFIB(AP001918)_1__AP001918*	-	-	-	-	IncFII(29)_1_pUTI89_CP003035*	-	-	-	-	IncFII(pHN7A8)_1_pHN7A8_JN232517*	IncFII(pRSB107)_1_pRSB107_AJ851089	-	-	-	IncFII_1_pSFO_AF401292*	-	-	IncI1_1_Alpha_AP005147*?	-	-	-	-	-	-	-	-	-	-	-	-	-	-
11658_6#34	Col(BS512)_1__NC_010656	-	-	-	-	-	-	-	-	-	-	-	-	-	IncFIA(HI1)_1_HI1_AF250878*?	IncFIA_1__AP001918*	-	-	-	-	-	IncFII(29)_1_pUTI89_CP003035*	-	-	-	IncFII(pCoo)_1_pCoo_CR942285*	-	-	IncFII(pSE11)_1_pSE11_AP009242*	IncFII_1__AY458016	-	-	-	-	-	-	-	-	-	-	-	-	-	-	-	-	-	-	-
11658_6#41	-	-	Col(MG828)_1__NC_008486*	-	Col156_1__NC_009781*	-	-	-	-	-	-	-	-	-	IncFIA(HI1)_1_HI1_AF250878*?	IncFIA_1__AP001918	IncFIB(AP001918)_1__AP001918*	-	-	-	-	IncFII(29)_1_pUTI89_CP003035*	-	-	-	-	IncFII(pHN7A8)_1_pHN7A8_JN232517*	IncFII(pRSB107)_1_pRSB107_AJ851089	-	-	-	IncFII_1_pSFO_AF401292*	-	-	-	-	-	-	-	-	-	-	-	-	-	-	-	-	-
11658_6#43	-	-	Col(MG828)_1__NC_008486*	-	Col156_1__NC_009781*	-	ColRNAI_1__DQ298019*?	-	-	-	-	-	-	-	IncFIA(HI1)_1_HI1_AF250878*?	IncFIA_1__AP001918	IncFIB(AP001918)_1__AP001918*	-	-	-	-	IncFII(29)_1_pUTI89_CP003035*	-	-	-	-	IncFII(pHN7A8)_1_pHN7A8_JN232517*	IncFII(pRSB107)_1_pRSB107_AJ851089	-	-	-	IncFII_1_pSFO_AF401292*	-	-	-	-	-	-	-	-	-	-	-	-	-	-	-	-	-
11658_6#53	-	-	-	-	Col156_1__NC_009781*?	-	-	-	-	-	IncB/O/K/Z_1__CU928147*	IncB/O/K/Z_2_GU256641*	IncB/O/K/Z_3_GQ259888*	IncB/O/K/Z_4_FN868832*?	-	-	IncFIB(AP001918)_1__AP001918*	-	-	-	-	IncFII(29)_1_pUTI89_CP003035*	-	-	-	IncFII(pCoo)_1_pCoo_CR942285*	-	-	IncFII(pSE11)_1_pSE11_AP009242*	IncFII_1__AY458016*	-	IncFII_1_pSFO_AF401292*	-	-	-	-	-	-	-	-	-	-	-	-	-	-	-	-	-
11658_6#64	-	-	-	-	-	-	-	-	-	-	-	-	-	-	IncFIA(HI1)_1_HI1_AF250878*?	IncFIA_1__AP001918*	-	-	-	-	-	IncFII(29)_1_pUTI89_CP003035*	-	-	-	IncFII(pCoo)_1_pCoo_CR942285*	-	-	IncFII(pSE11)_1_pSE11_AP009242*	IncFII_1__AY458016	-	-	-	-	-	-	-	-	-	-	-	-	-	-	-	-	-	-	-
11658_6#73	-	-	-	-	-	-	-	-	-	-	-	-	-	-	IncFIA(HI1)_1_HI1_AF250878*?	IncFIA_1__AP001918	IncFIB(AP001918)_1__AP001918*	-	-	-	-	IncFII(29)_1_pUTI89_CP003035*	-	-	-	-	IncFII(pHN7A8)_1_pHN7A8_JN232517*	IncFII(pRSB107)_1_pRSB107_AJ851089	-	-	-	IncFII_1_pSFO_AF401292*	-	-	-	-	-	-	-	-	-	-	-	-	-	-	-	IncX4_1__CP002895	-
11658_6#81	-	-	Col(MG828)_1__NC_008486*?	-	-	-	-	-	-	-	-	-	-	-	IncFIA(HI1)_1_HI1_AF250878*?	IncFIA_1__AP001918*	-	-	-	-	-	IncFII(29)_1_pUTI89_CP003035*	-	-	-	IncFII(pCoo)_1_pCoo_CR942285*	-	-	IncFII(pSE11)_1_pSE11_AP009242*	IncFII_1__AY458016	-	-	-	-	-	-	-	-	-	-	-	-	-	-	-	-	-	-	-
11658_6#82	-	-	-	-	Col156_1__NC_009781*	-	ColRNAI_1__DQ298019*?	-	-	-	-	-	-	-	-	IncFIA_1__AP001918	IncFIB(AP001918)_1__AP001918*	-	-	-	-	IncFII(29)_1_pUTI89_CP003035*	-	-	-	-	IncFII(pHN7A8)_1_pHN7A8_JN232517*	IncFII(pRSB107)_1_pRSB107_AJ851089	-	-	-	IncFII_1_pSFO_AF401292*	-	-	-	-	-	-	-	-	-	-	-	-	-	-	-	-	-
11658_6#88	Col(BS512)_1__NC_010656	-	-	-	-	-	-	-	-	-	-	-	-	-	IncFIA(HI1)_1_HI1_AF250878*?	IncFIA_1__AP001918*	-	-	-	-	-	IncFII(29)_1_pUTI89_CP003035*	-	-	-	IncFII(pCoo)_1_pCoo_CR942285*	-	-	IncFII(pSE11)_1_pSE11_AP009242*	IncFII_1__AY458016	-	-	-	-	-	-	-	-	-	-	-	-	-	-	-	-	-	-	-
11658_6#91	-	-	Col(MG828)_1__NC_008486*	-	-	-	-	-	-	-	-	-	-	-	IncFIA(HI1)_1_HI1_AF250878*?	IncFIA_1__AP001918*	IncFIB(AP001918)_1__AP001918*	-	-	-	-	IncFII(29)_1_pUTI89_CP003035*	-	-	-	IncFII(pCoo)_1_pCoo_CR942285*	-	-	IncFII(pSE11)_1_pSE11_AP009242*	IncFII_1__AY458016*	-	-	-	-	-	-	-	-	-	-	-	-	-	-	-	-	-	-	-
11658_6#92	-	-	-	-	Col156_1__NC_009781*	-	-	-	-	-	-	-	-	-	-	-	IncFIB(AP001918)_1__AP001918*	-	-	-	-	IncFII(29)_1_pUTI89_CP003035*	-	-	-	IncFII(pCoo)_1_pCoo_CR942285*	-	IncFII(pRSB107)_1_pRSB107_AJ851089*	IncFII(pSE11)_1_pSE11_AP009242*	IncFII_1__AY458016*	-	IncFII_1_pSFO_AF401292*	-	-	-	-	-	-	-	-	-	-	-	-	-	-	-	-	-
11658_7#15	-	-	-	-	-	-	-	-	-	-	-	-	-	-	IncFIA(HI1)_1_HI1_AF250878*?	IncFIA_1__AP001918*	-	-	-	-	-	IncFII(29)_1_pUTI89_CP003035*	-	-	-	IncFII(pCoo)_1_pCoo_CR942285*	-	-	IncFII(pSE11)_1_pSE11_AP009242*	IncFII_1__AY458016	-	-	-	-	-	-	-	-	-	-	-	-	-	-	-	-	-	-	-
11658_7#16	-	-	Col(MG828)_1__NC_008486*	-	-	-	ColRNAI_1__DQ298019*	-	-	-	-	-	-	-	-	IncFIA_1__AP001918*	-	-	-	-	-	IncFII(29)_1_pUTI89_CP003035*	-	-	-	IncFII(pCoo)_1_pCoo_CR942285*	-	-	IncFII(pSE11)_1_pSE11_AP009242*	IncFII_1__AY458016	-	-	-	-	-	-	-	-	-	-	-	-	-	-	-	-	IncX3_1__JN247852	-	-
11658_7#17	-	-	-	-	Col156_1__NC_009781*	-	-	-	-	-	-	-	-	-	-	-	IncFIB(AP001918)_1__AP001918*	-	-	-	-	IncFII(29)_1_pUTI89_CP003035*	-	-	-	IncFII(pCoo)_1_pCoo_CR942285*	-	IncFII(pRSB107)_1_pRSB107_AJ851089*	IncFII(pSE11)_1_pSE11_AP009242*	IncFII_1__AY458016*	-	IncFII_1_pSFO_AF401292*	-	-	-	-	-	-	-	-	-	-	-	-	-	-	-	-	-
11658_7#23	-	-	-	-	Col156_1__NC_009781*	-	-	-	-	-	-	-	-	-	-	IncFIA_1__AP001918	IncFIB(AP001918)_1__AP001918*	-	-	-	-	IncFII(29)_1_pUTI89_CP003035*	-	-	-	-	IncFII(pHN7A8)_1_pHN7A8_JN232517*	IncFII(pRSB107)_1_pRSB107_AJ851089	-	-	-	IncFII_1_pSFO_AF401292*	-	-	-	-	-	-	-	-	-	-	-	-	-	-	-	-	-
11658_7#26	Col(BS512)_1__NC_010656	-	Col(MG828)_1__NC_008486*?	-	-	-	-	-	-	-	-	-	-	-	-	IncFIA_1__AP001918*	-	-	-	-	-	IncFII(29)_1_pUTI89_CP003035*	-	-	-	IncFII(pCoo)_1_pCoo_CR942285*	-	-	IncFII(pSE11)_1_pSE11_AP009242*	IncFII_1__AY458016	-	-	-	-	-	-	-	-	-	-	-	-	-	-	-	-	-	-	-
11658_7#30	-	-	-	-	-	-	-	-	-	-	-	-	-	-	IncFIA(HI1)_1_HI1_AF250878*?	IncFIA_1__AP001918*?	IncFIB(AP001918)_1__AP001918*	-	-	-	-	IncFII(29)_1_pUTI89_CP003035*	-	-	-	IncFII(pCoo)_1_pCoo_CR942285*	-	-	IncFII(pSE11)_1_pSE11_AP009242*	IncFII_1__AY458016*	-	-	-	-	-	-	-	-	-	-	-	-	-	-	-	-	-	-	-
11658_7#33	-	-	Col(MG828)_1__NC_008486*	-	Col156_1__NC_009781*?	-	-	-	-	-	-	-	-	-	IncFIA(HI1)_1_HI1_AF250878*?	IncFIA_1__AP001918*	-	-	-	-	-	IncFII(29)_1_pUTI89_CP003035*	-	-	-	IncFII(pCoo)_1_pCoo_CR942285*	-	-	IncFII(pSE11)_1_pSE11_AP009242*	IncFII_1__AY458016	-	-	-	-	-	-	-	-	-	-	-	-	-	-	-	-	-	-	-
11658_7#52	Col(BS512)_1__NC_010656?	-	-	-	-	-	-	-	-	-	-	-	-	-	IncFIA(HI1)_1_HI1_AF250878*?	IncFIA_1__AP001918*	IncFIB(AP001918)_1__AP001918*	-	-	-	-	IncFII(29)_1_pUTI89_CP003035*	-	-	-	IncFII(pCoo)_1_pCoo_CR942285*	-	-	IncFII(pSE11)_1_pSE11_AP009242*	IncFII_1__AY458016*	-	-	-	-	-	-	-	-	-	-	-	-	-	-	-	-	-	-	-
11658_7#57	-	-	-	-	Col156_1__NC_009781*	-	-	-	-	-	IncB/O/K/Z_1__CU928147*	IncB/O/K/Z_2_GU256641*?	IncB/O/K/Z_3_GQ259888*	IncB/O/K/Z_4_FN868832*	-	-	IncFIB(AP001918)_1__AP001918*	-	-	-	-	IncFII(29)_1_pUTI89_CP003035*	-	-	-	IncFII(pCoo)_1_pCoo_CR942285*	-	IncFII(pRSB107)_1_pRSB107_AJ851089*	IncFII(pSE11)_1_pSE11_AP009242*	IncFII_1__AY458016*	-	IncFII_1_pSFO_AF401292*	-	-	-	-	-	-	-	-	-	-	-	-	-	-	-	-	-
11658_7#64	-	-	Col(MG828)_1__NC_008486*?	-	-	-	-	-	-	-	-	-	-	-	IncFIA(HI1)_1_HI1_AF250878*?	IncFIA_1__AP001918*	-	-	-	-	-	IncFII(29)_1_pUTI89_CP003035*	-	-	-	IncFII(pCoo)_1_pCoo_CR942285*	-	-	IncFII(pSE11)_1_pSE11_AP009242*	IncFII_1__AY458016	-	-	-	-	-	-	-	-	-	-	-	-	-	-	-	-	-	-	-
11658_7#65	-	-	Col(MG828)_1__NC_008486*	-	-	-	-	-	-	-	-	-	-	-	IncFIA(HI1)_1_HI1_AF250878*?	IncFIA_1__AP001918*	-	-	-	-	-	IncFII(29)_1_pUTI89_CP003035*	-	-	-	IncFII(pCoo)_1_pCoo_CR942285*	-	-	IncFII(pSE11)_1_pSE11_AP009242*	IncFII_1__AY458016	-	-	-	-	-	-	-	-	-	-	-	-	-	-	-	-	-	-	-
11658_7#67	-	-	Col(MG828)_1__NC_008486*	-	Col156_1__NC_009781*	-	ColRNAI_1__DQ298019*	-	-	-	-	-	-	-	IncFIA(HI1)_1_HI1_AF250878*?	IncFIA_1__AP001918	IncFIB(AP001918)_1__AP001918*	-	-	-	-	IncFII(29)_1_pUTI89_CP003035*	-	-	-	-	IncFII(pHN7A8)_1_pHN7A8_JN232517*	IncFII(pRSB107)_1_pRSB107_AJ851089*	-	-	-	IncFII_1_pSFO_AF401292*	-	-	-	-	-	-	-	-	-	-	-	-	-	-	-	-	-
11658_7#7	-	-	Col(MG828)_1__NC_008486*?	-	-	-	ColRNAI_1__DQ298019*?	ColpVC_1__JX133088*?	-	-	-	-	-	-	-	IncFIA_1__AP001918*	IncFIB(AP001918)_1__AP001918*	-	-	-	-	IncFII(29)_1_pUTI89_CP003035*	-	-	-	IncFII(pCoo)_1_pCoo_CR942285*	-	-	IncFII(pSE11)_1_pSE11_AP009242*	IncFII_1__AY458016*	-	-	-	-	-	-	-	-	-	-	-	-	-	-	-	-	-	-	-
11658_7#71	-	-	-	-	-	-	-	-	-	-	-	-	-	-	-	IncFIA_1__AP001918*	-	-	-	-	-	-	-	-	-	-	-	-	-	-	-	-	-	-	-	-	-	-	-	-	-	-	-	-	-	-	-	-	-
11658_7#78	-	-	Col(MG828)_1__NC_008486*	-	-	-	-	-	-	-	-	-	-	-	IncFIA(HI1)_1_HI1_AF250878*?	IncFIA_1__AP001918*	-	-	-	-	-	IncFII(29)_1_pUTI89_CP003035*	-	-	-	IncFII(pCoo)_1_pCoo_CR942285*	-	-	IncFII(pSE11)_1_pSE11_AP009242*	IncFII_1__AY458016	-	-	-	-	-	-	-	-	-	-	-	-	-	-	-	-	-	-	-
11658_7#8	-	-	-	-	Col156_1__NC_009781*	-	-	-	-	-	-	-	-	-	-	IncFIA_1__AP001918	IncFIB(AP001918)_1__AP001918*	-	-	-	-	IncFII(29)_1_pUTI89_CP003035*	-	-	-	-	IncFII(pHN7A8)_1_pHN7A8_JN232517*	IncFII(pRSB107)_1_pRSB107_AJ851089	-	-	-	IncFII_1_pSFO_AF401292*	-	-	-	-	-	-	-	-	-	-	-	-	-	-	-	-	-
11658_7#86	-	-	Col(MG828)_1__NC_008486*	-	Col156_1__NC_009781*	-	-	-	-	-	-	-	-	-	IncFIA(HI1)_1_HI1_AF250878*?	IncFIA_1__AP001918	IncFIB(AP001918)_1__AP001918*	-	-	-	-	IncFII(29)_1_pUTI89_CP003035*	-	-	-	-	IncFII(pHN7A8)_1_pHN7A8_JN232517*	IncFII(pRSB107)_1_pRSB107_AJ851089	-	-	-	IncFII_1_pSFO_AF401292*	-	-	-	-	-	-	-	-	-	-	-	-	-	-	-	-	-
11658_7#90	-	-	Col(MG828)_1__NC_008486*	-	Col156_1__NC_009781*	-	-	-	-	-	-	-	-	-	IncFIA(HI1)_1_HI1_AF250878*?	IncFIA_1__AP001918*	-	-	-	-	-	IncFII(29)_1_pUTI89_CP003035*	-	-	-	IncFII(pCoo)_1_pCoo_CR942285*	-	-	IncFII(pSE11)_1_pSE11_AP009242*	IncFII_1__AY458016	-	-	-	-	-	-	-	-	-	-	-	-	-	-	-	-	-	-	-
11658_7#93	-	-	Col(MG828)_1__NC_008486*	-	-	-	-	-	-	-	-	-	-	-	IncFIA(HI1)_1_HI1_AF250878*?	IncFIA_1__AP001918*?	IncFIB(AP001918)_1__AP001918*	-	-	-	-	IncFII(29)_1_pUTI89_CP003035*	-	-	-	IncFII(pCoo)_1_pCoo_CR942285*	-	-	IncFII(pSE11)_1_pSE11_AP009242*	IncFII_1__AY458016*	-	-	-	-	-	-	-	-	-	-	-	-	-	-	-	-	-	-	-
11658_8#27	-	-	-	-	-	-	-	-	-	-	-	-	-	-	IncFIA(HI1)_1_HI1_AF250878*?	IncFIA_1__AP001918*?	IncFIB(AP001918)_1__AP001918*	-	-	-	-	IncFII(29)_1_pUTI89_CP003035*	-	-	-	IncFII(pCoo)_1_pCoo_CR942285*	-	-	IncFII(pSE11)_1_pSE11_AP009242*	IncFII_1__AY458016*	-	-	-	-	-	-	-	-	-	-	-	-	-	-	-	-	-	-	-
11658_8#55	-	-	-	-	Col156_1__NC_009781*	-	-	-	-	-	-	-	-	-	IncFIA(HI1)_1_HI1_AF250878*?	IncFIA_1__AP001918*?	IncFIB(AP001918)_1__AP001918*	-	-	-	-	IncFII(29)_1_pUTI89_CP003035*	-	-	-	IncFII(pCoo)_1_pCoo_CR942285*	-	-	IncFII(pSE11)_1_pSE11_AP009242*	IncFII_1__AY458016*	-	-	-	-	-	-	-	-	-	-	-	-	-	-	-	-	-	-	-
11658_8#64	-	-	-	-	-	-	-	ColpVC_1__JX133088?	-	-	-	-	-	-	IncFIA(HI1)_1_HI1_AF250878*?	IncFIA_1__AP001918*	-	-	-	-	-	IncFII(29)_1_pUTI89_CP003035*	-	-	-	IncFII(pCoo)_1_pCoo_CR942285*	-	-	IncFII(pSE11)_1_pSE11_AP009242*	IncFII_1__AY458016	-	-	-	-	-	-	-	-	-	-	-	-	-	-	-	-	-	-	-
11658_8#78	-	-	-	-	-	-	-	-	-	-	-	-	-	-	-	-	IncFIB(AP001918)_1__AP001918*	-	-	-	-	IncFII(29)_1_pUTI89_CP003035*	-	-	-	IncFII(pCoo)_1_pCoo_CR942285*	-	-	IncFII(pSE11)_1_pSE11_AP009242*	IncFII_1__AY458016*	-	-	-	-	-	-	-	-	-	-	-	-	-	-	-	-	-	-	-
11658_8#84	-	-	Col(MG828)_1__NC_008486*?	-	-	-	-	-	-	-	-	-	-	-	-	IncFIA_1__AP001918*	-	-	-	-	-	IncFII(29)_1_pUTI89_CP003035*	-	-	-	IncFII(pCoo)_1_pCoo_CR942285*	-	-	IncFII(pSE11)_1_pSE11_AP009242*	IncFII_1__AY458016	-	-	-	-	-	-	-	-	-	-	-	-	-	-	-	-	-	-	-
11658_8#85	-	-	Col(MG828)_1__NC_008486*?	-	Col156_1__NC_009781?	-	-	-	-	-	-	-	-	-	IncFIA(HI1)_1_HI1_AF250878*?	IncFIA_1__AP001918*	-	-	-	-	-	IncFII(29)_1_pUTI89_CP003035*	-	-	-	IncFII(pCoo)_1_pCoo_CR942285*	-	-	IncFII(pSE11)_1_pSE11_AP009242*	IncFII_1__AY458016	-	-	-	-	-	-	-	-	-	-	-	-	-	-	-	-	-	-	-
11658_8#92	-	-	Col(MG828)_1__NC_008486*	-	-	-	-	-	-	-	-	-	-	-	IncFIA(HI1)_1_HI1_AF250878*?	IncFIA_1__AP001918*	-	-	-	-	-	IncFII(29)_1_pUTI89_CP003035*	-	-	-	IncFII(pCoo)_1_pCoo_CR942285*	-	-	IncFII(pSE11)_1_pSE11_AP009242*	IncFII_1__AY458016*	-	IncFII_1_pSFO_AF401292*	-	-	-	-	-	-	-	-	-	-	-	-	-	-	-	-	-
11658_8#93	Col(BS512)_1__NC_010656	-	Col(MG828)_1__NC_008486*?	-	-	-	-	-	-	-	IncB/O/K/Z_1__CU928147*	IncB/O/K/Z_2_GU256641*?	IncB/O/K/Z_3_GQ259888*	IncB/O/K/Z_4_FN868832*	IncFIA(HI1)_1_HI1_AF250878*?	IncFIA_1__AP001918*	IncFIB(AP001918)_1__AP001918*	-	-	-	-	-	-	-	-	-	IncFII(pHN7A8)_1_pHN7A8_JN232517*?	IncFII(pRSB107)_1_pRSB107_AJ851089*?	-	-	-	IncFII_1_pSFO_AF401292*	-	-	-	-	-	-	-	-	-	IncQ1_1__HE654726	-	-	-	-	-	-	-
11679_4#32	-	-	-	-	-	-	-	-	-	-	-	-	-	-	IncFIA(HI1)_1_HI1_AF250878*?	IncFIA_1__AP001918*	-	-	-	-	-	IncFII(29)_1_pUTI89_CP003035*	-	-	-	IncFII(pCoo)_1_pCoo_CR942285*	-	-	IncFII(pSE11)_1_pSE11_AP009242*	IncFII_1__AY458016*	-	IncFII_1_pSFO_AF401292*	-	-	-	-	-	-	-	-	-	-	-	-	-	-	-	-	-
11679_4#35	-	-	-	-	-	-	-	-	-	-	-	-	-	-	-	-	IncFIB(AP001918)_1__AP001918*	-	-	-	-	-	-	-	-	-	-	-	-	-	-	-	-	-	-	-	-	-	-	-	-	-	-	-	-	-	-	-	-
11679_4#39	Col(BS512)_1__NC_010656	-	Col(MG828)_1__NC_008486*	-	Col156_1__NC_009781*?	-	-	-	-	-	IncB/O/K/Z_1__CU928147*	IncB/O/K/Z_2_GU256641*?	IncB/O/K/Z_3_GQ259888*	IncB/O/K/Z_4_FN868832*	IncFIA(HI1)_1_HI1_AF250878*?	IncFIA_1__AP001918*	-	-	-	-	-	-	-	-	-	-	-	-	-	-	-	-	-	-	-	-	-	-	-	-	-	IncQ1_1__HE654726	-	-	-	-	-	-	-
11679_4#4	-	-	Col(MG828)_1__NC_008486*	-	-	-	-	-	-	-	-	-	-	-	IncFIA(HI1)_1_HI1_AF250878*?	IncFIA_1__AP001918	IncFIB(AP001918)_1__AP001918*	-	-	-	-	IncFII(29)_1_pUTI89_CP003035*	-	-	-	IncFII(pCoo)_1_pCoo_CR942285*	IncFII(pHN7A8)_1_pHN7A8_JN232517*	IncFII(pRSB107)_1_pRSB107_AJ851089	IncFII(pSE11)_1_pSE11_AP009242*	IncFII_1__AY458016*	-	IncFII_1_pSFO_AF401292*	-	-	IncI1_1_Alpha_AP005147	-	-	-	-	-	-	-	IncX1_1__EU370913*	IncX1_2__CP003417*?	IncX1_3__CP001123*	IncX1_4__JN935898*	-	-	-
11679_4#40	-	-	Col(MG828)_1__NC_008486*	-	-	-	-	-	-	-	-	-	-	-	IncFIA(HI1)_1_HI1_AF250878*?	IncFIA_1__AP001918*?	IncFIB(AP001918)_1__AP001918*	-	-	-	-	IncFII(29)_1_pUTI89_CP003035*	-	-	-	IncFII(pCoo)_1_pCoo_CR942285*	-	-	IncFII(pSE11)_1_pSE11_AP009242*	IncFII_1__AY458016*	-	-	-	-	-	-	-	-	-	-	-	-	-	-	-	-	-	-	-
11679_4#44	-	-	-	-	-	-	-	-	-	-	-	-	-	-	IncFIA(HI1)_1_HI1_AF250878*?	IncFIA_1__AP001918*	IncFIB(AP001918)_1__AP001918*	-	-	-	-	IncFII(29)_1_pUTI89_CP003035*	-	-	-	-	IncFII(pHN7A8)_1_pHN7A8_JN232517*	IncFII(pRSB107)_1_pRSB107_AJ851089	-	-	-	IncFII_1_pSFO_AF401292*	-	-	-	-	-	-	-	-	-	IncQ1_1__HE654726	-	-	-	-	-	-	-
11679_4#52	-	-	Col(MG828)_1__NC_008486*	-	-	-	-	-	-	-	-	-	-	-	IncFIA(HI1)_1_HI1_AF250878*?	IncFIA_1__AP001918*	IncFIB(AP001918)_1__AP001918*	-	-	-	-	IncFII(29)_1_pUTI89_CP003035*	-	-	-	IncFII(pCoo)_1_pCoo_CR942285*	-	-	IncFII(pSE11)_1_pSE11_AP009242*	IncFII_1__AY458016*	-	-	-	-	-	-	-	-	-	-	-	-	-	-	-	-	-	-	-
11679_4#53	-	-	-	-	Col156_1__NC_009781*	-	-	-	-	-	IncB/O/K/Z_1__CU928147*	IncB/O/K/Z_2_GU256641*?	IncB/O/K/Z_3_GQ259888*	IncB/O/K/Z_4_FN868832*	-	IncFIA_1__AP001918*	IncFIB(AP001918)_1__AP001918*	-	-	-	-	IncFII(29)_1_pUTI89_CP003035*	-	-	-	IncFII(pCoo)_1_pCoo_CR942285*	-	-	IncFII(pSE11)_1_pSE11_AP009242*	IncFII_1__AY458016*	-	-	-	-	-	-	-	-	-	-	IncN_1__AY046276*	-	-	-	-	-	-	-	-
11679_4#54	-	-	-	-	Col156_1__NC_009781*	-	-	-	-	-	-	-	-	-	IncFIA(HI1)_1_HI1_AF250878*?	IncFIA_1__AP001918*?	IncFIB(AP001918)_1__AP001918*	-	-	-	-	IncFII(29)_1_pUTI89_CP003035*	-	-	-	IncFII(pCoo)_1_pCoo_CR942285*	-	-	IncFII(pSE11)_1_pSE11_AP009242*	IncFII_1__AY458016*	-	-	-	-	-	-	-	-	-	-	-	-	-	-	-	-	-	-	-
11679_4#56	-	-	-	-	-	-	-	-	-	-	-	-	-	-	IncFIA(HI1)_1_HI1_AF250878*?	IncFIA_1__AP001918*?	IncFIB(AP001918)_1__AP001918*	-	-	-	-	IncFII(29)_1_pUTI89_CP003035*	-	-	-	IncFII(pCoo)_1_pCoo_CR942285*	-	-	IncFII(pSE11)_1_pSE11_AP009242*	IncFII_1__AY458016*	-	-	-	-	-	-	-	-	-	-	-	-	-	-	-	-	-	-	-
11679_4#58	-	-	-	-	Col156_1__NC_009781*	-	-	-	-	-	-	-	-	-	-	-	IncFIB(AP001918)_1__AP001918*	-	-	-	-	IncFII(29)_1_pUTI89_CP003035*	-	-	-	IncFII(pCoo)_1_pCoo_CR942285*	-	IncFII(pRSB107)_1_pRSB107_AJ851089*	IncFII(pSE11)_1_pSE11_AP009242*	IncFII_1__AY458016*	-	IncFII_1_pSFO_AF401292*	-	-	-	-	-	-	-	-	-	IncQ1_1__HE654726	-	-	-	-	-	-	-
11679_4#62	-	-	-	-	Col156_1__NC_009781*	-	-	-	-	-	-	-	-	-	-	-	IncFIB(AP001918)_1__AP001918*	-	-	-	-	IncFII(29)_1_pUTI89_CP003035*	-	-	-	IncFII(pCoo)_1_pCoo_CR942285*	-	IncFII(pRSB107)_1_pRSB107_AJ851089*	IncFII(pSE11)_1_pSE11_AP009242*	IncFII_1__AY458016*	-	IncFII_1_pSFO_AF401292*	-	-	-	-	-	-	-	-	-	-	-	-	-	-	-	-	-
11679_4#66	-	-	-	-	Col156_1__NC_009781*	-	-	-	-	-	-	-	-	-	IncFIA(HI1)_1_HI1_AF250878*?	IncFIA_1__AP001918*	-	-	-	-	-	IncFII(29)_1_pUTI89_CP003035*	-	-	-	IncFII(pCoo)_1_pCoo_CR942285*	-	-	IncFII(pSE11)_1_pSE11_AP009242*	IncFII_1__AY458016	-	-	-	-	-	-	-	-	-	-	-	-	-	-	-	-	-	-	-
11679_4#8	-	-	-	-	-	-	-	-	-	-	-	-	-	-	IncFIA(HI1)_1_HI1_AF250878*?	IncFIA_1__AP001918*?	IncFIB(AP001918)_1__AP001918*	-	-	-	-	IncFII(29)_1_pUTI89_CP003035*	-	-	-	IncFII(pCoo)_1_pCoo_CR942285*	-	-	IncFII(pSE11)_1_pSE11_AP009242*	IncFII_1__AY458016*	-	-	-	-	-	-	-	-	-	-	-	-	-	-	-	-	-	-	-
11679_4#89	-	-	-	-	-	-	ColRNAI_1__DQ298019*?	-	-	-	-	-	-	-	IncFIA(HI1)_1_HI1_AF250878*?	IncFIA_1__AP001918*	-	-	-	-	-	IncFII(29)_1_pUTI89_CP003035*	-	-	-	IncFII(pCoo)_1_pCoo_CR942285*	-	-	IncFII(pSE11)_1_pSE11_AP009242*	IncFII_1__AY458016	-	-	-	-	-	-	-	-	-	-	-	-	-	-	-	-	-	-	-
11679_4#91	-	-	Col(MG828)_1__NC_008486*?	-	Col156_1__NC_009781*	-	-	-	-	-	-	-	-	-	IncFIA(HI1)_1_HI1_AF250878*?	IncFIA_1__AP001918	IncFIB(AP001918)_1__AP001918*	-	-	-	-	IncFII(29)_1_pUTI89_CP003035*	-	-	-	-	IncFII(pHN7A8)_1_pHN7A8_JN232517*	IncFII(pRSB107)_1_pRSB107_AJ851089	-	-	-	IncFII_1_pSFO_AF401292*	-	-	-	-	-	-	-	-	-	-	-	-	-	-	-	-	-
11679_4#92	-	-	Col(MG828)_1__NC_008486*	-	Col156_1__NC_009781*	-	-	-	-	-	-	-	-	-	-	IncFIA_1__AP001918	IncFIB(AP001918)_1__AP001918*	-	-	-	-	IncFII(29)_1_pUTI89_CP003035*	-	-	-	IncFII(pCoo)_1_pCoo_CR942285*	IncFII(pHN7A8)_1_pHN7A8_JN232517*	IncFII(pRSB107)_1_pRSB107_AJ851089	IncFII(pSE11)_1_pSE11_AP009242*	IncFII_1__AY458016*	-	IncFII_1_pSFO_AF401292*	-	-	IncI1_1_Alpha_AP005147	-	-	-	-	-	-	-	-	-	-	-	-	-	-
11679_4#95	-	-	-	-	-	-	-	-	-	-	-	-	-	-	IncFIA(HI1)_1_HI1_AF250878*?	IncFIA_1__AP001918*?	IncFIB(AP001918)_1__AP001918*	-	-	-	-	IncFII(29)_1_pUTI89_CP003035*	-	-	-	IncFII(pCoo)_1_pCoo_CR942285*	-	-	IncFII(pSE11)_1_pSE11_AP009242*	IncFII_1__AY458016*	-	-	-	-	-	-	-	-	-	-	-	-	-	-	-	-	-	-	-
11679_5#12	-	-	-	-	-	-	-	-	-	-	-	-	-	-	-	-	IncFIB(AP001918)_1__AP001918*	-	-	-	-	IncFII(29)_1_pUTI89_CP003035*	-	-	-	IncFII(pCoo)_1_pCoo_CR942285*	-	-	IncFII(pSE11)_1_pSE11_AP009242*	IncFII_1__AY458016	-	-	-	-	-	-	-	-	-	-	-	IncQ1_1__HE654726	-	-	-	-	-	-	-
11679_5#2	-	Col(KPHS6)_1__NC_016841	Col(MG828)_1__NC_008486*	-	Col156_1__NC_009781*	-	ColRNAI_1__DQ298019*	-	-	-	IncB/O/K/Z_1__CU928147*	IncB/O/K/Z_2_GU256641	IncB/O/K/Z_3_GQ259888*	IncB/O/K/Z_4_FN868832*	-	IncFIA_1__AP001918*	-	-	-	-	-	IncFII(29)_1_pUTI89_CP003035*	-	-	-	IncFII(pCoo)_1_pCoo_CR942285*	-	-	IncFII(pSE11)_1_pSE11_AP009242*	IncFII_1__AY458016	-	-	-	-	-	-	-	-	-	-	-	-	IncX1_1__EU370913*	-	IncX1_3__CP001123*	IncX1_4__JN935898*	-	-	-
11679_5#33	-	-	-	-	-	-	-	-	-	-	-	-	-	-	-	-	IncFIB(AP001918)_1__AP001918*	-	-	-	-	IncFII(29)_1_pUTI89_CP003035*	-	-	-	IncFII(pCoo)_1_pCoo_CR942285*	-	-	IncFII(pSE11)_1_pSE11_AP009242*	IncFII_1__AY458016*	-	-	-	-	-	-	-	-	-	-	-	-	-	-	-	-	-	-	-
11679_5#44	-	-	Col(MG828)_1__NC_008486*	-	-	-	-	-	-	-	-	-	-	-	IncFIA(HI1)_1_HI1_AF250878*?	IncFIA_1__AP001918*	-	-	-	-	-	-	-	-	-	-	-	-	-	-	-	-	-	-	-	-	-	-	-	-	-	-	-	-	-	-	-	-	-
11679_5#57	-	-	-	-	Col156_1__NC_009781*?	-	-	-	-	-	-	-	-	-	-	-	-	-	-	-	-	-	-	-	-	-	-	-	-	-	-	-	-	-	-	-	-	-	-	-	-	-	-	-	-	-	-	-	-
11679_5#77	-	-	Col(MG828)_1__NC_008486*	-	Col156_1__NC_009781*	-	-	-	-	-	IncB/O/K/Z_1__CU928147*	IncB/O/K/Z_2_GU256641*?	IncB/O/K/Z_3_GQ259888*	IncB/O/K/Z_4_FN868832*	-	-	IncFIB(AP001918)_1__AP001918*	-	-	-	-	IncFII(29)_1_pUTI89_CP003035*	-	-	-	IncFII(pCoo)_1_pCoo_CR942285*	-	-	IncFII(pSE11)_1_pSE11_AP009242*	IncFII_1__AY458016*	-	IncFII_1_pSFO_AF401292*	-	-	-	-	-	-	-	-	-	-	-	-	-	-	-	-	-
11679_5#80	-	-	Col(MG828)_1__NC_008486*	-	-	-	-	-	-	-	-	-	-	-	IncFIA(HI1)_1_HI1_AF250878*?	IncFIA_1__AP001918*	IncFIB(AP001918)_1__AP001918*	-	-	-	-	IncFII(29)_1_pUTI89_CP003035*	-	-	-	IncFII(pCoo)_1_pCoo_CR942285*	-	-	IncFII(pSE11)_1_pSE11_AP009242*	IncFII_1__AY458016*	-	-	-	-	-	-	-	-	-	-	IncN_1__AY046276*	-	-	-	-	-	-	-	-
11679_5#90	-	-	-	-	Col156_1__NC_009781*	-	-	-	-	-	-	-	-	-	-	-	IncFIB(AP001918)_1__AP001918*	-	-	-	-	IncFII(29)_1_pUTI89_CP003035*	-	-	-	IncFII(pCoo)_1_pCoo_CR942285*	-	IncFII(pRSB107)_1_pRSB107_AJ851089*	IncFII(pSE11)_1_pSE11_AP009242*	IncFII_1__AY458016*	-	IncFII_1_pSFO_AF401292*	-	-	-	-	-	-	-	-	-	-	-	-	-	-	-	-	-
11679_5#94	-	-	-	-	-	-	-	-	-	-	-	-	-	-	IncFIA(HI1)_1_HI1_AF250878*?	IncFIA_1__AP001918	IncFIB(AP001918)_1__AP001918*	-	-	-	-	IncFII(29)_1_pUTI89_CP003035*	-	-	-	-	IncFII(pHN7A8)_1_pHN7A8_JN232517*	IncFII(pRSB107)_1_pRSB107_AJ851089	-	-	-	IncFII_1_pSFO_AF401292*	-	-	-	-	-	-	-	-	-	-	-	-	-	-	-	-	-
11679_6#30	-	-	-	-	Col156_1__NC_009781*	-	-	-	-	-	-	-	-	-	IncFIA(HI1)_1_HI1_AF250878*?	IncFIA_1__AP001918*	-	IncFIB(S)_1__FN432031*	IncFIB(pB171)_1_pB171_AB024946*	-	-	IncFII(29)_1_pUTI89_CP003035*	-	-	-	-	IncFII(pHN7A8)_1_pHN7A8_JN232517*	IncFII(pRSB107)_1_pRSB107_AJ851089	-	-	-	IncFII_1_pSFO_AF401292*	-	-	-	-	-	-	-	-	-	-	-	-	-	-	-	-	-
11679_6#49	-	-	-	-	-	-	ColRNAI_1__DQ298019*?	-	-	-	-	-	-	-	-	-	IncFIB(AP001918)_1__AP001918*	-	-	-	-	IncFII(29)_1_pUTI89_CP003035*	-	-	-	IncFII(pCoo)_1_pCoo_CR942285*	-	-	IncFII(pSE11)_1_pSE11_AP009242*	IncFII_1__AY458016	-	-	-	-	-	-	-	-	-	-	IncN_1__AY046276*	-	-	-	-	-	-	-	-
11679_6#59	-	-	Col(MG828)_1__NC_008486*	-	-	-	-	-	-	-	-	-	-	-	IncFIA(HI1)_1_HI1_AF250878*?	IncFIA_1__AP001918*	-	-	-	-	-	IncFII(29)_1_pUTI89_CP003035*	-	-	-	IncFII(pCoo)_1_pCoo_CR942285*	-	-	IncFII(pSE11)_1_pSE11_AP009242*	IncFII_1__AY458016	-	-	-	-	-	-	-	-	-	-	-	-	-	-	-	-	-	-	-
11679_6#7	-	-	-	-	Col156_1__NC_009781*?	-	-	-	-	-	-	-	-	-	-	IncFIA_1__AP001918	IncFIB(AP001918)_1__AP001918*	-	-	-	-	IncFII(29)_1_pUTI89_CP003035*	-	-	-	IncFII(pCoo)_1_pCoo_CR942285*	IncFII(pHN7A8)_1_pHN7A8_JN232517*	IncFII(pRSB107)_1_pRSB107_AJ851089	IncFII(pSE11)_1_pSE11_AP009242*	IncFII_1__AY458016*	-	IncFII_1_pSFO_AF401292*	-	-	-	-	-	-	-	-	-	-	-	-	-	-	-	-	-
11679_6#93	-	-	Col(MG828)_1__NC_008486*	-	Col156_1__NC_009781*	-	-	-	-	-	-	-	-	-	-	IncFIA_1__AP001918*	-	-	-	-	-	IncFII(29)_1_pUTI89_CP003035*	-	-	-	IncFII(pCoo)_1_pCoo_CR942285*	-	-	IncFII(pSE11)_1_pSE11_AP009242*	IncFII_1__AY458016	-	-	-	-	-	-	-	-	-	-	-	-	-	-	-	-	-	-	IncX4_2__FN543504*
11679_6#94	Col(BS512)_1__NC_010656	-	Col(MG828)_1__NC_008486*	-	Col156_1__NC_009781*?	-	-	-	-	-	-	-	-	-	IncFIA(HI1)_1_HI1_AF250878*?	IncFIA_1__AP001918*	IncFIB(AP001918)_1__AP001918*	-	-	-	-	IncFII(29)_1_pUTI89_CP003035*?	-	-	-	-	IncFII(pHN7A8)_1_pHN7A8_JN232517*?	IncFII(pRSB107)_1_pRSB107_AJ851089*?	-	-	-	IncFII_1_pSFO_AF401292*?	-	-	-	-	-	-	-	-	-	IncQ1_1__HE654726	-	-	-	-	-	-	-
11679_6#95	Col(BS512)_1__NC_010656	-	-	-	-	-	-	-	-	-	-	-	-	-	IncFIA(HI1)_1_HI1_AF250878*?	IncFIA_1__AP001918*	-	-	-	-	-	IncFII(29)_1_pUTI89_CP003035*	-	-	-	IncFII(pCoo)_1_pCoo_CR942285*	-	-	IncFII(pSE11)_1_pSE11_AP009242*	IncFII_1__AY458016	-	-	-	-	-	-	-	-	-	-	IncN_1__AY046276*	-	-	-	-	-	-	-	-
11679_7#12	-	-	-	-	Col156_1__NC_009781*?	-	-	-	-	-	-	-	-	-	-	-	IncFIB(AP001918)_1__AP001918*	-	-	-	-	IncFII(29)_1_pUTI89_CP003035*	-	-	-	IncFII(pCoo)_1_pCoo_CR942285*	-	IncFII(pRSB107)_1_pRSB107_AJ851089*	IncFII(pSE11)_1_pSE11_AP009242*	IncFII_1__AY458016*	-	IncFII_1_pSFO_AF401292*	-	-	-	-	-	-	-	-	-	-	-	-	-	-	-	IncX4_1__CP002895	-
11679_7#26	-	-	-	-	-	-	-	-	-	-	-	-	-	-	IncFIA(HI1)_1_HI1_AF250878*?	IncFIA_1__AP001918*	IncFIB(AP001918)_1__AP001918*	-	-	-	-	IncFII(29)_1_pUTI89_CP003035*	-	-	-	IncFII(pCoo)_1_pCoo_CR942285*	-	-	IncFII(pSE11)_1_pSE11_AP009242*	IncFII_1__AY458016*	-	-	-	-	-	-	-	-	-	-	IncN_1__AY046276*	-	-	-	-	-	-	-	-
11679_7#42	-	-	Col(MG828)_1__NC_008486*?	-	Col156_1__NC_009781*	-	-	-	-	-	-	-	-	-	-	-	IncFIB(AP001918)_1__AP001918*	-	-	-	-	IncFII(29)_1_pUTI89_CP003035*	-	-	-	IncFII(pCoo)_1_pCoo_CR942285*	-	-	IncFII(pSE11)_1_pSE11_AP009242*	IncFII_1__AY458016*	-	-	-	-	-	-	-	-	-	-	-	-	-	-	-	-	-	-	-
11679_7#44	Col(BS512)_1__NC_010656	-	Col(MG828)_1__NC_008486*	-	-	-	-	-	-	-	-	-	-	-	IncFIA(HI1)_1_HI1_AF250878*?	IncFIA_1__AP001918*	IncFIB(AP001918)_1__AP001918*	-	-	-	-	IncFII(29)_1_pUTI89_CP003035*	-	-	-	IncFII(pCoo)_1_pCoo_CR942285*	IncFII(pHN7A8)_1_pHN7A8_JN232517*	IncFII(pRSB107)_1_pRSB107_AJ851089*	IncFII(pSE11)_1_pSE11_AP009242*	IncFII_1__AY458016*	-	IncFII_1_pSFO_AF401292*	-	-	-	-	-	-	-	-	-	IncQ1_1__HE654726	-	-	-	-	-	-	-
11679_7#5	-	-	Col(MG828)_1__NC_008486*	-	-	-	-	-	-	-	-	-	-	-	-	IncFIA_1__AP001918*	-	-	-	-	-	IncFII(29)_1_pUTI89_CP003035*	-	-	-	IncFII(pCoo)_1_pCoo_CR942285*	-	-	IncFII(pSE11)_1_pSE11_AP009242*	IncFII_1__AY458016	-	-	-	-	-	-	-	-	-	-	-	-	-	-	-	-	-	-	-
11679_7#54	-	-	Col(MG828)_1__NC_008486*	-	-	-	-	-	-	-	-	-	-	-	-	IncFIA_1__AP001918*	-	-	-	-	-	IncFII(29)_1_pUTI89_CP003035*	-	-	-	IncFII(pCoo)_1_pCoo_CR942285*	-	-	IncFII(pSE11)_1_pSE11_AP009242*	IncFII_1__AY458016	-	-	-	-	-	-	-	-	-	-	-	-	-	-	-	-	-	-	-
11679_7#58	-	-	Col(MG828)_1__NC_008486*	-	Col156_1__NC_009781*	-	-	-	-	-	IncB/O/K/Z_1__CU928147*?	-	-	IncB/O/K/Z_4_FN868832*	-	IncFIA_1__AP001918	IncFIB(AP001918)_1__AP001918*	-	-	-	-	IncFII(29)_1_pUTI89_CP003035*	-	-	-	-	IncFII(pHN7A8)_1_pHN7A8_JN232517*	IncFII(pRSB107)_1_pRSB107_AJ851089	-	-	-	IncFII_1_pSFO_AF401292*	-	-	-	-	-	-	-	-	-	-	-	-	-	-	-	-	-
11679_7#70	-	-	-	-	Col156_1__NC_009781*?	-	-	-	-	-	-	-	-	-	-	-	IncFIB(AP001918)_1__AP001918*	-	-	-	-	IncFII(29)_1_pUTI89_CP003035*	-	-	-	IncFII(pCoo)_1_pCoo_CR942285*	-	-	IncFII(pSE11)_1_pSE11_AP009242*	IncFII_1__AY458016	-	-	-	-	IncI1_1_Alpha_AP005147	-	-	-	-	-	-	-	IncX1_1__EU370913*	IncX1_2__CP003417*	IncX1_3__CP001123*	IncX1_4__JN935898*	-	-	-
11679_7#8	-	-	Col(MG828)_1__NC_008486*	-	-	-	-	-	-	-	-	-	-	-	IncFIA(HI1)_1_HI1_AF250878*?	IncFIA_1__AP001918*	-	-	-	-	-	IncFII(29)_1_pUTI89_CP003035*	-	-	-	IncFII(pCoo)_1_pCoo_CR942285*	-	-	IncFII(pSE11)_1_pSE11_AP009242*	IncFII_1__AY458016	-	-	-	-	-	-	-	-	-	-	-	-	-	-	-	-	-	-	-
11679_7#85	-	-	-	-	Col156_1__NC_009781*	-	-	-	-	-	-	-	-	-	-	-	IncFIB(AP001918)_1__AP001918*	-	-	-	-	IncFII(29)_1_pUTI89_CP003035*	-	-	-	IncFII(pCoo)_1_pCoo_CR942285*	-	IncFII(pRSB107)_1_pRSB107_AJ851089*	IncFII(pSE11)_1_pSE11_AP009242*	IncFII_1__AY458016*	-	IncFII_1_pSFO_AF401292*	-	-	-	-	-	-	-	-	-	-	-	-	-	-	-	-	-
11679_7#86	-	-	-	-	Col156_1__NC_009781*?	-	-	-	-	-	IncB/O/K/Z_1__CU928147*	IncB/O/K/Z_2_GU256641*?	IncB/O/K/Z_3_GQ259888*	IncB/O/K/Z_4_FN868832*	-	-	IncFIB(AP001918)_1__AP001918*	-	-	-	-	IncFII(29)_1_pUTI89_CP003035*	-	-	-	IncFII(pCoo)_1_pCoo_CR942285*	-	IncFII(pRSB107)_1_pRSB107_AJ851089*	IncFII(pSE11)_1_pSE11_AP009242*	IncFII_1__AY458016*	-	IncFII_1_pSFO_AF401292*	-	-	-	-	-	-	-	-	-	-	-	-	-	-	-	-	-
11679_7#87	-	-	-	-	Col156_1__NC_009781*	-	-	-	-	-	-	-	-	-	-	-	IncFIB(AP001918)_1__AP001918*	-	-	-	-	IncFII(29)_1_pUTI89_CP003035*	-	-	-	IncFII(pCoo)_1_pCoo_CR942285*	-	IncFII(pRSB107)_1_pRSB107_AJ851089*	IncFII(pSE11)_1_pSE11_AP009242*	IncFII_1__AY458016*	-	IncFII_1_pSFO_AF401292*	-	-	-	-	-	-	-	-	-	-	-	-	-	-	-	-	-
11679_7#93	-	-	-	-	-	-	-	-	-	-	-	-	-	-	IncFIA(HI1)_1_HI1_AF250878*?	IncFIA_1__AP001918*	-	-	-	-	-	IncFII(29)_1_pUTI89_CP003035*	-	-	-	IncFII(pCoo)_1_pCoo_CR942285*	-	-	IncFII(pSE11)_1_pSE11_AP009242*	IncFII_1__AY458016	-	-	-	-	-	-	-	-	-	-	IncN_1__AY046276*	-	-	-	-	-	-	-	-
11679_8#1	-	-	-	-	Col156_1__NC_009781*	-	-	-	-	-	-	-	-	-	-	-	IncFIB(AP001918)_1__AP001918*	-	-	-	-	IncFII(29)_1_pUTI89_CP003035*	-	-	-	IncFII(pCoo)_1_pCoo_CR942285*	-	IncFII(pRSB107)_1_pRSB107_AJ851089*	IncFII(pSE11)_1_pSE11_AP009242*	IncFII_1__AY458016*	-	IncFII_1_pSFO_AF401292*	-	-	-	-	-	-	-	-	-	-	IncX1_1__EU370913*	IncX1_2__CP003417*	IncX1_3__CP001123*	IncX1_4__JN935898*	-	-	-
11679_8#11	-	-	-	-	-	-	-	-	-	-	-	-	-	-	IncFIA(HI1)_1_HI1_AF250878*?	IncFIA_1__AP001918*?	IncFIB(AP001918)_1__AP001918*	-	-	-	-	IncFII(29)_1_pUTI89_CP003035*	-	-	-	IncFII(pCoo)_1_pCoo_CR942285*	-	-	IncFII(pSE11)_1_pSE11_AP009242*	IncFII_1__AY458016*	-	-	-	-	-	-	-	-	-	-	-	-	-	-	-	-	-	-	-
11679_8#57	-	-	Col(MG828)_1__NC_008486*	-	-	-	ColRNAI_1__DQ298019*	-	-	-	-	-	-	-	-	-	IncFIB(AP001918)_1__AP001918*	-	-	-	-	IncFII(29)_1_pUTI89_CP003035*	-	-	-	IncFII(pCoo)_1_pCoo_CR942285*	-	-	IncFII(pSE11)_1_pSE11_AP009242*	IncFII_1__AY458016	-	-	-	-	-	-	-	-	-	-	-	-	-	-	-	-	-	-	-
11679_8#6	-	-	-	-	-	-	-	-	-	-	-	-	-	-	-	IncFIA_1__AP001918	IncFIB(AP001918)_1__AP001918*	-	-	-	-	IncFII(29)_1_pUTI89_CP003035*	-	-	-	-	IncFII(pHN7A8)_1_pHN7A8_JN232517*	IncFII(pRSB107)_1_pRSB107_AJ851089	-	-	-	IncFII_1_pSFO_AF401292*	-	-	-	-	-	-	-	-	-	-	-	-	-	-	-	-	-
11679_8#84	-	-	-	-	-	-	-	-	-	-	-	-	-	-	-	-	IncFIB(AP001918)_1__AP001918*	-	-	-	-	IncFII(29)_1_pUTI89_CP003035*	-	-	-	IncFII(pCoo)_1_pCoo_CR942285*	-	-	IncFII(pSE11)_1_pSE11_AP009242*	IncFII_1__AY458016	-	-	-	-	-	-	-	IncL/M(pMU407)_1_pMU407_U27345*	-	-	-	-	-	-	-	-	-	-	-
11679_8#85	-	-	-	-	Col156_1__NC_009781*	-	-	-	-	-	IncB/O/K/Z_1__CU928147*	IncB/O/K/Z_2_GU256641	IncB/O/K/Z_3_GQ259888*	IncB/O/K/Z_4_FN868832*	-	IncFIA_1__AP001918	IncFIB(AP001918)_1__AP001918*	-	-	-	-	IncFII(29)_1_pUTI89_CP003035*	-	-	-	IncFII(pCoo)_1_pCoo_CR942285*	IncFII(pHN7A8)_1_pHN7A8_JN232517*	IncFII(pRSB107)_1_pRSB107_AJ851089	IncFII(pSE11)_1_pSE11_AP009242*	IncFII_1__AY458016*	-	IncFII_1_pSFO_AF401292*	-	-	-	-	-	-	-	-	-	-	-	-	-	-	-	-	IncX4_2__FN543504*
11679_8#86	-	-	-	-	-	-	-	-	-	-	-	-	-	-	-	-	-	-	-	-	-	-	-	-	-	-	-	-	-	-	-	-	-	-	-	-	-	-	-	-	-	-	-	-	-	-	-	-	-
11679_8#87	-	-	-	-	-	-	-	-	-	-	-	-	-	-	-	-	IncFIB(AP001918)_1__AP001918*	-	-	-	-	IncFII(29)_1_pUTI89_CP003035*	-	-	-	IncFII(pCoo)_1_pCoo_CR942285*	IncFII(pHN7A8)_1_pHN7A8_JN232517*	IncFII(pRSB107)_1_pRSB107_AJ851089*	IncFII(pSE11)_1_pSE11_AP009242*	IncFII_1__AY458016	-	IncFII_1_pSFO_AF401292*	-	-	IncI1_1_Alpha_AP005147	-	-	-	-	-	-	-	-	-	-	-	-	-	-
11791_3#32	-	-	-	-	-	-	-	-	-	-	-	-	-	-	IncFIA(HI1)_1_HI1_AF250878*?	IncFIA_1__AP001918*	-	-	-	-	-	IncFII(29)_1_pUTI89_CP003035*	-	-	-	IncFII(pCoo)_1_pCoo_CR942285*	-	-	IncFII(pSE11)_1_pSE11_AP009242*	IncFII_1__AY458016	-	-	-	-	-	-	-	-	-	-	-	-	-	-	-	-	-	-	-
11791_3#43	-	-	Col(MG828)_1__NC_008486*?	-	-	-	-	-	-	-	-	-	-	-	IncFIA(HI1)_1_HI1_AF250878*?	IncFIA_1__AP001918*	-	-	-	-	-	IncFII(29)_1_pUTI89_CP003035*	-	-	-	IncFII(pCoo)_1_pCoo_CR942285*	-	-	IncFII(pSE11)_1_pSE11_AP009242*	IncFII_1__AY458016	-	-	-	-	-	-	-	-	-	-	-	-	-	-	-	-	-	-	-
11791_3#58	-	-	-	-	-	-	-	-	-	-	-	-	-	-	-	-	IncFIB(AP001918)_1__AP001918*	-	-	-	-	IncFII(29)_1_pUTI89_CP003035*	-	-	-	IncFII(pCoo)_1_pCoo_CR942285*	-	IncFII(pRSB107)_1_pRSB107_AJ851089*	IncFII(pSE11)_1_pSE11_AP009242*	IncFII_1__AY458016*	-	IncFII_1_pSFO_AF401292*	-	-	-	-	-	-	-	-	-	-	-	-	-	-	-	-	-
11791_3#69	-	-	Col(MG828)_1__NC_008486*	-	-	-	-	-	-	-	-	-	-	-	IncFIA(HI1)_1_HI1_AF250878*?	IncFIA_1__AP001918	IncFIB(AP001918)_1__AP001918*	-	-	-	-	-	-	-	-	-	-	-	-	-	-	-	-	-	-	-	-	-	-	-	IncN_1__AY046276*	-	-	-	-	-	-	-	-
11791_3#81	-	-	Col(MG828)_1__NC_008486*?	-	-	-	-	-	-	-	-	-	-	-	IncFIA(HI1)_1_HI1_AF250878*?	IncFIA_1__AP001918*	-	-	-	-	-	IncFII(29)_1_pUTI89_CP003035*	-	-	-	IncFII(pCoo)_1_pCoo_CR942285*	IncFII(pHN7A8)_1_pHN7A8_JN232517*	IncFII(pRSB107)_1_pRSB107_AJ851089*	IncFII(pSE11)_1_pSE11_AP009242*	IncFII_1__AY458016	-	IncFII_1_pSFO_AF401292*	-	-	-	-	-	-	-	-	-	-	-	-	-	-	-	-	IncX4_2__FN543504
11791_3#92	-	-	Col(MG828)_1__NC_008486*	-	-	-	-	-	-	-	-	-	-	-	-	-	IncFIB(AP001918)_1__AP001918*	-	-	-	-	IncFII(29)_1_pUTI89_CP003035*	-	-	-	IncFII(pCoo)_1_pCoo_CR942285*	-	-	IncFII(pSE11)_1_pSE11_AP009242*	IncFII_1__AY458016	-	-	-	-	-	-	-	-	-	-	-	-	-	-	-	-	-	IncX4_1__CP002895	-
11791_6#1	-	-	-	-	-	-	-	-	-	-	-	-	-	-	-	-	IncFIB(AP001918)_1__AP001918*	-	-	-	-	IncFII(29)_1_pUTI89_CP003035*	-	-	-	IncFII(pCoo)_1_pCoo_CR942285*	-	IncFII(pRSB107)_1_pRSB107_AJ851089*	IncFII(pSE11)_1_pSE11_AP009242*	IncFII_1__AY458016*	-	IncFII_1_pSFO_AF401292*	-	-	-	-	-	-	-	-	-	-	-	-	-	-	-	-	-
11791_6#11	-	-	-	-	Col156_1__NC_009781*	-	-	-	-	-	-	-	-	-	-	-	IncFIB(AP001918)_1__AP001918*	-	-	-	-	IncFII(29)_1_pUTI89_CP003035*	-	-	-	IncFII(pCoo)_1_pCoo_CR942285*	-	IncFII(pRSB107)_1_pRSB107_AJ851089*	IncFII(pSE11)_1_pSE11_AP009242*	IncFII_1__AY458016*	-	IncFII_1_pSFO_AF401292*	-	-	-	-	-	-	-	-	-	-	-	-	-	-	-	-	-
11791_6#24	-	-	-	-	-	-	-	-	-	-	-	-	-	-	-	IncFIA_1__AP001918*	-	-	-	-	-	IncFII(29)_1_pUTI89_CP003035*	-	-	-	IncFII(pCoo)_1_pCoo_CR942285*	-	-	IncFII(pSE11)_1_pSE11_AP009242*	IncFII_1__AY458016	-	-	-	-	-	-	-	-	-	-	-	-	-	-	-	-	-	-	-
11791_6#25	-	-	-	-	-	-	-	-	-	-	-	-	-	-	IncFIA(HI1)_1_HI1_AF250878*?	IncFIA_1__AP001918*	-	-	-	-	-	IncFII(29)_1_pUTI89_CP003035*	-	-	-	IncFII(pCoo)_1_pCoo_CR942285*	-	-	IncFII(pSE11)_1_pSE11_AP009242*	IncFII_1__AY458016*	-	-	-	-	-	-	-	-	-	-	-	-	-	-	-	-	-	-	-
11791_6#30	-	-	-	-	-	-	-	-	-	-	-	-	-	-	-	IncFIA_1__AP001918*	-	-	-	-	-	IncFII(29)_1_pUTI89_CP003035*	-	-	-	IncFII(pCoo)_1_pCoo_CR942285*	-	-	IncFII(pSE11)_1_pSE11_AP009242*	IncFII_1__AY458016	-	-	-	-	-	-	-	-	-	-	IncN_1__AY046276*	-	-	-	-	-	-	-	-
11791_6#32	-	-	Col(MG828)_1__NC_008486*?	-	-	-	-	-	-	-	-	-	-	-	-	IncFIA_1__AP001918*	IncFIB(AP001918)_1__AP001918*	-	-	-	-	IncFII(29)_1_pUTI89_CP003035*	-	-	-	IncFII(pCoo)_1_pCoo_CR942285*	-	-	IncFII(pSE11)_1_pSE11_AP009242*	IncFII_1__AY458016*	-	-	-	-	-	-	-	-	-	-	-	-	-	-	-	-	-	-	IncX4_2__FN543504*
11791_6#37	-	-	-	-	Col156_1__NC_009781*	-	ColRNAI_1__DQ298019*	-	-	-	-	-	-	-	IncFIA(HI1)_1_HI1_AF250878*?	IncFIA_1__AP001918	IncFIB(AP001918)_1__AP001918*	-	-	-	-	IncFII(29)_1_pUTI89_CP003035*	-	-	-	-	IncFII(pHN7A8)_1_pHN7A8_JN232517*	IncFII(pRSB107)_1_pRSB107_AJ851089	-	-	-	IncFII_1_pSFO_AF401292*	-	-	-	-	-	-	-	-	-	-	-	-	-	-	-	-	-
11791_6#7	-	-	Col(MG828)_1__NC_008486*	-	Col156_1__NC_009781*	-	ColRNAI_1__DQ298019*	-	-	-	-	-	-	-	-	IncFIA_1__AP001918*	-	-	-	-	-	IncFII(29)_1_pUTI89_CP003035*	-	-	-	IncFII(pCoo)_1_pCoo_CR942285*	-	-	IncFII(pSE11)_1_pSE11_AP009242*	IncFII_1__AY458016	-	-	-	-	-	-	-	-	-	-	-	-	IncX1_1__EU370913*	-	IncX1_3__CP001123*	IncX1_4__JN935898*	-	-	-
11791_7#2	-	-	Col(MG828)_1__NC_008486*	-	Col156_1__NC_009781*	-	ColRNAI_1__DQ298019*	-	-	-	-	-	-	-	-	-	-	-	-	-	-	IncFII(29)_1_pUTI89_CP003035*	-	-	-	IncFII(pCoo)_1_pCoo_CR942285*	-	-	IncFII(pSE11)_1_pSE11_AP009242*	IncFII_1__AY458016	-	-	-	-	-	-	-	-	-	-	-	-	-	-	-	-	-	-	IncX4_2__FN543504*
11791_7#21	-	-	Col(MG828)_1__NC_008486*?	-	Col156_1__NC_009781*	-	-	-	-	-	-	-	-	-	-	-	IncFIB(AP001918)_1__AP001918*	-	-	-	-	IncFII(29)_1_pUTI89_CP003035*	-	-	-	IncFII(pCoo)_1_pCoo_CR942285*	-	IncFII(pRSB107)_1_pRSB107_AJ851089*	IncFII(pSE11)_1_pSE11_AP009242*	IncFII_1__AY458016*	-	IncFII_1_pSFO_AF401292*	-	-	-	-	-	-	-	-	-	-	-	-	-	-	-	-	-
11791_7#45	-	-	-	-	Col156_1__NC_009781*	-	-	-	-	-	-	-	-	-	-	-	IncFIB(AP001918)_1__AP001918*	-	-	-	-	IncFII(29)_1_pUTI89_CP003035*	-	-	-	IncFII(pCoo)_1_pCoo_CR942285*	-	IncFII(pRSB107)_1_pRSB107_AJ851089*	IncFII(pSE11)_1_pSE11_AP009242*	IncFII_1__AY458016*	-	-	-	-	-	-	-	-	-	-	-	-	-	-	-	-	-	-	-
11791_7#49	-	-	-	-	-	-	-	-	-	-	-	-	-	-	IncFIA(HI1)_1_HI1_AF250878*?	IncFIA_1__AP001918*	-	-	-	-	-	IncFII(29)_1_pUTI89_CP003035*	-	-	-	IncFII(pCoo)_1_pCoo_CR942285*	-	-	IncFII(pSE11)_1_pSE11_AP009242*	IncFII_1__AY458016	-	-	-	-	-	-	-	-	-	-	-	-	-	-	-	-	-	-	-
11791_7#5	Col(BS512)_1__NC_010656	-	-	-	-	-	-	-	-	-	-	-	-	-	IncFIA(HI1)_1_HI1_AF250878*?	IncFIA_1__AP001918*	IncFIB(AP001918)_1__AP001918*	-	-	-	-	-	-	-	-	-	IncFII(pHN7A8)_1_pHN7A8_JN232517*?	IncFII(pRSB107)_1_pRSB107_AJ851089*?	-	-	-	IncFII_1_pSFO_AF401292*?	-	-	-	-	-	-	-	-	-	IncQ1_1__HE654726	-	-	-	-	-	-	-
11791_7#50	-	-	-	-	-	-	-	-	-	-	-	-	-	-	IncFIA(HI1)_1_HI1_AF250878*?	IncFIA_1__AP001918*	-	-	-	-	-	-	-	-	-	-	-	-	-	-	-	-	-	-	-	-	-	-	-	-	-	-	-	-	-	-	-	-	-
11791_7#55	-	-	Col(MG828)_1__NC_008486*	-	-	-	-	-	-	-	-	-	-	-	-	IncFIA_1__AP001918*	-	-	-	-	-	IncFII(29)_1_pUTI89_CP003035*	-	-	-	IncFII(pCoo)_1_pCoo_CR942285*	-	-	IncFII(pSE11)_1_pSE11_AP009242*	IncFII_1__AY458016	-	-	-	-	-	-	-	-	-	-	-	-	-	-	-	-	-	-	-
11791_7#59	-	-	-	-	Col156_1__NC_009781*	-	-	-	-	-	-	-	-	-	IncFIA(HI1)_1_HI1_AF250878*?	IncFIA_1__AP001918*	-	-	-	-	-	IncFII(29)_1_pUTI89_CP003035*	-	-	-	IncFII(pCoo)_1_pCoo_CR942285*	-	-	IncFII(pSE11)_1_pSE11_AP009242*	IncFII_1__AY458016*	-	IncFII_1_pSFO_AF401292*	-	-	-	-	-	-	-	-	-	-	-	-	-	-	-	-	-
11791_7#60	-	-	Col(MG828)_1__NC_008486*	-	Col156_1__NC_009781*	-	-	-	-	-	-	-	-	-	-	IncFIA_1__AP001918	IncFIB(AP001918)_1__AP001918*	-	-	-	-	IncFII(29)_1_pUTI89_CP003035*	-	-	-	-	IncFII(pHN7A8)_1_pHN7A8_JN232517*	IncFII(pRSB107)_1_pRSB107_AJ851089	-	-	-	IncFII_1_pSFO_AF401292*	-	-	IncI1_1_Alpha_AP005147	-	-	-	-	-	-	-	-	-	-	-	-	-	-
11791_7#7	-	-	-	-	-	-	ColRNAI_1__DQ298019*?	-	-	-	-	-	-	-	-	-	-	-	-	-	-	IncFII(29)_1_pUTI89_CP003035*	-	-	-	IncFII(pCoo)_1_pCoo_CR942285*	-	-	IncFII(pSE11)_1_pSE11_AP009242*	IncFII_1__AY458016*	-	IncFII_1_pSFO_AF401292*	-	-	-	-	-	-	-	-	-	-	-	-	-	-	-	-	-
11983_3#64	-	-	Col(MG828)_1__NC_008486*?	-	-	-	-	-	-	-	-	-	-	-	IncFIA(HI1)_1_HI1_AF250878*?	IncFIA_1__AP001918*	-	-	-	-	-	IncFII(29)_1_pUTI89_CP003035*	-	-	-	IncFII(pCoo)_1_pCoo_CR942285*	-	-	IncFII(pSE11)_1_pSE11_AP009242*	IncFII_1__AY458016	-	-	-	-	-	-	-	-	-	-	-	-	-	-	-	-	-	-	-
11983_3#86	-	-	-	-	-	-	-	-	-	-	-	-	-	-	IncFIA(HI1)_1_HI1_AF250878*?	IncFIA_1__AP001918	IncFIB(AP001918)_1__AP001918*	-	-	-	-	IncFII(29)_1_pUTI89_CP003035*?	-	-	-	-	IncFII(pHN7A8)_1_pHN7A8_JN232517*?	IncFII(pRSB107)_1_pRSB107_AJ851089*?	-	IncFII_1__AY458016*?	-	IncFII_1_pSFO_AF401292*?	-	-	-	-	-	-	-	-	-	-	-	-	-	-	-	-	-
11983_3#87	-	-	-	-	Col156_1__NC_009781*	-	-	-	-	-	-	-	-	-	IncFIA(HI1)_1_HI1_AF250878*?	IncFIA_1__AP001918	IncFIB(AP001918)_1__AP001918*	-	-	-	-	IncFII(29)_1_pUTI89_CP003035*	-	-	-	-	IncFII(pHN7A8)_1_pHN7A8_JN232517*	IncFII(pRSB107)_1_pRSB107_AJ851089	-	-	-	IncFII_1_pSFO_AF401292*	-	-	-	-	-	-	-	-	-	-	-	-	-	-	-	-	-
11983_4#20	-	-	Col(MG828)_1__NC_008486*	-	Col156_1__NC_009781*	-	ColRNAI_1__DQ298019*	-	-	-	-	-	-	-	IncFIA(HI1)_1_HI1_AF250878*?	IncFIA_1__AP001918*	-	-	-	-	-	IncFII(29)_1_pUTI89_CP003035*	-	-	-	IncFII(pCoo)_1_pCoo_CR942285*	-	-	IncFII(pSE11)_1_pSE11_AP009242*	IncFII_1__AY458016	-	-	-	-	-	-	-	-	-	-	-	-	-	-	-	-	-	-	-
11983_4#21	-	-	Col(MG828)_1__NC_008486*	-	-	-	-	-	-	-	-	-	-	-	IncFIA(HI1)_1_HI1_AF250878*?	IncFIA_1__AP001918*	-	-	-	-	-	IncFII(29)_1_pUTI89_CP003035*	-	-	-	IncFII(pCoo)_1_pCoo_CR942285*	-	-	IncFII(pSE11)_1_pSE11_AP009242*	IncFII_1__AY458016	-	-	-	-	-	-	-	-	-	-	-	-	-	-	-	-	-	-	-
11983_4#51	-	-	Col(MG828)_1__NC_008486*?	-	-	-	-	-	-	-	-	-	-	-	IncFIA(HI1)_1_HI1_AF250878*?	IncFIA_1__AP001918*?	IncFIB(AP001918)_1__AP001918*	-	-	-	-	IncFII(29)_1_pUTI89_CP003035*	-	-	-	IncFII(pCoo)_1_pCoo_CR942285*	-	-	IncFII(pSE11)_1_pSE11_AP009242*	IncFII_1__AY458016*	-	-	-	-	-	-	-	-	-	-	-	-	-	-	-	-	-	-	-
11983_4#55	-	-	-	-	-	-	-	-	-	-	-	-	-	-	IncFIA(HI1)_1_HI1_AF250878*?	IncFIA_1__AP001918*?	IncFIB(AP001918)_1__AP001918*	-	-	-	-	IncFII(29)_1_pUTI89_CP003035*	-	-	-	IncFII(pCoo)_1_pCoo_CR942285*	-	-	IncFII(pSE11)_1_pSE11_AP009242*	IncFII_1__AY458016*	-	-	-	-	-	-	-	-	-	-	-	-	-	-	-	-	-	-	-
11983_4#94	Col(BS512)_1__NC_010656?	-	Col(MG828)_1__NC_008486*	-	Col156_1__NC_009781*	-	-	-	-	-	-	-	-	-	IncFIA(HI1)_1_HI1_AF250878*?	IncFIA_1__AP001918	IncFIB(AP001918)_1__AP001918*	-	-	-	-	IncFII(29)_1_pUTI89_CP003035*	-	-	-	IncFII(pCoo)_1_pCoo_CR942285*	IncFII(pHN7A8)_1_pHN7A8_JN232517*	IncFII(pRSB107)_1_pRSB107_AJ851089	IncFII(pSE11)_1_pSE11_AP009242*	IncFII_1__AY458016*	-	IncFII_1_pSFO_AF401292*	-	-	IncI1_1_Alpha_AP005147	-	-	-	-	-	-	-	-	-	-	-	-	-	-
11983_4#95	-	-	Col(MG828)_1__NC_008486*?	-	Col156_1__NC_009781*	-	-	-	-	-	-	-	-	-	-	IncFIA_1__AP001918	-	-	-	-	-	IncFII(29)_1_pUTI89_CP003035*	-	-	-	-	IncFII(pHN7A8)_1_pHN7A8_JN232517*	IncFII(pRSB107)_1_pRSB107_AJ851089	-	-	-	IncFII_1_pSFO_AF401292*	-	-	-	-	-	-	-	-	-	-	-	-	-	-	-	-	-
11983_5#1	-	-	Col(MG828)_1__NC_008486*	-	Col156_1__NC_009781*	-	-	-	-	-	-	-	-	-	IncFIA(HI1)_1_HI1_AF250878*?	IncFIA_1__AP001918*	-	-	-	-	-	IncFII(29)_1_pUTI89_CP003035*	-	-	-	IncFII(pCoo)_1_pCoo_CR942285*	-	-	IncFII(pSE11)_1_pSE11_AP009242*	IncFII_1__AY458016	-	-	-	-	-	-	-	-	-	-	-	-	-	-	-	-	-	-	-
11983_5#27	Col(BS512)_1__NC_010656?	-	Col(MG828)_1__NC_008486*	-	-	-	-	-	-	-	IncB/O/K/Z_1__CU928147*	IncB/O/K/Z_2_GU256641*?	IncB/O/K/Z_3_GQ259888*	IncB/O/K/Z_4_FN868832*	IncFIA(HI1)_1_HI1_AF250878*?	IncFIA_1__AP001918*	-	-	-	-	-	IncFII(29)_1_pUTI89_CP003035*	-	-	-	IncFII(pCoo)_1_pCoo_CR942285*	-	-	IncFII(pSE11)_1_pSE11_AP009242*	IncFII_1__AY458016	-	-	-	-	-	-	-	-	-	-	-	-	-	-	-	-	-	-	-
11983_5#28	-	-	Col(MG828)_1__NC_008486*	-	Col156_1__NC_009781*	-	-	-	-	-	-	-	-	-	IncFIA(HI1)_1_HI1_AF250878*?	IncFIA_1__AP001918	IncFIB(AP001918)_1__AP001918*	-	-	-	-	IncFII(29)_1_pUTI89_CP003035*	-	-	-	-	IncFII(pHN7A8)_1_pHN7A8_JN232517*	IncFII(pRSB107)_1_pRSB107_AJ851089	-	-	-	IncFII_1_pSFO_AF401292*	-	-	-	-	-	-	-	-	-	-	-	-	-	-	-	-	IncX4_2__FN543504
11983_5#30	-	-	Col(MG828)_1__NC_008486*	-	-	-	-	-	-	-	-	-	-	-	IncFIA(HI1)_1_HI1_AF250878*?	IncFIA_1__AP001918	-	-	-	-	-	IncFII(29)_1_pUTI89_CP003035*	-	-	-	-	IncFII(pHN7A8)_1_pHN7A8_JN232517*	IncFII(pRSB107)_1_pRSB107_AJ851089	-	-	-	IncFII_1_pSFO_AF401292*	-	-	-	-	-	-	-	-	-	-	-	-	-	-	-	-	-
11983_5#32	-	-	Col(MG828)_1__NC_008486*	-	-	-	-	-	-	-	-	-	-	-	IncFIA(HI1)_1_HI1_AF250878*?	IncFIA_1__AP001918*	IncFIB(AP001918)_1__AP001918*	-	-	-	-	IncFII(29)_1_pUTI89_CP003035*	-	-	-	IncFII(pCoo)_1_pCoo_CR942285*	-	-	IncFII(pSE11)_1_pSE11_AP009242*	IncFII_1__AY458016*	-	-	-	-	-	-	-	-	-	-	-	-	-	-	-	-	-	-	-
11983_5#74	-	Col(KPHS6)_1__NC_016841*?	Col(MG828)_1__NC_008486*	-	Col156_1__NC_009781*	-	ColRNAI_1__DQ298019*	-	-	-	IncB/O/K/Z_1__CU928147*	IncB/O/K/Z_2_GU256641*?	IncB/O/K/Z_3_GQ259888*	IncB/O/K/Z_4_FN868832*	-	IncFIA_1__AP001918	IncFIB(AP001918)_1__AP001918*	-	-	-	-	IncFII(29)_1_pUTI89_CP003035*	-	-	-	IncFII(pCoo)_1_pCoo_CR942285*	-	-	IncFII(pSE11)_1_pSE11_AP009242*	IncFII_1__AY458016	-	-	-	-	-	-	-	-	-	-	-	-	IncX1_1__EU370913*	-	IncX1_3__CP001123*	IncX1_4__JN935898*	-	-	-
11983_5#75	-	-	Col(MG828)_1__NC_008486*	-	-	-	-	-	-	-	-	-	-	-	IncFIA(HI1)_1_HI1_AF250878*?	IncFIA_1__AP001918*	-	-	-	-	-	IncFII(29)_1_pUTI89_CP003035*	-	-	-	IncFII(pCoo)_1_pCoo_CR942285*	-	-	IncFII(pSE11)_1_pSE11_AP009242*	IncFII_1__AY458016	-	-	-	-	-	-	-	-	-	-	-	-	-	-	-	-	-	-	-
11983_5#76	-	-	Col(MG828)_1__NC_008486*	-	-	-	-	-	-	-	-	-	-	-	-	IncFIA_1__AP001918*	-	-	-	-	-	IncFII(29)_1_pUTI89_CP003035*	-	-	-	IncFII(pCoo)_1_pCoo_CR942285*	-	-	IncFII(pSE11)_1_pSE11_AP009242*	IncFII_1__AY458016	-	-	-	-	-	-	-	-	-	-	-	-	-	-	-	-	-	-	-
11983_5#88	Col(BS512)_1__NC_010656	-	Col(MG828)_1__NC_008486*	-	-	-	-	-	-	-	-	-	-	-	IncFIA(HI1)_1_HI1_AF250878*?	IncFIA_1__AP001918*	IncFIB(AP001918)_1__AP001918*	-	-	-	-	IncFII(29)_1_pUTI89_CP003035*	-	-	-	IncFII(pCoo)_1_pCoo_CR942285*	IncFII(pHN7A8)_1_pHN7A8_JN232517*	IncFII(pRSB107)_1_pRSB107_AJ851089*	IncFII(pSE11)_1_pSE11_AP009242*	IncFII_1__AY458016	-	IncFII_1_pSFO_AF401292*	-	-	-	-	-	-	-	-	-	IncQ1_1__HE654726	-	-	-	-	-	-	IncX4_2__FN543504*
12082_4#26	-	-	Col(MG828)_1__NC_008486*	-	-	-	-	-	-	-	-	-	-	-	-	IncFIA_1__AP001918	-	-	-	-	-	IncFII(29)_1_pUTI89_CP003035*	IncFII(K)_1__CP000648*	-	-	IncFII(pCoo)_1_pCoo_CR942285*	IncFII(pHN7A8)_1_pHN7A8_JN232517*	IncFII(pRSB107)_1_pRSB107_AJ851089*	IncFII(pSE11)_1_pSE11_AP009242*	IncFII_1__AY458016	IncFII_1_pKP91_CP000966*	-	-	-	-	-	-	-	-	-	IncN_1__AY046276*	-	-	-	-	-	-	-	-
12082_4#29	-	-	-	-	-	-	-	-	-	-	-	-	-	-	IncFIA(HI1)_1_HI1_AF250878*?	IncFIA_1__AP001918*	-	-	-	-	-	IncFII(29)_1_pUTI89_CP003035*	-	-	-	IncFII(pCoo)_1_pCoo_CR942285*	-	-	IncFII(pSE11)_1_pSE11_AP009242*	IncFII_1__AY458016	-	-	-	-	-	-	-	-	-	-	-	-	-	-	-	-	-	-	-
14937_6#13	-	-	-	Col(MP18)_1__NC_013652*?	-	-	-	-	-	-	-	-	-	-	IncFIA(HI1)_1_HI1_AF250878*?	IncFIA_1__AP001918*	-	-	-	-	-	IncFII(29)_1_pUTI89_CP003035*	-	-	-	IncFII(pCoo)_1_pCoo_CR942285*	-	-	IncFII(pSE11)_1_pSE11_AP009242*	IncFII_1__AY458016	-	-	-	-	-	-	-	-	-	-	-	-	-	-	-	-	-	-	-
14937_6#14	-	-	Col(MG828)_1__NC_008486*	-	Col156_1__NC_009781*	-	-	-	-	-	-	-	-	-	IncFIA(HI1)_1_HI1_AF250878*?	IncFIA_1__AP001918*	-	-	-	-	-	IncFII(29)_1_pUTI89_CP003035*	-	-	-	IncFII(pCoo)_1_pCoo_CR942285*	-	-	IncFII(pSE11)_1_pSE11_AP009242*	IncFII_1__AY458016	-	-	-	-	-	-	-	-	-	-	-	-	-	-	-	-	-	-	-
14937_6#16	-	-	-	-	-	-	-	-	-	-	-	-	-	-	IncFIA(HI1)_1_HI1_AF250878*?	IncFIA_1__AP001918*	-	-	-	-	-	IncFII(29)_1_pUTI89_CP003035*	-	-	-	IncFII(pCoo)_1_pCoo_CR942285*	-	-	IncFII(pSE11)_1_pSE11_AP009242*	IncFII_1__AY458016	-	-	-	-	-	-	-	-	-	-	-	-	-	-	-	-	-	-	-
14937_6#17	-	-	-	-	-	-	-	-	-	-	-	-	-	-	IncFIA(HI1)_1_HI1_AF250878*?	IncFIA_1__AP001918*	-	-	-	-	-	IncFII(29)_1_pUTI89_CP003035*	-	-	-	IncFII(pCoo)_1_pCoo_CR942285*	-	-	IncFII(pSE11)_1_pSE11_AP009242*	IncFII_1__AY458016	-	-	-	-	-	-	-	-	-	-	-	-	-	-	-	-	-	-	-
14937_6#20	-	-	Col(MG828)_1__NC_008486*	-	Col156_1__NC_009781*	-	-	-	-	-	-	-	-	-	IncFIA(HI1)_1_HI1_AF250878*?	IncFIA_1__AP001918*	-	-	-	-	-	IncFII(29)_1_pUTI89_CP003035*	-	-	-	IncFII(pCoo)_1_pCoo_CR942285*	-	-	IncFII(pSE11)_1_pSE11_AP009242*	IncFII_1__AY458016	-	-	-	-	-	-	-	-	-	-	-	-	-	-	-	-	-	IncX4_1__CP002895	-
14937_6#23	-	-	Col(MG828)_1__NC_008486*	-	-	-	-	ColpVC_1__JX133088*	-	-	-	-	-	-	IncFIA(HI1)_1_HI1_AF250878*?	IncFIA_1__AP001918*	-	-	-	-	-	IncFII(29)_1_pUTI89_CP003035*	-	-	-	IncFII(pCoo)_1_pCoo_CR942285*	-	-	IncFII(pSE11)_1_pSE11_AP009242*	IncFII_1__AY458016	-	-	-	-	-	-	-	-	-	-	-	-	-	-	-	-	-	-	-
14937_6#26	-	-	-	-	-	-	-	ColpVC_1__JX133088*?	-	-	-	-	-	-	IncFIA(HI1)_1_HI1_AF250878*?	IncFIA_1__AP001918*	-	-	-	-	-	IncFII(29)_1_pUTI89_CP003035*	-	-	-	IncFII(pCoo)_1_pCoo_CR942285*	-	-	IncFII(pSE11)_1_pSE11_AP009242*	IncFII_1__AY458016	-	-	-	-	-	-	-	-	-	-	-	-	-	-	-	-	-	-	-
14937_6#3	-	-	-	-	-	-	-	-	-	-	-	-	-	-	IncFIA(HI1)_1_HI1_AF250878*?	IncFIA_1__AP001918*	-	-	-	-	-	IncFII(29)_1_pUTI89_CP003035*	-	-	-	IncFII(pCoo)_1_pCoo_CR942285*	-	-	IncFII(pSE11)_1_pSE11_AP009242*	IncFII_1__AY458016	-	-	-	-	-	-	-	-	-	-	-	-	-	-	-	-	-	-	-
14937_6#30	-	-	Col(MG828)_1__NC_008486*	-	Col156_1__NC_009781*?	-	-	ColpVC_1__JX133088*	-	-	IncB/O/K/Z_1__CU928147*	IncB/O/K/Z_2_GU256641	IncB/O/K/Z_3_GQ259888*	IncB/O/K/Z_4_FN868832*	IncFIA(HI1)_1_HI1_AF250878*?	IncFIA_1__AP001918*	-	-	-	-	-	IncFII(29)_1_pUTI89_CP003035*	-	-	-	IncFII(pCoo)_1_pCoo_CR942285*	-	-	IncFII(pSE11)_1_pSE11_AP009242*	IncFII_1__AY458016	-	-	-	-	-	-	-	-	-	-	-	-	IncX1_1__EU370913*	-	IncX1_3__CP001123*	IncX1_4__JN935898*	-	-	-
14937_6#32	-	-	-	-	-	-	-	-	-	-	-	-	-	-	IncFIA(HI1)_1_HI1_AF250878*?	IncFIA_1__AP001918*	-	-	-	-	-	IncFII(29)_1_pUTI89_CP003035*	-	-	-	IncFII(pCoo)_1_pCoo_CR942285*	-	-	IncFII(pSE11)_1_pSE11_AP009242*	IncFII_1__AY458016	-	-	-	-	-	-	-	-	-	-	-	-	-	-	-	-	-	-	-
14937_6#34	-	-	Col(MG828)_1__NC_008486*	-	Col156_1__NC_009781*	-	-	ColpVC_1__JX133088*	-	-	IncB/O/K/Z_1__CU928147*	IncB/O/K/Z_2_GU256641	IncB/O/K/Z_3_GQ259888*	IncB/O/K/Z_4_FN868832*	IncFIA(HI1)_1_HI1_AF250878*?	IncFIA_1__AP001918*	-	-	-	-	-	IncFII(29)_1_pUTI89_CP003035*	-	-	-	IncFII(pCoo)_1_pCoo_CR942285*	-	-	IncFII(pSE11)_1_pSE11_AP009242*	IncFII_1__AY458016	-	-	-	-	-	-	-	-	-	-	-	-	IncX1_1__EU370913*	-	IncX1_3__CP001123*	IncX1_4__JN935898*	-	-	-
14937_6#36	-	-	-	-	-	-	-	-	-	-	-	-	-	-	IncFIA(HI1)_1_HI1_AF250878*?	IncFIA_1__AP001918*	-	-	-	-	-	IncFII(29)_1_pUTI89_CP003035*	-	-	-	IncFII(pCoo)_1_pCoo_CR942285*	-	-	IncFII(pSE11)_1_pSE11_AP009242*	IncFII_1__AY458016	-	-	-	-	-	-	-	-	-	-	-	-	-	-	-	-	-	-	-
14937_6#37	-	-	Col(MG828)_1__NC_008486*	-	Col156_1__NC_009781*	-	-	ColpVC_1__JX133088*?	-	-	-	-	-	-	-	IncFIA_1__AP001918	IncFIB(AP001918)_1__AP001918*	-	-	-	-	IncFII(29)_1_pUTI89_CP003035*	-	-	-	-	IncFII(pHN7A8)_1_pHN7A8_JN232517*	IncFII(pRSB107)_1_pRSB107_AJ851089	-	-	-	IncFII_1_pSFO_AF401292*	-	-	-	-	-	-	-	-	-	-	-	-	-	-	-	-	-
14937_6#40	-	-	Col(MG828)_1__NC_008486*	-	Col156_1__NC_009781*	-	-	ColpVC_1__JX133088*	-	-	IncB/O/K/Z_1__CU928147*	IncB/O/K/Z_2_GU256641	IncB/O/K/Z_3_GQ259888*	IncB/O/K/Z_4_FN868832*	IncFIA(HI1)_1_HI1_AF250878*?	IncFIA_1__AP001918*	-	-	-	-	-	IncFII(29)_1_pUTI89_CP003035*	-	-	-	IncFII(pCoo)_1_pCoo_CR942285*	-	-	IncFII(pSE11)_1_pSE11_AP009242*	IncFII_1__AY458016	-	-	-	-	-	-	-	-	-	-	-	-	IncX1_1__EU370913*	-	IncX1_3__CP001123*	IncX1_4__JN935898*	-	-	-
14937_6#43	-	-	-	-	-	-	-	-	-	-	-	-	-	-	IncFIA(HI1)_1_HI1_AF250878*?	IncFIA_1__AP001918*	-	-	-	-	-	IncFII(29)_1_pUTI89_CP003035*	-	-	-	IncFII(pCoo)_1_pCoo_CR942285*	-	-	IncFII(pSE11)_1_pSE11_AP009242*	IncFII_1__AY458016	-	-	-	-	-	-	-	-	-	-	-	-	-	-	-	-	-	-	-
14937_6#46	-	-	Col(MG828)_1__NC_008486*	Col(MP18)_1__NC_013652*?	Col156_1__NC_009781*	-	-	-	-	-	-	-	-	-	-	IncFIA_1__AP001918	IncFIB(AP001918)_1__AP001918*	-	-	-	-	IncFII(29)_1_pUTI89_CP003035*	-	-	-	-	IncFII(pHN7A8)_1_pHN7A8_JN232517*	IncFII(pRSB107)_1_pRSB107_AJ851089	-	-	-	IncFII_1_pSFO_AF401292*	-	-	-	-	-	-	-	-	-	-	-	-	-	-	-	-	-
14937_6#47	-	-	Col(MG828)_1__NC_008486*?	-	Col156_1__NC_009781*?	-	-	-	-	-	-	-	-	-	IncFIA(HI1)_1_HI1_AF250878*?	IncFIA_1__AP001918*	-	-	-	-	-	IncFII(29)_1_pUTI89_CP003035*	-	-	-	IncFII(pCoo)_1_pCoo_CR942285*	-	-	IncFII(pSE11)_1_pSE11_AP009242*	IncFII_1__AY458016	-	-	-	-	-	-	-	-	-	-	-	-	-	-	-	-	-	-	-
14937_6#51	-	-	-	-	-	-	-	-	-	-	-	-	-	-	IncFIA(HI1)_1_HI1_AF250878*?	IncFIA_1__AP001918*	-	-	-	-	-	IncFII(29)_1_pUTI89_CP003035*	-	-	-	IncFII(pCoo)_1_pCoo_CR942285*	-	-	IncFII(pSE11)_1_pSE11_AP009242*	IncFII_1__AY458016	-	-	-	-	-	-	-	-	-	-	-	-	-	-	-	-	-	-	-
14937_6#52	-	-	-	-	Col156_1__NC_009781*	-	-	-	-	-	-	-	-	-	-	IncFIA_1__AP001918	IncFIB(AP001918)_1__AP001918*	-	-	-	-	IncFII(29)_1_pUTI89_CP003035*	-	-	-	-	IncFII(pHN7A8)_1_pHN7A8_JN232517*	IncFII(pRSB107)_1_pRSB107_AJ851089	-	-	-	IncFII_1_pSFO_AF401292*	-	-	-	-	-	-	-	-	-	-	IncX1_1__EU370913*	-	IncX1_3__CP001123*	IncX1_4__JN935898*	-	-	-
14937_6#54	-	-	Col(MG828)_1__NC_008486*	-	Col156_1__NC_009781*	-	ColRNAI_1__DQ298019*?	-	-	-	-	-	-	-	-	IncFIA_1__AP001918	IncFIB(AP001918)_1__AP001918*	-	-	-	-	IncFII(29)_1_pUTI89_CP003035*	-	-	-	-	IncFII(pHN7A8)_1_pHN7A8_JN232517*	IncFII(pRSB107)_1_pRSB107_AJ851089	-	-	-	IncFII_1_pSFO_AF401292*	-	-	-	-	-	-	-	-	-	-	IncX1_1__EU370913*	-	IncX1_3__CP001123*	IncX1_4__JN935898*	-	IncX4_1__CP002895	-
14937_6#6	-	-	Col(MG828)_1__NC_008486*	-	-	-	-	-	-	-	-	-	-	-	IncFIA(HI1)_1_HI1_AF250878*?	IncFIA_1__AP001918*	-	-	-	-	-	IncFII(29)_1_pUTI89_CP003035*	-	-	-	IncFII(pCoo)_1_pCoo_CR942285*	-	-	IncFII(pSE11)_1_pSE11_AP009242*	IncFII_1__AY458016	-	-	-	-	-	-	-	-	-	-	-	-	-	-	-	-	-	-	-
14937_6#61	-	-	Col(MG828)_1__NC_008486*	-	-	-	ColRNAI_1__DQ298019*	ColpVC_1__JX133088*?	-	-	-	-	-	-	IncFIA(HI1)_1_HI1_AF250878*?	IncFIA_1__AP001918*	-	-	-	-	-	IncFII(29)_1_pUTI89_CP003035*	-	-	-	IncFII(pCoo)_1_pCoo_CR942285*	-	-	IncFII(pSE11)_1_pSE11_AP009242*	IncFII_1__AY458016	-	-	-	-	-	-	-	-	-	-	-	-	IncX1_1__EU370913*	-	IncX1_3__CP001123*	IncX1_4__JN935898*	-	-	-
14937_6#68	-	-	Col(MG828)_1__NC_008486*	-	Col156_1__NC_009781*	-	-	-	-	-	-	-	-	-	-	IncFIA_1__AP001918	IncFIB(AP001918)_1__AP001918*	-	-	-	-	IncFII(29)_1_pUTI89_CP003035*	-	-	-	-	IncFII(pHN7A8)_1_pHN7A8_JN232517*	IncFII(pRSB107)_1_pRSB107_AJ851089	-	-	-	IncFII_1_pSFO_AF401292*	-	-	-	-	-	-	-	-	-	-	-	-	-	-	-	-	-
14937_6#7	-	-	Col(MG828)_1__NC_008486*	-	Col156_1__NC_009781*	-	-	-	-	-	-	-	-	-	IncFIA(HI1)_1_HI1_AF250878*?	IncFIA_1__AP001918*	-	-	-	-	-	IncFII(29)_1_pUTI89_CP003035*	-	-	-	IncFII(pCoo)_1_pCoo_CR942285*	-	-	IncFII(pSE11)_1_pSE11_AP009242*	IncFII_1__AY458016	-	-	-	-	-	-	-	-	-	-	-	-	-	-	-	-	-	-	-
14937_6#70	-	-	-	-	-	-	-	-	-	-	-	-	-	-	IncFIA(HI1)_1_HI1_AF250878*?	IncFIA_1__AP001918*	-	-	-	-	-	IncFII(29)_1_pUTI89_CP003035*	-	-	-	IncFII(pCoo)_1_pCoo_CR942285*	-	-	IncFII(pSE11)_1_pSE11_AP009242*	IncFII_1__AY458016	-	-	-	-	-	-	-	-	-	-	-	-	-	-	-	-	-	-	-
14937_6#71	-	-	Col(MG828)_1__NC_008486*	-	Col156_1__NC_009781*	-	-	-	-	-	-	-	-	-	IncFIA(HI1)_1_HI1_AF250878*?	IncFIA_1__AP001918	IncFIB(AP001918)_1__AP001918*	-	-	-	-	IncFII(29)_1_pUTI89_CP003035*	-	-	IncFII(Yp)_1_Yersenia_CP000670*	-	IncFII(pHN7A8)_1_pHN7A8_JN232517*	IncFII(pRSB107)_1_pRSB107_AJ851089	-	-	-	IncFII_1_pSFO_AF401292*	-	-	-	-	-	-	-	-	-	-	-	-	-	-	-	IncX4_1__CP002895	-
14937_6#76	-	-	Col(MG828)_1__NC_008486*	-	Col156_1__NC_009781*	-	-	-	-	-	-	-	-	-	-	IncFIA_1__AP001918	IncFIB(AP001918)_1__AP001918*	-	-	-	-	IncFII(29)_1_pUTI89_CP003035*	-	-	-	-	IncFII(pHN7A8)_1_pHN7A8_JN232517*	IncFII(pRSB107)_1_pRSB107_AJ851089	-	-	-	IncFII_1_pSFO_AF401292*	-	-	-	-	-	-	-	-	-	-	-	-	-	-	-	-	-
14937_6#83	-	-	Col(MG828)_1__NC_008486*?	-	-	-	-	-	-	-	-	-	-	-	IncFIA(HI1)_1_HI1_AF250878*?	IncFIA_1__AP001918*	-	-	-	-	-	IncFII(29)_1_pUTI89_CP003035*	-	-	-	IncFII(pCoo)_1_pCoo_CR942285*	-	-	IncFII(pSE11)_1_pSE11_AP009242*	IncFII_1__AY458016	-	-	-	-	-	-	-	-	-	-	-	-	-	-	-	-	-	-	-
14937_6#84	-	-	Col(MG828)_1__NC_008486*	-	Col156_1__NC_009781*	-	-	-	-	-	-	-	-	-	-	IncFIA_1__AP001918	IncFIB(AP001918)_1__AP001918*	-	-	-	-	IncFII(29)_1_pUTI89_CP003035*	-	-	-	-	IncFII(pHN7A8)_1_pHN7A8_JN232517*	IncFII(pRSB107)_1_pRSB107_AJ851089	-	-	-	IncFII_1_pSFO_AF401292*	-	-	-	-	-	-	-	-	-	-	IncX1_1__EU370913*	-	IncX1_3__CP001123*	IncX1_4__JN935898*	-	IncX4_1__CP002895	-
14937_6#85	-	-	Col(MG828)_1__NC_008486*	-	Col156_1__NC_009781*	-	-	-	-	-	-	-	-	-	IncFIA(HI1)_1_HI1_AF250878*?	IncFIA_1__AP001918	IncFIB(AP001918)_1__AP001918*	-	-	-	-	IncFII(29)_1_pUTI89_CP003035*	-	-	-	IncFII(pCoo)_1_pCoo_CR942285*	IncFII(pHN7A8)_1_pHN7A8_JN232517*	IncFII(pRSB107)_1_pRSB107_AJ851089	IncFII(pSE11)_1_pSE11_AP009242*	IncFII_1__AY458016*	-	IncFII_1_pSFO_AF401292*	-	-	-	-	-	-	-	-	-	-	-	-	-	-	-	-	-
14937_7#10	-	-	Col(MG828)_1__NC_008486*?	-	Col156_1__NC_009781*?	-	-	-	-	-	-	-	-	-	IncFIA(HI1)_1_HI1_AF250878*?	IncFIA_1__AP001918*	-	-	-	-	-	IncFII(29)_1_pUTI89_CP003035*	-	-	-	IncFII(pCoo)_1_pCoo_CR942285*	-	-	IncFII(pSE11)_1_pSE11_AP009242*	IncFII_1__AY458016	-	-	-	-	-	-	-	-	-	-	-	-	-	-	-	-	-	-	-
14937_7#11	-	-	Col(MG828)_1__NC_008486*	Col(MP18)_1__NC_013652*?	-	-	-	ColpVC_1__JX133088*	-	-	-	-	-	-	IncFIA(HI1)_1_HI1_AF250878*?	IncFIA_1__AP001918*	-	-	-	-	-	IncFII(29)_1_pUTI89_CP003035*	-	-	-	IncFII(pCoo)_1_pCoo_CR942285*	-	-	IncFII(pSE11)_1_pSE11_AP009242*	IncFII_1__AY458016	-	-	-	-	-	-	-	-	-	-	-	-	-	-	-	-	-	-	-
14937_7#12	-	-	Col(MG828)_1__NC_008486*	-	-	-	-	-	-	-	-	-	-	-	IncFIA(HI1)_1_HI1_AF250878*?	IncFIA_1__AP001918*	-	-	-	-	-	IncFII(29)_1_pUTI89_CP003035*	-	-	-	IncFII(pCoo)_1_pCoo_CR942285*	-	-	IncFII(pSE11)_1_pSE11_AP009242*	IncFII_1__AY458016	-	-	-	-	-	-	-	-	-	-	-	-	-	-	-	-	-	-	-
14937_7#13	-	-	-	-	-	-	-	-	-	-	-	-	-	-	-	IncFIA_1__AP001918*	-	-	-	-	-	IncFII(29)_1_pUTI89_CP003035*	-	-	-	IncFII(pCoo)_1_pCoo_CR942285*	-	-	IncFII(pSE11)_1_pSE11_AP009242*	IncFII_1__AY458016	-	IncFII_1_pSFO_AF401292*	-	-	-	-	-	-	-	-	-	-	-	-	-	-	-	-	-
14937_7#14	-	-	Col(MG828)_1__NC_008486*	-	Col156_1__NC_009781*	-	-	ColpVC_1__JX133088*	-	-	-	-	-	-	IncFIA(HI1)_1_HI1_AF250878*?	IncFIA_1__AP001918*	-	-	-	-	-	IncFII(29)_1_pUTI89_CP003035*	-	-	-	IncFII(pCoo)_1_pCoo_CR942285*	-	-	IncFII(pSE11)_1_pSE11_AP009242*	IncFII_1__AY458016	-	-	-	-	-	-	-	-	-	-	-	-	IncX1_1__EU370913*	-	IncX1_3__CP001123*	IncX1_4__JN935898*	-	-	-
14937_7#15	-	-	Col(MG828)_1__NC_008486*	-	Col156_1__NC_009781*	-	-	-	-	-	-	-	-	-	IncFIA(HI1)_1_HI1_AF250878*?	IncFIA_1__AP001918*	-	-	-	-	-	IncFII(29)_1_pUTI89_CP003035*	-	-	-	IncFII(pCoo)_1_pCoo_CR942285*	-	-	IncFII(pSE11)_1_pSE11_AP009242*	IncFII_1__AY458016	-	-	-	-	-	-	-	-	-	-	-	-	-	-	-	-	-	IncX4_1__CP002895	-
14937_7#16	-	-	Col(MG828)_1__NC_008486*	-	Col156_1__NC_009781*	-	-	ColpVC_1__JX133088*	-	-	-	-	-	-	IncFIA(HI1)_1_HI1_AF250878*?	IncFIA_1__AP001918*	-	-	-	-	-	IncFII(29)_1_pUTI89_CP003035*	-	-	-	IncFII(pCoo)_1_pCoo_CR942285*	-	-	IncFII(pSE11)_1_pSE11_AP009242*	IncFII_1__AY458016	-	-	-	-	-	-	-	-	-	-	-	-	IncX1_1__EU370913*	-	IncX1_3__CP001123*	IncX1_4__JN935898*	-	-	-
14937_7#17	-	-	Col(MG828)_1__NC_008486*	-	Col156_1__NC_009781*?	-	-	ColpVC_1__JX133088*	-	-	-	-	-	-	IncFIA(HI1)_1_HI1_AF250878*?	IncFIA_1__AP001918*	-	-	-	-	-	IncFII(29)_1_pUTI89_CP003035*	-	-	-	IncFII(pCoo)_1_pCoo_CR942285*	-	-	IncFII(pSE11)_1_pSE11_AP009242*	IncFII_1__AY458016	-	-	-	-	-	-	-	-	-	-	-	-	-	-	-	-	-	-	-
14937_7#18	-	-	-	-	-	-	-	ColpVC_1__JX133088*?	-	-	-	-	-	-	IncFIA(HI1)_1_HI1_AF250878*?	IncFIA_1__AP001918*	-	-	-	-	-	IncFII(29)_1_pUTI89_CP003035*	-	-	-	IncFII(pCoo)_1_pCoo_CR942285*	-	-	IncFII(pSE11)_1_pSE11_AP009242*	IncFII_1__AY458016	-	-	-	-	-	-	-	-	-	-	-	-	-	-	-	-	-	-	-
14937_7#19	-	-	Col(MG828)_1__NC_008486*	-	-	-	-	ColpVC_1__JX133088*	-	-	-	-	-	-	IncFIA(HI1)_1_HI1_AF250878*?	IncFIA_1__AP001918*	-	-	-	-	-	IncFII(29)_1_pUTI89_CP003035*	-	-	-	IncFII(pCoo)_1_pCoo_CR942285*	-	-	IncFII(pSE11)_1_pSE11_AP009242*	IncFII_1__AY458016	-	-	-	-	-	-	-	-	-	-	-	-	-	-	-	-	-	-	-
14937_7#20	-	-	Col(MG828)_1__NC_008486*	-	-	-	-	ColpVC_1__JX133088*	-	-	-	-	-	-	IncFIA(HI1)_1_HI1_AF250878*?	IncFIA_1__AP001918*	-	-	-	-	-	IncFII(29)_1_pUTI89_CP003035*	-	-	-	IncFII(pCoo)_1_pCoo_CR942285*	-	-	IncFII(pSE11)_1_pSE11_AP009242*	IncFII_1__AY458016	-	-	-	-	-	-	-	-	-	-	-	-	-	-	-	-	-	-	-
14937_7#21	-	-	Col(MG828)_1__NC_008486*	-	Col156_1__NC_009781*	-	-	ColpVC_1__JX133088*?	-	-	-	-	-	-	IncFIA(HI1)_1_HI1_AF250878*?	IncFIA_1__AP001918*	-	-	-	-	-	IncFII(29)_1_pUTI89_CP003035*	-	-	-	IncFII(pCoo)_1_pCoo_CR942285*	-	-	IncFII(pSE11)_1_pSE11_AP009242*	IncFII_1__AY458016	-	-	-	-	-	-	-	-	-	-	-	-	-	-	-	-	-	-	-
14937_7#22	-	-	Col(MG828)_1__NC_008486*	-	Col156_1__NC_009781*	-	-	ColpVC_1__JX133088*	-	-	-	-	-	-	IncFIA(HI1)_1_HI1_AF250878*?	IncFIA_1__AP001918*	-	-	-	-	-	IncFII(29)_1_pUTI89_CP003035*	-	-	-	IncFII(pCoo)_1_pCoo_CR942285*	-	-	IncFII(pSE11)_1_pSE11_AP009242*	IncFII_1__AY458016	-	-	-	-	-	-	-	-	-	-	-	-	IncX1_1__EU370913*	-	IncX1_3__CP001123*	IncX1_4__JN935898*	-	-	-
14937_7#23	-	-	Col(MG828)_1__NC_008486*	-	-	-	-	ColpVC_1__JX133088*	-	-	-	-	-	-	IncFIA(HI1)_1_HI1_AF250878*?	IncFIA_1__AP001918*	-	-	-	-	-	IncFII(29)_1_pUTI89_CP003035*	-	-	-	IncFII(pCoo)_1_pCoo_CR942285*	-	-	IncFII(pSE11)_1_pSE11_AP009242*	IncFII_1__AY458016	-	-	-	-	-	-	-	-	-	-	-	-	-	-	-	-	-	-	-
14937_7#28	-	-	Col(MG828)_1__NC_008486*?	-	-	-	-	-	-	-	-	-	-	-	IncFIA(HI1)_1_HI1_AF250878*?	IncFIA_1__AP001918*?	IncFIB(AP001918)_1__AP001918*	-	-	-	-	IncFII(29)_1_pUTI89_CP003035*	-	-	-	IncFII(pCoo)_1_pCoo_CR942285*	-	-	IncFII(pSE11)_1_pSE11_AP009242*	IncFII_1__AY458016*	-	-	-	-	-	-	-	-	-	-	-	-	-	-	-	-	-	-	-
14937_7#29	-	-	Col(MG828)_1__NC_008486*	-	-	-	-	-	-	-	-	-	-	-	IncFIA(HI1)_1_HI1_AF250878*?	IncFIA_1__AP001918*	-	-	-	-	-	IncFII(29)_1_pUTI89_CP003035*	-	-	-	IncFII(pCoo)_1_pCoo_CR942285*	-	-	IncFII(pSE11)_1_pSE11_AP009242*	IncFII_1__AY458016	-	-	-	-	-	-	-	-	-	-	-	-	-	-	-	-	-	-	-
14937_7#3	-	-	Col(MG828)_1__NC_008486*	Col(MP18)_1__NC_013652*?	-	-	-	-	-	-	-	-	-	-	IncFIA(HI1)_1_HI1_AF250878*?	IncFIA_1__AP001918*	-	-	-	-	-	IncFII(29)_1_pUTI89_CP003035*	-	-	-	IncFII(pCoo)_1_pCoo_CR942285*	-	-	IncFII(pSE11)_1_pSE11_AP009242*	IncFII_1__AY458016	-	-	-	-	-	-	-	-	-	-	-	-	-	-	-	-	-	-	-
14937_7#30	-	-	-	-	-	-	-	-	-	-	-	-	-	-	IncFIA(HI1)_1_HI1_AF250878*?	IncFIA_1__AP001918*	-	-	-	-	-	IncFII(29)_1_pUTI89_CP003035*	-	-	-	IncFII(pCoo)_1_pCoo_CR942285*	-	-	IncFII(pSE11)_1_pSE11_AP009242*	IncFII_1__AY458016	-	-	-	-	-	-	-	-	-	-	-	-	-	-	-	-	-	-	-
14937_7#31	-	-	Col(MG828)_1__NC_008486*	-	Col156_1__NC_009781*	-	-	ColpVC_1__JX133088*?	-	-	-	-	-	-	IncFIA(HI1)_1_HI1_AF250878*?	IncFIA_1__AP001918*	-	-	-	-	-	IncFII(29)_1_pUTI89_CP003035*	-	-	-	IncFII(pCoo)_1_pCoo_CR942285*	-	-	IncFII(pSE11)_1_pSE11_AP009242*	IncFII_1__AY458016	-	-	-	-	-	-	-	-	-	-	-	-	-	-	-	-	-	IncX4_1__CP002895	-
14937_7#32	-	-	Col(MG828)_1__NC_008486*	-	-	-	-	ColpVC_1__JX133088*	-	-	-	-	-	-	IncFIA(HI1)_1_HI1_AF250878*?	IncFIA_1__AP001918*	-	-	-	-	-	IncFII(29)_1_pUTI89_CP003035*	-	-	-	IncFII(pCoo)_1_pCoo_CR942285*	-	-	IncFII(pSE11)_1_pSE11_AP009242*	IncFII_1__AY458016	-	-	-	-	-	-	-	-	-	-	-	-	-	-	-	-	-	-	-
14937_7#33	-	-	Col(MG828)_1__NC_008486*	-	-	-	-	ColpVC_1__JX133088*	-	-	-	-	-	-	IncFIA(HI1)_1_HI1_AF250878*?	IncFIA_1__AP001918*	-	-	-	-	-	IncFII(29)_1_pUTI89_CP003035*	-	-	-	IncFII(pCoo)_1_pCoo_CR942285*	-	-	IncFII(pSE11)_1_pSE11_AP009242*	IncFII_1__AY458016	-	-	-	-	-	-	-	-	-	-	-	-	-	-	-	-	-	-	-
14937_7#35	-	-	Col(MG828)_1__NC_008486*	-	-	-	-	ColpVC_1__JX133088*	-	-	-	-	-	-	-	IncFIA_1__AP001918*	-	-	-	-	-	IncFII(29)_1_pUTI89_CP003035*	-	-	-	IncFII(pCoo)_1_pCoo_CR942285*	-	-	IncFII(pSE11)_1_pSE11_AP009242*	IncFII_1__AY458016	-	-	-	-	-	-	-	-	-	-	-	-	-	-	-	-	-	-	-
14937_7#36	-	-	-	-	-	-	-	ColpVC_1__JX133088*?	-	-	-	-	-	-	-	IncFIA_1__AP001918*	-	-	-	-	-	IncFII(29)_1_pUTI89_CP003035*	-	-	-	IncFII(pCoo)_1_pCoo_CR942285*	-	-	IncFII(pSE11)_1_pSE11_AP009242*	IncFII_1__AY458016	-	-	-	-	-	-	-	-	-	-	-	-	-	-	-	-	-	-	-
14937_7#37	-	-	Col(MG828)_1__NC_008486*	-	Col156_1__NC_009781*	-	-	-	-	-	-	-	-	-	-	IncFIA_1__AP001918*	-	-	-	-	-	-	-	-	-	-	-	-	-	-	-	-	-	-	-	-	-	-	-	-	-	-	-	-	-	-	-	-	-
14937_7#38	-	-	Col(MG828)_1__NC_008486*	-	-	-	-	ColpVC_1__JX133088*	-	-	-	-	-	-	IncFIA(HI1)_1_HI1_AF250878*?	IncFIA_1__AP001918*	-	-	-	-	-	IncFII(29)_1_pUTI89_CP003035*	-	-	-	IncFII(pCoo)_1_pCoo_CR942285*	-	-	IncFII(pSE11)_1_pSE11_AP009242*	IncFII_1__AY458016	-	-	-	-	-	-	-	-	-	-	-	-	-	-	-	-	-	-	-
14937_7#39	-	-	Col(MG828)_1__NC_008486*	-	-	-	-	-	-	-	-	-	-	-	IncFIA(HI1)_1_HI1_AF250878*?	IncFIA_1__AP001918*	-	-	-	-	-	IncFII(29)_1_pUTI89_CP003035*	-	-	-	IncFII(pCoo)_1_pCoo_CR942285*	-	-	IncFII(pSE11)_1_pSE11_AP009242*	IncFII_1__AY458016	-	-	-	-	-	-	-	-	-	-	-	-	-	-	-	-	-	-	-
14937_7#41	-	-	Col(MG828)_1__NC_008486*	-	-	-	-	ColpVC_1__JX133088*	-	-	-	-	-	-	-	IncFIA_1__AP001918*	-	-	-	-	-	IncFII(29)_1_pUTI89_CP003035*	-	-	-	IncFII(pCoo)_1_pCoo_CR942285*	-	-	IncFII(pSE11)_1_pSE11_AP009242*	IncFII_1__AY458016	-	-	-	-	-	-	-	-	-	-	-	-	-	-	-	-	-	-	-
14937_7#42	-	-	-	-	-	-	-	-	-	-	-	-	-	-	IncFIA(HI1)_1_HI1_AF250878*?	IncFIA_1__AP001918*	-	-	-	-	-	IncFII(29)_1_pUTI89_CP003035*	-	-	-	IncFII(pCoo)_1_pCoo_CR942285*	-	-	IncFII(pSE11)_1_pSE11_AP009242*	IncFII_1__AY458016	-	-	-	-	-	-	-	-	-	-	-	-	-	-	-	-	-	-	-
14937_7#43	-	-	Col(MG828)_1__NC_008486*	-	-	-	-	ColpVC_1__JX133088*	-	-	-	-	-	-	IncFIA(HI1)_1_HI1_AF250878*?	IncFIA_1__AP001918*	-	-	-	-	-	IncFII(29)_1_pUTI89_CP003035*	-	-	-	IncFII(pCoo)_1_pCoo_CR942285*	-	-	IncFII(pSE11)_1_pSE11_AP009242*	IncFII_1__AY458016	-	-	-	-	-	-	-	-	-	-	-	-	-	-	-	-	-	-	-
14937_7#44	-	-	-	-	-	-	-	ColpVC_1__JX133088*?	-	-	-	-	-	-	IncFIA(HI1)_1_HI1_AF250878*?	IncFIA_1__AP001918*	-	-	-	-	-	IncFII(29)_1_pUTI89_CP003035*	-	-	-	IncFII(pCoo)_1_pCoo_CR942285*	-	-	IncFII(pSE11)_1_pSE11_AP009242*	IncFII_1__AY458016	-	-	-	-	-	-	-	-	-	-	-	-	-	-	-	-	-	-	-
14937_7#45	-	-	Col(MG828)_1__NC_008486*	-	-	-	-	ColpVC_1__JX133088*	-	-	-	-	-	-	-	IncFIA_1__AP001918*	-	-	-	-	-	IncFII(29)_1_pUTI89_CP003035*	-	-	-	IncFII(pCoo)_1_pCoo_CR942285*	-	-	IncFII(pSE11)_1_pSE11_AP009242*	IncFII_1__AY458016	-	-	-	-	-	-	-	-	-	-	-	-	-	-	-	-	-	-	-
14937_7#46	-	-	-	-	-	-	-	-	-	-	-	-	-	-	-	IncFIA_1__AP001918*	-	-	-	-	-	IncFII(29)_1_pUTI89_CP003035*	-	-	-	IncFII(pCoo)_1_pCoo_CR942285*	-	-	IncFII(pSE11)_1_pSE11_AP009242*	IncFII_1__AY458016	-	-	-	-	-	-	-	-	-	-	-	-	-	-	-	-	-	-	-
14937_7#47	-	-	Col(MG828)_1__NC_008486*	-	-	-	-	ColpVC_1__JX133088*	-	-	-	-	-	-	IncFIA(HI1)_1_HI1_AF250878*?	IncFIA_1__AP001918*	-	-	-	-	-	IncFII(29)_1_pUTI89_CP003035*	-	-	-	IncFII(pCoo)_1_pCoo_CR942285*	-	-	IncFII(pSE11)_1_pSE11_AP009242*	IncFII_1__AY458016	-	-	-	-	-	-	-	-	-	-	-	-	-	-	-	-	-	-	-
14937_7#48	-	-	Col(MG828)_1__NC_008486*	-	Col156_1__NC_009781*	-	-	ColpVC_1__JX133088*?	-	-	-	-	-	-	IncFIA(HI1)_1_HI1_AF250878*?	IncFIA_1__AP001918*	-	-	-	-	-	-	-	-	-	-	-	-	-	-	-	-	-	-	-	-	-	-	-	-	-	-	-	-	-	-	-	-	-
14937_7#5	-	-	Col(MG828)_1__NC_008486*	-	-	-	-	-	-	-	-	-	-	-	IncFIA(HI1)_1_HI1_AF250878*?	IncFIA_1__AP001918*	-	-	-	-	-	IncFII(29)_1_pUTI89_CP003035*	-	-	-	IncFII(pCoo)_1_pCoo_CR942285*	-	-	IncFII(pSE11)_1_pSE11_AP009242*	IncFII_1__AY458016	-	-	-	-	-	-	-	-	-	-	-	-	-	-	-	-	-	-	-
14937_7#50	-	-	Col(MG828)_1__NC_008486*?	-	-	-	-	-	-	-	-	-	-	-	IncFIA(HI1)_1_HI1_AF250878*?	IncFIA_1__AP001918*?	IncFIB(AP001918)_1__AP001918*	-	-	-	-	IncFII(29)_1_pUTI89_CP003035*	-	-	-	IncFII(pCoo)_1_pCoo_CR942285*	-	-	IncFII(pSE11)_1_pSE11_AP009242*	IncFII_1__AY458016*	-	-	-	-	-	-	-	-	-	-	-	-	-	-	-	-	-	-	-
14937_7#51	-	-	Col(MG828)_1__NC_008486*	-	Col156_1__NC_009781*	-	-	ColpVC_1__JX133088*	-	-	IncB/O/K/Z_1__CU928147*	IncB/O/K/Z_2_GU256641	IncB/O/K/Z_3_GQ259888*	IncB/O/K/Z_4_FN868832*	-	IncFIA_1__AP001918*	-	-	-	-	-	IncFII(29)_1_pUTI89_CP003035*	-	-	-	IncFII(pCoo)_1_pCoo_CR942285*	-	-	IncFII(pSE11)_1_pSE11_AP009242*	IncFII_1__AY458016	-	-	-	-	-	-	-	-	-	-	-	-	IncX1_1__EU370913*	-	IncX1_3__CP001123*	IncX1_4__JN935898*	-	-	-
14937_7#52	-	-	Col(MG828)_1__NC_008486*	-	-	-	-	ColpVC_1__JX133088*	-	-	-	-	-	-	-	IncFIA_1__AP001918*	-	-	-	-	-	IncFII(29)_1_pUTI89_CP003035*	-	-	-	IncFII(pCoo)_1_pCoo_CR942285*	-	-	IncFII(pSE11)_1_pSE11_AP009242*	IncFII_1__AY458016	-	-	-	-	-	-	-	-	-	-	-	-	-	-	-	-	-	-	-
14937_7#53	-	-	Col(MG828)_1__NC_008486*	-	-	-	-	ColpVC_1__JX133088*	-	-	-	-	-	-	IncFIA(HI1)_1_HI1_AF250878*?	IncFIA_1__AP001918*	-	-	-	-	-	IncFII(29)_1_pUTI89_CP003035*	-	-	-	IncFII(pCoo)_1_pCoo_CR942285*	-	-	IncFII(pSE11)_1_pSE11_AP009242*	IncFII_1__AY458016	-	-	-	-	-	-	-	-	-	-	-	-	-	-	-	-	-	-	-
14937_7#56	-	-	-	-	-	-	-	ColpVC_1__JX133088*?	-	-	-	-	-	-	IncFIA(HI1)_1_HI1_AF250878*?	IncFIA_1__AP001918*?	-	-	-	-	-	IncFII(29)_1_pUTI89_CP003035*	-	-	-	IncFII(pCoo)_1_pCoo_CR942285*	-	-	IncFII(pSE11)_1_pSE11_AP009242*	IncFII_1__AY458016*	-	-	-	-	-	-	-	-	-	-	IncN_1__AY046276*	-	-	-	-	-	-	-	-
14937_7#57	-	-	-	-	Col156_1__NC_009781*?	-	-	ColpVC_1__JX133088*?	-	-	-	-	-	-	IncFIA(HI1)_1_HI1_AF250878*?	IncFIA_1__AP001918*?	-	-	-	-	-	IncFII(29)_1_pUTI89_CP003035*	-	-	-	IncFII(pCoo)_1_pCoo_CR942285*	-	-	IncFII(pSE11)_1_pSE11_AP009242*	IncFII_1__AY458016*	-	-	-	-	-	-	-	-	-	-	IncN_1__AY046276*	-	-	-	-	-	-	-	-
14937_7#6	-	-	Col(MG828)_1__NC_008486*?	-	-	-	-	ColpVC_1__JX133088*?	-	-	-	-	-	-	IncFIA(HI1)_1_HI1_AF250878*?	IncFIA_1__AP001918*	-	-	-	-	-	IncFII(29)_1_pUTI89_CP003035*	-	-	-	IncFII(pCoo)_1_pCoo_CR942285*	-	-	IncFII(pSE11)_1_pSE11_AP009242*	IncFII_1__AY458016	-	-	-	-	-	-	-	-	-	-	-	-	-	-	-	-	-	-	-
14937_7#61	-	-	Col(MG828)_1__NC_008486*	-	-	-	-	ColpVC_1__JX133088*?	-	-	-	-	-	-	IncFIA(HI1)_1_HI1_AF250878*?	IncFIA_1__AP001918*	-	-	-	-	-	IncFII(29)_1_pUTI89_CP003035*	-	-	-	IncFII(pCoo)_1_pCoo_CR942285*	-	-	IncFII(pSE11)_1_pSE11_AP009242*	IncFII_1__AY458016	-	-	-	-	-	-	-	-	-	-	-	-	-	-	-	-	-	-	-
14937_7#66	-	-	Col(MG828)_1__NC_008486*	-	-	-	ColRNAI_1__DQ298019*	ColpVC_1__JX133088*?	-	-	-	-	-	-	-	IncFIA_1__AP001918*	-	-	-	-	-	IncFII(29)_1_pUTI89_CP003035*	-	-	-	IncFII(pCoo)_1_pCoo_CR942285*	-	-	IncFII(pSE11)_1_pSE11_AP009242*	IncFII_1__AY458016	-	-	-	-	-	-	-	-	-	-	-	-	IncX1_1__EU370913*	-	IncX1_3__CP001123*	IncX1_4__JN935898*	-	-	-
14937_7#67	-	-	Col(MG828)_1__NC_008486*	-	Col156_1__NC_009781*	-	-	ColpVC_1__JX133088*?	-	-	-	-	-	-	IncFIA(HI1)_1_HI1_AF250878*?	IncFIA_1__AP001918*	-	-	-	-	-	IncFII(29)_1_pUTI89_CP003035*	-	-	-	IncFII(pCoo)_1_pCoo_CR942285*	-	-	IncFII(pSE11)_1_pSE11_AP009242*	IncFII_1__AY458016	-	-	-	-	-	-	-	-	-	-	-	-	-	-	-	-	-	-	-
14937_7#68	-	-	Col(MG828)_1__NC_008486*	-	-	-	-	-	-	-	-	-	-	-	IncFIA(HI1)_1_HI1_AF250878*?	IncFIA_1__AP001918*	-	-	-	-	-	IncFII(29)_1_pUTI89_CP003035*	-	-	-	IncFII(pCoo)_1_pCoo_CR942285*	-	-	IncFII(pSE11)_1_pSE11_AP009242*	IncFII_1__AY458016	-	-	-	-	-	-	-	-	-	-	-	-	-	-	-	-	-	-	-
14937_7#7	-	-	Col(MG828)_1__NC_008486*	-	Col156_1__NC_009781*?	-	-	-	-	-	-	-	-	-	IncFIA(HI1)_1_HI1_AF250878*?	IncFIA_1__AP001918*	-	-	-	-	-	IncFII(29)_1_pUTI89_CP003035*	-	-	-	IncFII(pCoo)_1_pCoo_CR942285*	-	-	IncFII(pSE11)_1_pSE11_AP009242*	IncFII_1__AY458016	-	-	-	-	-	-	-	-	-	-	-	-	-	-	-	-	-	-	-
14937_7#8	-	-	Col(MG828)_1__NC_008486*	-	Col156_1__NC_009781*	-	-	ColpVC_1__JX133088*	-	-	-	-	-	-	IncFIA(HI1)_1_HI1_AF250878*?	IncFIA_1__AP001918*	-	-	-	-	-	IncFII(29)_1_pUTI89_CP003035*	-	-	-	IncFII(pCoo)_1_pCoo_CR942285*	-	-	IncFII(pSE11)_1_pSE11_AP009242*	IncFII_1__AY458016	-	-	-	-	-	-	-	-	-	-	-	-	IncX1_1__EU370913*	-	IncX1_3__CP001123*	IncX1_4__JN935898*	-	-	-
14937_7#80	-	-	-	-	-	-	-	-	-	-	-	-	-	-	IncFIA(HI1)_1_HI1_AF250878*?	IncFIA_1__AP001918*	-	-	-	-	-	IncFII(29)_1_pUTI89_CP003035*	-	-	-	IncFII(pCoo)_1_pCoo_CR942285*	-	-	IncFII(pSE11)_1_pSE11_AP009242*	IncFII_1__AY458016	-	-	-	-	-	-	-	-	-	-	-	-	-	-	-	-	-	-	-
14937_7#83	-	-	-	-	-	-	-	-	-	-	-	-	-	-	IncFIA(HI1)_1_HI1_AF250878*?	IncFIA_1__AP001918*	-	-	-	-	-	IncFII(29)_1_pUTI89_CP003035*	-	-	-	IncFII(pCoo)_1_pCoo_CR942285*	-	-	IncFII(pSE11)_1_pSE11_AP009242*	IncFII_1__AY458016	-	-	-	-	-	-	-	-	-	-	-	-	-	-	-	-	-	-	-
14937_7#84	-	-	Col(MG828)_1__NC_008486*	-	Col156_1__NC_009781*	-	-	-	-	-	-	-	-	-	IncFIA(HI1)_1_HI1_AF250878*?	IncFIA_1__AP001918*	-	-	-	-	-	IncFII(29)_1_pUTI89_CP003035*	-	-	-	IncFII(pCoo)_1_pCoo_CR942285*	-	-	IncFII(pSE11)_1_pSE11_AP009242*	IncFII_1__AY458016	-	-	-	-	-	-	-	-	-	-	-	-	-	-	-	-	-	-	-
14937_7#9	-	-	Col(MG828)_1__NC_008486*	-	Col156_1__NC_009781*	-	-	ColpVC_1__JX133088*	-	-	-	-	-	-	IncFIA(HI1)_1_HI1_AF250878*?	IncFIA_1__AP001918*	-	-	-	-	-	IncFII(29)_1_pUTI89_CP003035*	-	-	-	IncFII(pCoo)_1_pCoo_CR942285*	-	-	IncFII(pSE11)_1_pSE11_AP009242*	IncFII_1__AY458016	-	-	-	-	-	-	-	-	-	-	-	-	IncX1_1__EU370913*	-	IncX1_3__CP001123*	IncX1_4__JN935898*	-	-	-
14937_8#10	-	-	Col(MG828)_1__NC_008486*?	-	Col156_1__NC_009781*?	-	-	ColpVC_1__JX133088*?	-	-	-	-	-	-	IncFIA(HI1)_1_HI1_AF250878*?	IncFIA_1__AP001918*	-	-	-	-	-	IncFII(29)_1_pUTI89_CP003035*	-	-	-	IncFII(pCoo)_1_pCoo_CR942285*	-	-	IncFII(pSE11)_1_pSE11_AP009242*	IncFII_1__AY458016	-	-	-	-	-	-	-	-	-	-	-	-	-	-	-	-	-	-	-
14937_8#12	-	-	Col(MG828)_1__NC_008486*	-	Col156_1__NC_009781*	-	-	-	-	-	-	-	-	-	IncFIA(HI1)_1_HI1_AF250878*?	IncFIA_1__AP001918	IncFIB(AP001918)_1__AP001918*	-	-	-	-	IncFII(29)_1_pUTI89_CP003035*	-	-	-	-	IncFII(pHN7A8)_1_pHN7A8_JN232517*	IncFII(pRSB107)_1_pRSB107_AJ851089	-	-	-	IncFII_1_pSFO_AF401292*	-	-	-	-	-	-	-	-	-	-	IncX1_1__EU370913*	-	IncX1_3__CP001123*	IncX1_4__JN935898*	-	IncX4_1__CP002895	-
14937_8#16	-	-	-	-	Col156_1__NC_009781*	-	-	-	-	-	-	-	-	-	-	IncFIA_1__AP001918	IncFIB(AP001918)_1__AP001918*	-	-	-	-	IncFII(29)_1_pUTI89_CP003035*	-	-	-	-	IncFII(pHN7A8)_1_pHN7A8_JN232517*	IncFII(pRSB107)_1_pRSB107_AJ851089	IncFII(pSE11)_1_pSE11_AP009242*	-	-	IncFII_1_pSFO_AF401292*	-	-	-	-	-	-	-	-	-	-	IncX1_1__EU370913*	-	IncX1_3__CP001123*	IncX1_4__JN935898*	-	-	-
14937_8#20	-	-	Col(MG828)_1__NC_008486*	-	Col156_1__NC_009781*	-	-	ColpVC_1__JX133088*?	-	-	-	-	-	-	-	IncFIA_1__AP001918	IncFIB(AP001918)_1__AP001918*	-	-	-	-	IncFII(29)_1_pUTI89_CP003035*	-	-	-	-	IncFII(pHN7A8)_1_pHN7A8_JN232517*	IncFII(pRSB107)_1_pRSB107_AJ851089	-	-	-	IncFII_1_pSFO_AF401292*	-	-	-	-	-	-	-	-	-	-	IncX1_1__EU370913*	-	IncX1_3__CP001123*	IncX1_4__JN935898*	-	IncX4_1__CP002895	-
14937_8#24	-	-	Col(MG828)_1__NC_008486*?	-	Col156_1__NC_009781*?	-	-	-	-	-	-	-	-	-	IncFIA(HI1)_1_HI1_AF250878*?	IncFIA_1__AP001918*	-	-	-	-	-	IncFII(29)_1_pUTI89_CP003035*	-	-	-	IncFII(pCoo)_1_pCoo_CR942285*	-	-	IncFII(pSE11)_1_pSE11_AP009242*	IncFII_1__AY458016	-	-	-	-	-	-	-	-	-	-	-	-	-	-	-	-	-	-	-
14937_8#33	-	-	-	-	-	-	-	-	-	-	-	-	-	-	IncFIA(HI1)_1_HI1_AF250878*?	IncFIA_1__AP001918*	-	-	-	-	-	IncFII(29)_1_pUTI89_CP003035*	-	-	-	IncFII(pCoo)_1_pCoo_CR942285*	-	-	IncFII(pSE11)_1_pSE11_AP009242*	IncFII_1__AY458016	-	-	-	-	-	-	-	-	-	-	-	-	-	-	-	-	-	-	-
14937_8#38	-	-	Col(MG828)_1__NC_008486*	-	-	-	-	ColpVC_1__JX133088*	-	-	-	-	-	-	IncFIA(HI1)_1_HI1_AF250878*?	IncFIA_1__AP001918*	-	-	-	-	-	IncFII(29)_1_pUTI89_CP003035*	-	-	-	IncFII(pCoo)_1_pCoo_CR942285*	-	-	IncFII(pSE11)_1_pSE11_AP009242*	IncFII_1__AY458016	-	-	-	-	-	-	-	-	-	-	-	-	-	-	-	-	-	-	-
14937_8#40	-	-	Col(MG828)_1__NC_008486*	-	-	-	ColRNAI_1__DQ298019*	-	-	-	-	-	-	-	-	IncFIA_1__AP001918*	-	-	-	-	-	IncFII(29)_1_pUTI89_CP003035*	-	-	-	IncFII(pCoo)_1_pCoo_CR942285*	-	-	IncFII(pSE11)_1_pSE11_AP009242*	IncFII_1__AY458016	-	-	-	-	-	-	-	-	-	-	-	-	IncX1_1__EU370913*	-	IncX1_3__CP001123*	IncX1_4__JN935898*	-	-	-
14937_8#41	-	-	Col(MG828)_1__NC_008486*	-	-	-	ColRNAI_1__DQ298019*	-	-	-	-	-	-	-	IncFIA(HI1)_1_HI1_AF250878*?	IncFIA_1__AP001918*	-	-	-	-	-	IncFII(29)_1_pUTI89_CP003035*	-	-	-	IncFII(pCoo)_1_pCoo_CR942285*	-	-	IncFII(pSE11)_1_pSE11_AP009242*	IncFII_1__AY458016	-	-	-	-	-	-	-	-	-	-	-	-	IncX1_1__EU370913*	-	IncX1_3__CP001123*	IncX1_4__JN935898*	-	-	-
14937_8#42	-	-	Col(MG828)_1__NC_008486*	-	-	-	-	ColpVC_1__JX133088*	-	-	-	-	-	-	IncFIA(HI1)_1_HI1_AF250878*?	IncFIA_1__AP001918*	-	-	-	-	-	IncFII(29)_1_pUTI89_CP003035*	-	-	-	IncFII(pCoo)_1_pCoo_CR942285*	-	-	IncFII(pSE11)_1_pSE11_AP009242*	IncFII_1__AY458016	-	-	-	-	-	-	-	-	-	-	-	-	-	-	-	-	-	-	-
14937_8#44	-	-	Col(MG828)_1__NC_008486*	-	-	-	ColRNAI_1__DQ298019*	ColpVC_1__JX133088*?	-	-	-	-	-	-	IncFIA(HI1)_1_HI1_AF250878*?	IncFIA_1__AP001918*	-	-	-	-	-	IncFII(29)_1_pUTI89_CP003035*	-	-	-	IncFII(pCoo)_1_pCoo_CR942285*	-	-	IncFII(pSE11)_1_pSE11_AP009242*	IncFII_1__AY458016	-	-	-	-	-	-	-	-	-	-	-	-	IncX1_1__EU370913*	-	IncX1_3__CP001123*	IncX1_4__JN935898*	-	-	-
14937_8#45	-	-	Col(MG828)_1__NC_008486*	-	-	-	ColRNAI_1__DQ298019*	-	-	-	-	-	-	-	-	IncFIA_1__AP001918*	-	-	-	-	-	IncFII(29)_1_pUTI89_CP003035*	-	-	-	IncFII(pCoo)_1_pCoo_CR942285*	-	-	IncFII(pSE11)_1_pSE11_AP009242*	IncFII_1__AY458016	-	-	-	-	-	-	-	-	-	-	-	-	IncX1_1__EU370913*	-	IncX1_3__CP001123*	IncX1_4__JN935898*	-	-	-
14937_8#46	-	-	Col(MG828)_1__NC_008486*	-	-	-	ColRNAI_1__DQ298019*	ColpVC_1__JX133088*?	-	-	-	-	-	-	IncFIA(HI1)_1_HI1_AF250878*?	IncFIA_1__AP001918*	-	-	-	-	-	-	-	-	-	-	-	-	-	-	-	-	-	-	-	-	-	-	-	-	-	-	IncX1_1__EU370913*	-	IncX1_3__CP001123*	IncX1_4__JN935898*	-	-	-
14937_8#47	-	-	-	-	-	-	-	-	-	-	-	-	-	-	IncFIA(HI1)_1_HI1_AF250878*?	IncFIA_1__AP001918*?	-	-	-	-	-	IncFII(29)_1_pUTI89_CP003035*	-	-	-	IncFII(pCoo)_1_pCoo_CR942285*	-	-	IncFII(pSE11)_1_pSE11_AP009242*	IncFII_1__AY458016*	-	-	-	-	-	-	-	-	-	-	IncN_1__AY046276*	-	-	-	-	-	-	-	-
14937_8#48	-	-	Col(MG828)_1__NC_008486*	-	-	-	-	ColpVC_1__JX133088*	-	-	-	-	-	-	IncFIA(HI1)_1_HI1_AF250878*?	IncFIA_1__AP001918*	-	-	-	-	-	IncFII(29)_1_pUTI89_CP003035*	-	-	-	IncFII(pCoo)_1_pCoo_CR942285*	-	-	IncFII(pSE11)_1_pSE11_AP009242*	IncFII_1__AY458016	-	-	-	-	-	-	-	-	-	-	-	-	-	-	-	-	-	-	-
14937_8#49	-	-	Col(MG828)_1__NC_008486*	-	-	-	-	-	-	-	-	-	-	-	IncFIA(HI1)_1_HI1_AF250878*?	IncFIA_1__AP001918*	-	-	-	-	-	IncFII(29)_1_pUTI89_CP003035*	-	-	-	IncFII(pCoo)_1_pCoo_CR942285*	-	-	IncFII(pSE11)_1_pSE11_AP009242*	IncFII_1__AY458016	-	-	-	-	-	-	-	-	-	-	-	-	-	-	-	-	-	-	-
14937_8#50	-	-	Col(MG828)_1__NC_008486*	-	Col156_1__NC_009781*	-	-	-	-	-	-	-	-	-	-	IncFIA_1__AP001918*	-	-	-	-	-	-	-	-	-	-	-	-	-	-	-	-	-	-	-	-	-	-	-	-	-	-	-	-	-	-	-	-	-
14937_8#51	-	-	-	-	-	-	-	-	-	-	-	-	-	-	IncFIA(HI1)_1_HI1_AF250878*?	IncFIA_1__AP001918*?	IncFIB(AP001918)_1__AP001918*	-	-	-	-	IncFII(29)_1_pUTI89_CP003035*	-	-	-	IncFII(pCoo)_1_pCoo_CR942285*	-	-	IncFII(pSE11)_1_pSE11_AP009242*	IncFII_1__AY458016*	-	-	-	-	-	-	-	-	-	-	IncN_1__AY046276*	-	-	-	-	-	-	-	-
14937_8#52	-	-	Col(MG828)_1__NC_008486*	-	Col156_1__NC_009781*	-	-	-	-	-	-	-	-	-	-	IncFIA_1__AP001918*	-	-	-	-	-	-	-	-	-	-	-	-	-	-	-	-	-	-	-	-	-	-	-	-	-	-	-	-	-	-	-	-	-
14937_8#54	-	-	Col(MG828)_1__NC_008486*	-	-	-	ColRNAI_1__DQ298019*	-	-	-	-	-	-	-	-	IncFIA_1__AP001918*	-	-	-	-	-	IncFII(29)_1_pUTI89_CP003035*	-	-	-	IncFII(pCoo)_1_pCoo_CR942285*	-	-	IncFII(pSE11)_1_pSE11_AP009242*	IncFII_1__AY458016	-	-	-	-	-	-	-	-	-	-	-	-	IncX1_1__EU370913*	-	IncX1_3__CP001123*	IncX1_4__JN935898*	-	-	-
14937_8#55	-	-	Col(MG828)_1__NC_008486*	-	Col156_1__NC_009781*	-	-	-	-	-	-	-	-	-	IncFIA(HI1)_1_HI1_AF250878*?	IncFIA_1__AP001918*	-	-	-	-	-	IncFII(29)_1_pUTI89_CP003035*	-	-	-	IncFII(pCoo)_1_pCoo_CR942285*	-	-	IncFII(pSE11)_1_pSE11_AP009242*	IncFII_1__AY458016	-	-	-	-	-	-	-	-	-	-	-	-	-	-	-	-	-	IncX4_1__CP002895	-
14937_8#56	-	-	Col(MG828)_1__NC_008486*	-	-	-	-	ColpVC_1__JX133088*	-	-	-	-	-	-	IncFIA(HI1)_1_HI1_AF250878*?	IncFIA_1__AP001918*	-	-	-	-	-	IncFII(29)_1_pUTI89_CP003035*	-	-	-	IncFII(pCoo)_1_pCoo_CR942285*	-	-	IncFII(pSE11)_1_pSE11_AP009242*	IncFII_1__AY458016	-	-	-	-	-	-	-	-	-	-	-	-	-	-	-	-	-	-	-
14937_8#58	-	-	Col(MG828)_1__NC_008486*	-	Col156_1__NC_009781*	-	-	-	-	-	-	-	-	-	IncFIA(HI1)_1_HI1_AF250878*?	IncFIA_1__AP001918*	-	-	-	-	-	-	-	-	-	-	-	-	-	-	-	-	-	-	-	-	-	-	-	-	-	-	-	-	-	-	-	-	-
14937_8#59	-	-	Col(MG828)_1__NC_008486*	Col(MP18)_1__NC_013652*?	-	-	-	ColpVC_1__JX133088*	-	-	-	-	-	-	-	IncFIA_1__AP001918*	-	-	-	-	-	IncFII(29)_1_pUTI89_CP003035*	-	-	-	IncFII(pCoo)_1_pCoo_CR942285*	-	-	IncFII(pSE11)_1_pSE11_AP009242*	IncFII_1__AY458016	-	-	-	-	-	-	-	-	-	-	-	-	-	-	-	-	-	-	-
14937_8#6	-	-	Col(MG828)_1__NC_008486*?	-	-	-	-	-	-	-	-	-	-	-	IncFIA(HI1)_1_HI1_AF250878*?	IncFIA_1__AP001918*	-	-	-	-	-	IncFII(29)_1_pUTI89_CP003035*	-	-	-	IncFII(pCoo)_1_pCoo_CR942285*	-	-	IncFII(pSE11)_1_pSE11_AP009242*	IncFII_1__AY458016	-	-	-	-	-	-	-	-	-	-	-	-	-	-	-	-	-	-	-
14937_8#60	-	-	Col(MG828)_1__NC_008486*	-	-	-	-	ColpVC_1__JX133088*	-	-	-	-	-	-	-	IncFIA_1__AP001918*	-	-	-	-	-	IncFII(29)_1_pUTI89_CP003035*	-	-	-	IncFII(pCoo)_1_pCoo_CR942285*	-	-	IncFII(pSE11)_1_pSE11_AP009242*	IncFII_1__AY458016	-	-	-	-	-	-	-	-	-	-	-	-	-	-	-	-	-	-	-
14937_8#61	-	-	Col(MG828)_1__NC_008486*	-	-	-	-	ColpVC_1__JX133088*	-	-	-	-	-	-	-	IncFIA_1__AP001918*	-	-	-	-	-	IncFII(29)_1_pUTI89_CP003035*	-	-	-	IncFII(pCoo)_1_pCoo_CR942285*	-	-	IncFII(pSE11)_1_pSE11_AP009242*	IncFII_1__AY458016	-	-	-	-	-	-	-	-	-	-	-	-	-	-	-	-	-	-	-
14937_8#62	-	-	-	-	-	-	-	-	-	-	-	-	-	-	IncFIA(HI1)_1_HI1_AF250878*?	IncFIA_1__AP001918*?	IncFIB(AP001918)_1__AP001918*	-	-	-	-	IncFII(29)_1_pUTI89_CP003035*	-	-	-	IncFII(pCoo)_1_pCoo_CR942285*	-	-	IncFII(pSE11)_1_pSE11_AP009242*	IncFII_1__AY458016*	-	-	-	-	-	-	-	-	-	-	IncN_1__AY046276*	-	-	-	-	-	-	-	-
14937_8#63	-	-	-	-	-	-	-	-	-	-	-	-	-	-	IncFIA(HI1)_1_HI1_AF250878*?	IncFIA_1__AP001918*?	IncFIB(AP001918)_1__AP001918*	-	-	-	-	IncFII(29)_1_pUTI89_CP003035*	-	-	-	IncFII(pCoo)_1_pCoo_CR942285*	-	-	IncFII(pSE11)_1_pSE11_AP009242*	IncFII_1__AY458016*	-	-	-	-	-	-	-	-	-	-	IncN_1__AY046276*	-	-	-	-	-	-	-	-
14937_8#64	-	-	Col(MG828)_1__NC_008486*	-	-	-	-	ColpVC_1__JX133088*	-	-	-	-	-	-	IncFIA(HI1)_1_HI1_AF250878*?	IncFIA_1__AP001918*	-	-	-	-	-	IncFII(29)_1_pUTI89_CP003035*	-	-	-	IncFII(pCoo)_1_pCoo_CR942285*	-	-	IncFII(pSE11)_1_pSE11_AP009242*	IncFII_1__AY458016	-	-	-	-	-	-	-	-	-	-	-	-	-	-	-	-	-	-	-
14937_8#65	-	-	Col(MG828)_1__NC_008486*	-	-	-	-	-	-	-	-	-	-	-	-	IncFIA_1__AP001918*	-	-	-	-	-	IncFII(29)_1_pUTI89_CP003035*	-	-	-	IncFII(pCoo)_1_pCoo_CR942285*	-	-	IncFII(pSE11)_1_pSE11_AP009242*	IncFII_1__AY458016	-	-	-	-	-	-	-	-	-	-	-	-	-	-	-	-	-	-	-
14937_8#66	-	-	Col(MG828)_1__NC_008486*	-	Col156_1__NC_009781*?	-	ColRNAI_1__DQ298019*?	ColpVC_1__JX133088*	-	-	-	-	-	-	IncFIA(HI1)_1_HI1_AF250878*?	IncFIA_1__AP001918*	-	-	-	-	-	IncFII(29)_1_pUTI89_CP003035*	-	-	-	IncFII(pCoo)_1_pCoo_CR942285*	-	-	IncFII(pSE11)_1_pSE11_AP009242*	IncFII_1__AY458016	-	-	-	-	-	-	-	-	-	-	-	-	-	-	-	-	-	-	-
14937_8#67	-	-	-	-	-	-	-	-	-	-	-	-	-	-	IncFIA(HI1)_1_HI1_AF250878*?	IncFIA_1__AP001918*?	IncFIB(AP001918)_1__AP001918*	-	-	-	-	IncFII(29)_1_pUTI89_CP003035*	-	-	-	IncFII(pCoo)_1_pCoo_CR942285*	-	-	IncFII(pSE11)_1_pSE11_AP009242*	IncFII_1__AY458016*	-	-	-	-	-	-	-	-	-	-	IncN_1__AY046276*	-	-	-	-	-	-	-	-
14937_8#68	-	-	-	-	-	-	-	ColpVC_1__JX133088*?	-	-	-	-	-	-	IncFIA(HI1)_1_HI1_AF250878*?	IncFIA_1__AP001918*?	IncFIB(AP001918)_1__AP001918*	-	-	-	-	IncFII(29)_1_pUTI89_CP003035*	-	-	-	IncFII(pCoo)_1_pCoo_CR942285*	-	-	IncFII(pSE11)_1_pSE11_AP009242*	IncFII_1__AY458016*	-	-	-	-	-	-	-	-	-	-	IncN_1__AY046276*	-	-	-	-	-	-	-	-
14937_8#69	-	-	Col(MG828)_1__NC_008486*	-	-	-	ColRNAI_1__DQ298019*	-	-	-	-	-	-	-	IncFIA(HI1)_1_HI1_AF250878*?	IncFIA_1__AP001918*	-	-	-	-	-	IncFII(29)_1_pUTI89_CP003035*	-	-	-	IncFII(pCoo)_1_pCoo_CR942285*	-	-	IncFII(pSE11)_1_pSE11_AP009242*	IncFII_1__AY458016	-	-	-	-	-	-	-	-	-	-	-	-	IncX1_1__EU370913*	-	IncX1_3__CP001123*	IncX1_4__JN935898*	-	-	-
14937_8#70	-	-	-	-	-	-	-	-	-	-	-	-	-	-	IncFIA(HI1)_1_HI1_AF250878*?	IncFIA_1__AP001918*?	IncFIB(AP001918)_1__AP001918*	-	-	-	-	IncFII(29)_1_pUTI89_CP003035*	-	-	-	IncFII(pCoo)_1_pCoo_CR942285*	-	-	IncFII(pSE11)_1_pSE11_AP009242*	IncFII_1__AY458016*	-	-	-	-	-	-	-	-	-	-	IncN_1__AY046276*	-	-	-	-	-	-	-	-
14937_8#71	-	-	Col(MG828)_1__NC_008486*	-	Col156_1__NC_009781*	-	-	ColpVC_1__JX133088*?	-	-	-	-	-	-	IncFIA(HI1)_1_HI1_AF250878*?	IncFIA_1__AP001918*	-	-	-	-	-	IncFII(29)_1_pUTI89_CP003035*	-	-	-	IncFII(pCoo)_1_pCoo_CR942285*	-	-	IncFII(pSE11)_1_pSE11_AP009242*	IncFII_1__AY458016	-	-	-	-	-	-	-	-	-	-	-	-	-	-	-	-	-	-	-
14937_8#72	-	-	Col(MG828)_1__NC_008486*	-	Col156_1__NC_009781*	-	-	-	-	-	-	-	-	-	IncFIA(HI1)_1_HI1_AF250878*?	IncFIA_1__AP001918*	-	-	-	-	-	-	-	-	-	-	-	-	-	-	-	-	-	-	-	-	-	-	-	-	-	-	-	-	-	-	-	-	-
14937_8#73	-	-	Col(MG828)_1__NC_008486*	-	-	-	-	ColpVC_1__JX133088*	-	-	-	-	-	-	IncFIA(HI1)_1_HI1_AF250878*?	IncFIA_1__AP001918*	-	-	-	-	-	IncFII(29)_1_pUTI89_CP003035*	-	-	-	IncFII(pCoo)_1_pCoo_CR942285*	-	-	IncFII(pSE11)_1_pSE11_AP009242*	IncFII_1__AY458016	-	-	-	-	-	-	-	-	-	-	-	-	-	-	-	-	-	-	-
14937_8#74	-	-	-	-	Col156_1__NC_009781*?	-	-	-	-	-	-	-	-	-	IncFIA(HI1)_1_HI1_AF250878*?	IncFIA_1__AP001918*?	IncFIB(AP001918)_1__AP001918*	-	-	-	-	IncFII(29)_1_pUTI89_CP003035*	-	-	-	IncFII(pCoo)_1_pCoo_CR942285*	-	-	IncFII(pSE11)_1_pSE11_AP009242*	IncFII_1__AY458016*	-	-	-	-	-	-	-	-	-	-	IncN_1__AY046276*	-	-	-	-	-	-	-	-
14937_8#75	-	-	Col(MG828)_1__NC_008486*	-	-	-	-	ColpVC_1__JX133088*	-	-	-	-	-	-	IncFIA(HI1)_1_HI1_AF250878*?	IncFIA_1__AP001918*	-	-	-	-	-	IncFII(29)_1_pUTI89_CP003035*	-	-	-	IncFII(pCoo)_1_pCoo_CR942285*	-	-	IncFII(pSE11)_1_pSE11_AP009242*	IncFII_1__AY458016	-	-	-	-	-	-	-	-	-	-	-	-	-	-	-	-	-	-	-
14937_8#76	-	-	-	-	-	-	-	-	-	-	-	-	-	-	IncFIA(HI1)_1_HI1_AF250878*?	IncFIA_1__AP001918*?	IncFIB(AP001918)_1__AP001918*	-	-	-	-	IncFII(29)_1_pUTI89_CP003035*	-	-	-	IncFII(pCoo)_1_pCoo_CR942285*	-	-	IncFII(pSE11)_1_pSE11_AP009242*	IncFII_1__AY458016*	-	-	-	-	-	-	-	-	-	-	IncN_1__AY046276*	-	-	-	-	-	-	-	-
14937_8#77	-	-	-	-	-	-	-	-	-	-	-	-	-	-	IncFIA(HI1)_1_HI1_AF250878*?	IncFIA_1__AP001918*?	IncFIB(AP001918)_1__AP001918*	-	-	-	-	IncFII(29)_1_pUTI89_CP003035*	-	-	-	IncFII(pCoo)_1_pCoo_CR942285*	IncFII(pHN7A8)_1_pHN7A8_JN232517*	-	IncFII(pSE11)_1_pSE11_AP009242*	IncFII_1__AY458016*	-	-	-	-	-	-	-	-	-	-	IncN_1__AY046276*	-	-	-	-	-	-	-	-
14937_8#78	-	-	Col(MG828)_1__NC_008486*	-	-	-	-	-	-	-	-	-	-	-	IncFIA(HI1)_1_HI1_AF250878*?	IncFIA_1__AP001918*	-	-	-	-	-	IncFII(29)_1_pUTI89_CP003035*	-	-	-	IncFII(pCoo)_1_pCoo_CR942285*	-	-	IncFII(pSE11)_1_pSE11_AP009242*	IncFII_1__AY458016	-	-	-	-	-	-	-	-	-	-	-	-	-	-	-	-	-	-	-
14937_8#79	-	-	Col(MG828)_1__NC_008486*?	-	-	-	-	-	-	-	-	-	-	-	IncFIA(HI1)_1_HI1_AF250878*?	IncFIA_1__AP001918*?	IncFIB(AP001918)_1__AP001918*	-	-	-	-	IncFII(29)_1_pUTI89_CP003035*	-	-	-	IncFII(pCoo)_1_pCoo_CR942285*	-	-	IncFII(pSE11)_1_pSE11_AP009242*	IncFII_1__AY458016*	-	-	-	-	-	-	-	-	-	-	-	-	-	-	-	-	-	-	-
14937_8#80	-	-	Col(MG828)_1__NC_008486*	-	-	-	-	ColpVC_1__JX133088*	-	-	-	-	-	-	-	IncFIA_1__AP001918*	-	-	-	-	-	IncFII(29)_1_pUTI89_CP003035*	-	-	-	IncFII(pCoo)_1_pCoo_CR942285*	-	-	IncFII(pSE11)_1_pSE11_AP009242*	IncFII_1__AY458016	-	-	-	-	-	-	-	-	-	-	-	-	-	-	-	-	-	-	-
14937_8#81	-	-	Col(MG828)_1__NC_008486*	-	-	-	-	ColpVC_1__JX133088*	-	-	-	-	-	-	IncFIA(HI1)_1_HI1_AF250878*?	IncFIA_1__AP001918*	-	-	-	-	-	IncFII(29)_1_pUTI89_CP003035*	-	-	-	IncFII(pCoo)_1_pCoo_CR942285*	-	-	IncFII(pSE11)_1_pSE11_AP009242*	IncFII_1__AY458016	-	-	-	-	-	-	-	-	-	-	-	-	-	-	-	-	-	-	-
14937_8#83	-	-	Col(MG828)_1__NC_008486*?	-	-	-	-	-	-	-	-	-	-	-	IncFIA(HI1)_1_HI1_AF250878*?	IncFIA_1__AP001918*	-	-	-	-	-	IncFII(29)_1_pUTI89_CP003035*	-	-	-	IncFII(pCoo)_1_pCoo_CR942285*	-	-	IncFII(pSE11)_1_pSE11_AP009242*	IncFII_1__AY458016	-	-	-	-	-	-	-	-	-	-	-	-	-	-	-	-	-	-	-
14937_8#84	-	-	Col(MG828)_1__NC_008486*	-	-	-	-	ColpVC_1__JX133088*	-	-	-	-	-	-	IncFIA(HI1)_1_HI1_AF250878*?	IncFIA_1__AP001918*	-	-	-	-	-	IncFII(29)_1_pUTI89_CP003035*	-	-	-	IncFII(pCoo)_1_pCoo_CR942285*	-	-	IncFII(pSE11)_1_pSE11_AP009242*	IncFII_1__AY458016	-	-	-	-	-	-	-	-	-	-	-	-	-	-	-	-	-	-	-
14937_8#85	-	-	Col(MG828)_1__NC_008486*	-	-	-	-	ColpVC_1__JX133088*	-	-	-	-	-	-	IncFIA(HI1)_1_HI1_AF250878*?	IncFIA_1__AP001918*	-	-	-	-	-	IncFII(29)_1_pUTI89_CP003035*	-	-	-	IncFII(pCoo)_1_pCoo_CR942285*	-	-	IncFII(pSE11)_1_pSE11_AP009242*	IncFII_1__AY458016	-	-	-	-	-	-	-	-	-	-	-	-	-	-	-	-	-	-	-
14937_8#86	-	-	Col(MG828)_1__NC_008486*	-	-	-	-	-	-	-	-	-	-	-	IncFIA(HI1)_1_HI1_AF250878*?	IncFIA_1__AP001918*	-	-	-	-	-	IncFII(29)_1_pUTI89_CP003035*	-	-	-	IncFII(pCoo)_1_pCoo_CR942285*	-	-	IncFII(pSE11)_1_pSE11_AP009242*	IncFII_1__AY458016	-	-	-	-	-	-	-	-	-	-	-	-	-	-	-	-	-	-	-
15056_3#1	-	-	Col(MG828)_1__NC_008486*?	-	-	-	-	ColpVC_1__JX133088*?	-	-	-	-	-	-	IncFIA(HI1)_1_HI1_AF250878*?	IncFIA_1__AP001918*	-	-	-	-	-	IncFII(29)_1_pUTI89_CP003035*	-	-	-	IncFII(pCoo)_1_pCoo_CR942285*	-	-	IncFII(pSE11)_1_pSE11_AP009242*	IncFII_1__AY458016	-	-	-	-	-	-	-	-	-	-	-	-	-	-	-	-	-	-	-
15056_3#10	-	-	Col(MG828)_1__NC_008486*	-	-	-	-	-	-	-	-	-	-	-	IncFIA(HI1)_1_HI1_AF250878*?	IncFIA_1__AP001918*	-	-	-	-	-	IncFII(29)_1_pUTI89_CP003035*	-	-	-	IncFII(pCoo)_1_pCoo_CR942285*	-	-	IncFII(pSE11)_1_pSE11_AP009242*	IncFII_1__AY458016	-	-	-	-	-	-	-	-	-	-	-	-	-	-	-	-	-	-	-
15056_3#11	-	-	Col(MG828)_1__NC_008486*	-	-	-	-	-	-	-	-	-	-	-	IncFIA(HI1)_1_HI1_AF250878*?	IncFIA_1__AP001918*	-	-	-	-	-	IncFII(29)_1_pUTI89_CP003035*	-	-	-	IncFII(pCoo)_1_pCoo_CR942285*	-	-	IncFII(pSE11)_1_pSE11_AP009242*	IncFII_1__AY458016	-	-	-	-	-	-	-	-	-	-	-	-	-	-	-	-	-	-	-
15056_3#12	-	-	Col(MG828)_1__NC_008486*	-	Col156_1__NC_009781*	Col8282_1__DQ995353*?	-	ColpVC_1__JX133088*?	-	-	-	-	-	-	-	IncFIA_1__AP001918*	-	-	-	-	-	-	-	-	-	-	-	-	-	-	-	-	-	-	-	-	-	-	-	-	-	-	-	-	-	-	-	-	-
15056_3#13	-	-	Col(MG828)_1__NC_008486*	-	Col156_1__NC_009781*	-	-	ColpVC_1__JX133088*	-	-	IncB/O/K/Z_1__CU928147*	IncB/O/K/Z_2_GU256641	IncB/O/K/Z_3_GQ259888*	IncB/O/K/Z_4_FN868832*	IncFIA(HI1)_1_HI1_AF250878*?	IncFIA_1__AP001918*	-	-	-	-	-	IncFII(29)_1_pUTI89_CP003035*	-	-	-	IncFII(pCoo)_1_pCoo_CR942285*	-	-	IncFII(pSE11)_1_pSE11_AP009242*	IncFII_1__AY458016	-	-	-	-	-	-	-	-	-	-	-	-	IncX1_1__EU370913*	-	IncX1_3__CP001123*	IncX1_4__JN935898*	-	-	-
15056_3#14	-	-	Col(MG828)_1__NC_008486*?	-	-	-	-	-	-	-	-	-	-	-	IncFIA(HI1)_1_HI1_AF250878*?	IncFIA_1__AP001918*?	IncFIB(AP001918)_1__AP001918*	-	-	-	-	IncFII(29)_1_pUTI89_CP003035*	-	-	-	IncFII(pCoo)_1_pCoo_CR942285*	-	-	IncFII(pSE11)_1_pSE11_AP009242*	IncFII_1__AY458016*	-	-	-	-	-	-	-	-	-	-	IncN_1__AY046276*	-	-	-	-	-	-	-	-
15056_3#15	-	-	Col(MG828)_1__NC_008486*	-	-	-	-	ColpVC_1__JX133088*	-	-	-	-	-	-	IncFIA(HI1)_1_HI1_AF250878*?	IncFIA_1__AP001918*	-	-	-	-	-	IncFII(29)_1_pUTI89_CP003035*	-	-	-	IncFII(pCoo)_1_pCoo_CR942285*	-	-	IncFII(pSE11)_1_pSE11_AP009242*	IncFII_1__AY458016	-	-	-	-	-	-	-	-	-	-	-	-	-	-	-	-	-	-	-
15056_3#16	-	-	-	-	-	-	-	ColpVC_1__JX133088*?	-	-	-	-	-	-	IncFIA(HI1)_1_HI1_AF250878*?	IncFIA_1__AP001918*	-	-	-	-	-	IncFII(29)_1_pUTI89_CP003035*	-	-	-	IncFII(pCoo)_1_pCoo_CR942285*	-	-	IncFII(pSE11)_1_pSE11_AP009242*	IncFII_1__AY458016	-	-	-	-	-	-	-	-	-	-	-	-	-	-	-	-	-	-	-
15056_3#17	-	-	Col(MG828)_1__NC_008486*	-	Col156_1__NC_009781*	-	-	-	-	-	-	-	-	-	IncFIA(HI1)_1_HI1_AF250878*?	IncFIA_1__AP001918*	-	-	-	-	-	IncFII(29)_1_pUTI89_CP003035*	-	-	-	IncFII(pCoo)_1_pCoo_CR942285*	-	-	IncFII(pSE11)_1_pSE11_AP009242*	IncFII_1__AY458016	-	-	-	-	-	-	-	-	-	-	-	-	-	-	-	-	-	-	-
15056_3#18	-	-	Col(MG828)_1__NC_008486*	-	Col156_1__NC_009781*?	-	-	ColpVC_1__JX133088*	-	-	-	-	-	-	IncFIA(HI1)_1_HI1_AF250878*?	IncFIA_1__AP001918*	-	-	-	-	-	IncFII(29)_1_pUTI89_CP003035*	-	-	-	IncFII(pCoo)_1_pCoo_CR942285*	-	-	IncFII(pSE11)_1_pSE11_AP009242*	IncFII_1__AY458016	-	-	-	-	-	-	-	-	-	-	-	-	-	-	-	-	-	-	-
15056_3#19	-	-	Col(MG828)_1__NC_008486*	-	-	-	-	ColpVC_1__JX133088*?	-	-	-	-	-	-	IncFIA(HI1)_1_HI1_AF250878*?	IncFIA_1__AP001918*	-	-	-	-	-	IncFII(29)_1_pUTI89_CP003035*	-	-	-	IncFII(pCoo)_1_pCoo_CR942285*	-	-	IncFII(pSE11)_1_pSE11_AP009242*	IncFII_1__AY458016	-	-	-	-	-	-	-	-	-	-	-	-	-	-	-	-	-	-	-
15056_3#2	-	-	-	-	-	-	-	ColpVC_1__JX133088*?	-	-	-	-	-	-	IncFIA(HI1)_1_HI1_AF250878*?	IncFIA_1__AP001918*?	IncFIB(AP001918)_1__AP001918*	-	-	-	-	IncFII(29)_1_pUTI89_CP003035*	-	-	-	IncFII(pCoo)_1_pCoo_CR942285*	-	-	IncFII(pSE11)_1_pSE11_AP009242*	IncFII_1__AY458016*	-	-	-	-	-	-	-	-	-	-	IncN_1__AY046276*	-	-	-	-	-	-	-	-
15056_3#20	-	-	Col(MG828)_1__NC_008486*	-	Col156_1__NC_009781*	-	-	ColpVC_1__JX133088*	-	-	-	-	-	-	IncFIA(HI1)_1_HI1_AF250878*?	IncFIA_1__AP001918*	-	-	-	-	-	IncFII(29)_1_pUTI89_CP003035*	-	-	-	IncFII(pCoo)_1_pCoo_CR942285*	-	-	IncFII(pSE11)_1_pSE11_AP009242*	IncFII_1__AY458016	-	-	-	-	-	-	-	-	-	-	-	-	IncX1_1__EU370913*	-	IncX1_3__CP001123*	IncX1_4__JN935898*	-	-	-
15056_3#21	-	-	Col(MG828)_1__NC_008486*	-	Col156_1__NC_009781*?	-	-	ColpVC_1__JX133088*	-	-	IncB/O/K/Z_1__CU928147*	IncB/O/K/Z_2_GU256641	IncB/O/K/Z_3_GQ259888*	IncB/O/K/Z_4_FN868832*	IncFIA(HI1)_1_HI1_AF250878*?	IncFIA_1__AP001918*	-	-	-	-	-	IncFII(29)_1_pUTI89_CP003035*	-	-	-	IncFII(pCoo)_1_pCoo_CR942285*	-	-	IncFII(pSE11)_1_pSE11_AP009242*	IncFII_1__AY458016	-	-	-	-	-	-	-	-	-	-	-	-	IncX1_1__EU370913*	-	IncX1_3__CP001123*	IncX1_4__JN935898*	-	-	-
15056_3#22	-	-	Col(MG828)_1__NC_008486*	-	-	-	-	-	-	-	-	-	-	-	IncFIA(HI1)_1_HI1_AF250878*?	IncFIA_1__AP001918*	-	-	-	-	-	-	-	-	-	-	-	-	-	-	-	-	-	-	-	-	-	-	-	-	-	-	-	-	-	-	-	-	-
15056_3#23	-	-	Col(MG828)_1__NC_008486*	-	Col156_1__NC_009781*	-	-	ColpVC_1__JX133088*?	-	-	-	-	-	-	IncFIA(HI1)_1_HI1_AF250878*?	IncFIA_1__AP001918*	-	-	-	-	-	IncFII(29)_1_pUTI89_CP003035*	-	-	-	IncFII(pCoo)_1_pCoo_CR942285*	-	-	IncFII(pSE11)_1_pSE11_AP009242*	IncFII_1__AY458016	-	-	-	-	-	-	-	-	-	-	-	-	-	-	-	-	-	IncX4_1__CP002895	-
15056_3#24	-	-	Col(MG828)_1__NC_008486*	-	-	-	-	ColpVC_1__JX133088*	-	-	-	-	-	-	IncFIA(HI1)_1_HI1_AF250878*?	IncFIA_1__AP001918*	-	-	-	-	-	IncFII(29)_1_pUTI89_CP003035*	-	-	-	IncFII(pCoo)_1_pCoo_CR942285*	-	-	IncFII(pSE11)_1_pSE11_AP009242*	IncFII_1__AY458016	-	-	-	-	-	-	-	-	-	-	-	-	-	-	-	-	-	-	-
15056_3#26	-	-	-	-	-	-	-	-	-	-	-	-	-	-	IncFIA(HI1)_1_HI1_AF250878*?	IncFIA_1__AP001918*?	IncFIB(AP001918)_1__AP001918*	-	-	-	-	IncFII(29)_1_pUTI89_CP003035*	-	-	-	IncFII(pCoo)_1_pCoo_CR942285*	-	-	IncFII(pSE11)_1_pSE11_AP009242*	IncFII_1__AY458016*	-	-	-	-	-	-	-	-	-	-	IncN_1__AY046276*	-	-	-	-	-	-	-	-
15056_3#27	-	-	-	-	-	-	-	ColpVC_1__JX133088*?	-	-	-	-	-	-	-	IncFIA_1__AP001918*	-	-	-	-	-	IncFII(29)_1_pUTI89_CP003035*	-	-	-	IncFII(pCoo)_1_pCoo_CR942285*	-	-	IncFII(pSE11)_1_pSE11_AP009242*	IncFII_1__AY458016	-	-	-	-	-	-	-	-	-	-	-	-	-	-	-	-	-	-	-
15056_3#28	-	-	Col(MG828)_1__NC_008486*	-	Col156_1__NC_009781*	-	-	ColpVC_1__JX133088*?	-	-	-	-	-	-	IncFIA(HI1)_1_HI1_AF250878*?	IncFIA_1__AP001918*	-	-	-	-	-	IncFII(29)_1_pUTI89_CP003035*	-	-	-	IncFII(pCoo)_1_pCoo_CR942285*	-	-	IncFII(pSE11)_1_pSE11_AP009242*	IncFII_1__AY458016	-	-	-	-	-	-	-	-	-	-	-	-	-	-	-	-	-	IncX4_1__CP002895	-
15056_3#29	-	-	Col(MG828)_1__NC_008486*	-	-	-	-	ColpVC_1__JX133088*	-	-	-	-	-	-	IncFIA(HI1)_1_HI1_AF250878*?	IncFIA_1__AP001918*	-	-	-	-	-	IncFII(29)_1_pUTI89_CP003035*	-	-	-	IncFII(pCoo)_1_pCoo_CR942285*	-	-	IncFII(pSE11)_1_pSE11_AP009242*	IncFII_1__AY458016	-	-	-	-	-	-	-	-	-	-	-	-	-	-	-	-	-	-	-
15056_3#3	-	-	Col(MG828)_1__NC_008486*	-	-	-	-	ColpVC_1__JX133088*	-	-	-	-	-	-	IncFIA(HI1)_1_HI1_AF250878*?	IncFIA_1__AP001918*	-	-	-	-	-	IncFII(29)_1_pUTI89_CP003035*	-	-	-	IncFII(pCoo)_1_pCoo_CR942285*	-	-	IncFII(pSE11)_1_pSE11_AP009242*	IncFII_1__AY458016	-	-	-	-	-	-	-	-	-	-	-	-	-	-	-	-	-	-	-
15056_3#30	-	-	Col(MG828)_1__NC_008486*	-	Col156_1__NC_009781*	-	-	ColpVC_1__JX133088*?	-	-	-	-	-	-	IncFIA(HI1)_1_HI1_AF250878*?	IncFIA_1__AP001918*	-	-	-	-	-	IncFII(29)_1_pUTI89_CP003035*	-	-	-	IncFII(pCoo)_1_pCoo_CR942285*	-	-	IncFII(pSE11)_1_pSE11_AP009242*	IncFII_1__AY458016	-	-	-	-	-	-	-	-	-	-	-	-	-	-	-	-	-	IncX4_1__CP002895	-
15056_3#31	-	-	Col(MG828)_1__NC_008486*	-	Col156_1__NC_009781*	-	-	-	-	-	-	-	-	-	IncFIA(HI1)_1_HI1_AF250878*?	IncFIA_1__AP001918*	-	-	-	-	-	IncFII(29)_1_pUTI89_CP003035*	-	-	-	IncFII(pCoo)_1_pCoo_CR942285*	-	-	IncFII(pSE11)_1_pSE11_AP009242*	IncFII_1__AY458016	-	-	-	-	-	-	-	-	-	-	-	-	-	-	-	-	-	-	-
15056_3#32	-	-	Col(MG828)_1__NC_008486*	-	-	-	-	-	-	-	-	-	-	-	IncFIA(HI1)_1_HI1_AF250878*?	IncFIA_1__AP001918*	-	-	-	-	-	-	-	-	-	-	-	-	-	-	-	-	-	-	-	-	-	-	-	-	-	-	-	-	-	-	-	-	-
15056_3#33	-	-	-	-	Col156_1__NC_009781*	-	-	ColpVC_1__JX133088*?	-	-	-	-	-	-	IncFIA(HI1)_1_HI1_AF250878*?	IncFIA_1__AP001918*	-	-	-	-	-	-	-	-	-	-	-	-	-	-	-	-	-	-	-	-	-	-	-	-	-	-	-	-	-	-	-	-	-
15056_3#35	-	-	Col(MG828)_1__NC_008486*	-	-	-	-	ColpVC_1__JX133088*	-	-	-	-	-	-	IncFIA(HI1)_1_HI1_AF250878*?	IncFIA_1__AP001918*	-	-	-	-	-	IncFII(29)_1_pUTI89_CP003035*	-	-	-	IncFII(pCoo)_1_pCoo_CR942285*	-	-	IncFII(pSE11)_1_pSE11_AP009242*	IncFII_1__AY458016	-	-	-	-	-	-	-	-	-	-	-	-	-	-	-	-	-	-	-
15056_3#36	-	-	Col(MG828)_1__NC_008486*	-	-	-	-	ColpVC_1__JX133088*	-	-	-	-	-	-	IncFIA(HI1)_1_HI1_AF250878*?	IncFIA_1__AP001918*	-	-	-	-	-	IncFII(29)_1_pUTI89_CP003035*	-	-	-	IncFII(pCoo)_1_pCoo_CR942285*	-	-	IncFII(pSE11)_1_pSE11_AP009242*	IncFII_1__AY458016	-	-	-	-	-	-	-	-	-	-	-	-	-	-	-	-	-	-	-
15056_3#37	-	-	Col(MG828)_1__NC_008486*	-	Col156_1__NC_009781*	-	-	ColpVC_1__JX133088*	-	-	-	-	-	-	IncFIA(HI1)_1_HI1_AF250878*?	IncFIA_1__AP001918*	-	-	-	-	-	IncFII(29)_1_pUTI89_CP003035*	-	-	-	IncFII(pCoo)_1_pCoo_CR942285*	-	-	IncFII(pSE11)_1_pSE11_AP009242*	IncFII_1__AY458016	-	-	-	-	-	-	-	-	-	-	-	-	IncX1_1__EU370913*	-	IncX1_3__CP001123*	IncX1_4__JN935898*	-	-	-
15056_3#38	-	-	Col(MG828)_1__NC_008486*	-	-	-	-	-	-	-	-	-	-	-	IncFIA(HI1)_1_HI1_AF250878*?	IncFIA_1__AP001918*	-	-	-	-	-	-	-	-	-	-	-	-	-	-	-	-	-	-	-	-	-	-	-	-	-	-	-	-	-	-	-	-	-
15056_3#39	-	-	Col(MG828)_1__NC_008486*?	-	-	-	-	-	-	-	-	-	-	-	IncFIA(HI1)_1_HI1_AF250878*?	IncFIA_1__AP001918*	-	-	-	-	-	IncFII(29)_1_pUTI89_CP003035*	-	-	-	IncFII(pCoo)_1_pCoo_CR942285*	-	-	IncFII(pSE11)_1_pSE11_AP009242*	IncFII_1__AY458016	-	-	-	-	-	-	-	-	-	-	-	-	-	-	-	-	-	-	-
15056_3#4	-	-	-	-	Col156_1__NC_009781*	-	-	-	-	-	-	-	-	-	IncFIA(HI1)_1_HI1_AF250878*?	IncFIA_1__AP001918*	-	-	-	-	-	-	-	-	-	-	-	-	-	-	-	-	-	-	-	-	-	-	-	-	-	-	-	-	-	-	-	-	-
15056_3#40	-	-	-	-	-	-	-	ColpVC_1__JX133088*?	-	-	-	-	-	-	IncFIA(HI1)_1_HI1_AF250878*?	IncFIA_1__AP001918*	-	-	-	-	-	IncFII(29)_1_pUTI89_CP003035*	-	-	-	IncFII(pCoo)_1_pCoo_CR942285*	-	-	IncFII(pSE11)_1_pSE11_AP009242*	IncFII_1__AY458016	-	-	-	-	-	-	-	-	-	-	-	-	-	-	-	-	-	-	-
15056_3#41	-	-	-	-	Col156_1__NC_009781*	-	-	-	-	-	-	-	-	-	IncFIA(HI1)_1_HI1_AF250878*?	IncFIA_1__AP001918*	-	-	-	-	-	IncFII(29)_1_pUTI89_CP003035*	-	-	-	IncFII(pCoo)_1_pCoo_CR942285*	-	-	IncFII(pSE11)_1_pSE11_AP009242*	IncFII_1__AY458016	-	-	-	-	-	-	-	-	-	-	-	-	-	-	-	-	-	-	-
15056_3#42	-	-	Col(MG828)_1__NC_008486*	-	-	-	-	ColpVC_1__JX133088*	-	-	-	-	-	-	-	IncFIA_1__AP001918*	-	-	-	-	-	IncFII(29)_1_pUTI89_CP003035*	-	-	-	IncFII(pCoo)_1_pCoo_CR942285*	-	-	IncFII(pSE11)_1_pSE11_AP009242*	IncFII_1__AY458016	-	-	-	-	-	-	-	-	-	-	-	-	-	-	-	-	-	-	-
15056_3#43	-	-	Col(MG828)_1__NC_008486*	-	Col156_1__NC_009781*	-	-	ColpVC_1__JX133088*	-	-	IncB/O/K/Z_1__CU928147*	IncB/O/K/Z_2_GU256641	IncB/O/K/Z_3_GQ259888*	IncB/O/K/Z_4_FN868832*	IncFIA(HI1)_1_HI1_AF250878*?	IncFIA_1__AP001918*	-	-	-	-	-	IncFII(29)_1_pUTI89_CP003035*	-	-	-	IncFII(pCoo)_1_pCoo_CR942285*	-	-	IncFII(pSE11)_1_pSE11_AP009242*	IncFII_1__AY458016	-	-	-	-	-	-	-	-	-	-	-	-	IncX1_1__EU370913*	-	IncX1_3__CP001123*	IncX1_4__JN935898*	-	-	-
15056_3#44	-	-	-	-	Col156_1__NC_009781*?	-	-	-	-	-	-	-	-	-	IncFIA(HI1)_1_HI1_AF250878*?	IncFIA_1__AP001918*?	IncFIB(AP001918)_1__AP001918*	-	-	-	-	IncFII(29)_1_pUTI89_CP003035*	-	-	-	IncFII(pCoo)_1_pCoo_CR942285*	-	-	IncFII(pSE11)_1_pSE11_AP009242*	IncFII_1__AY458016*	-	-	-	-	-	-	-	-	-	-	IncN_1__AY046276*	-	-	-	-	-	-	-	-
15056_3#45	-	-	Col(MG828)_1__NC_008486*	-	-	-	-	ColpVC_1__JX133088*	-	-	-	-	-	-	IncFIA(HI1)_1_HI1_AF250878*?	IncFIA_1__AP001918*	-	-	-	-	-	IncFII(29)_1_pUTI89_CP003035*	-	-	-	IncFII(pCoo)_1_pCoo_CR942285*	-	-	IncFII(pSE11)_1_pSE11_AP009242*	IncFII_1__AY458016	-	-	-	-	-	-	-	-	-	-	-	-	-	-	-	-	-	-	-
15056_3#46	-	-	Col(MG828)_1__NC_008486*	-	-	-	-	-	-	-	-	-	-	-	IncFIA(HI1)_1_HI1_AF250878*?	IncFIA_1__AP001918*	-	-	-	-	-	-	-	-	-	-	-	-	-	-	-	-	-	-	-	-	-	-	-	-	-	-	-	-	-	-	-	-	-
15056_3#47	-	-	Col(MG828)_1__NC_008486*	-	-	-	ColRNAI_1__DQ298019*	-	-	-	-	-	-	-	-	IncFIA_1__AP001918*	-	-	-	-	-	IncFII(29)_1_pUTI89_CP003035*	-	-	-	IncFII(pCoo)_1_pCoo_CR942285*	-	-	IncFII(pSE11)_1_pSE11_AP009242*	IncFII_1__AY458016	-	-	-	-	-	-	-	-	-	-	-	-	IncX1_1__EU370913*	-	IncX1_3__CP001123*	IncX1_4__JN935898*	-	-	-
15056_3#48	-	-	Col(MG828)_1__NC_008486*	-	-	-	-	ColpVC_1__JX133088*	-	-	-	-	-	-	IncFIA(HI1)_1_HI1_AF250878*?	IncFIA_1__AP001918*	-	-	-	-	-	IncFII(29)_1_pUTI89_CP003035*	-	-	-	IncFII(pCoo)_1_pCoo_CR942285*	-	-	IncFII(pSE11)_1_pSE11_AP009242*	IncFII_1__AY458016	-	-	-	-	-	-	-	-	-	-	-	-	-	-	-	-	-	-	-
15056_3#49	-	-	Col(MG828)_1__NC_008486*?	-	Col156_1__NC_009781*	-	-	-	-	-	-	-	-	-	IncFIA(HI1)_1_HI1_AF250878*?	IncFIA_1__AP001918*	-	-	-	-	-	IncFII(29)_1_pUTI89_CP003035*	-	-	-	IncFII(pCoo)_1_pCoo_CR942285*	-	-	IncFII(pSE11)_1_pSE11_AP009242*	IncFII_1__AY458016	-	-	-	-	-	-	-	-	-	-	-	-	-	-	-	-	-	-	-
15056_3#5	-	-	-	-	Col156_1__NC_009781*?	-	-	-	-	-	-	-	-	-	IncFIA(HI1)_1_HI1_AF250878*?	IncFIA_1__AP001918*	-	-	-	-	-	IncFII(29)_1_pUTI89_CP003035*	-	-	-	IncFII(pCoo)_1_pCoo_CR942285*	-	-	IncFII(pSE11)_1_pSE11_AP009242*	IncFII_1__AY458016	-	-	-	-	-	-	-	-	-	-	-	-	-	-	-	-	-	-	-
15056_3#50	-	-	Col(MG828)_1__NC_008486*	-	-	-	-	ColpVC_1__JX133088*	-	-	-	-	-	-	IncFIA(HI1)_1_HI1_AF250878*?	IncFIA_1__AP001918*	-	-	-	-	-	IncFII(29)_1_pUTI89_CP003035*	-	-	-	IncFII(pCoo)_1_pCoo_CR942285*	-	-	IncFII(pSE11)_1_pSE11_AP009242*	IncFII_1__AY458016	-	-	-	-	-	-	-	-	-	-	-	-	-	-	-	-	-	-	-
15056_3#51	-	-	-	-	-	-	-	-	-	-	-	-	-	-	IncFIA(HI1)_1_HI1_AF250878*?	IncFIA_1__AP001918*	-	-	-	-	-	IncFII(29)_1_pUTI89_CP003035*	-	-	-	IncFII(pCoo)_1_pCoo_CR942285*	-	-	IncFII(pSE11)_1_pSE11_AP009242*	IncFII_1__AY458016	-	-	-	-	-	-	-	-	-	-	-	-	-	-	-	-	-	-	-
15056_3#52	-	-	Col(MG828)_1__NC_008486*	-	Col156_1__NC_009781*?	-	-	ColpVC_1__JX133088*	-	-	IncB/O/K/Z_1__CU928147*	IncB/O/K/Z_2_GU256641	IncB/O/K/Z_3_GQ259888*	IncB/O/K/Z_4_FN868832*	IncFIA(HI1)_1_HI1_AF250878*?	IncFIA_1__AP001918*	-	-	-	-	-	IncFII(29)_1_pUTI89_CP003035*	-	-	-	IncFII(pCoo)_1_pCoo_CR942285*	-	-	IncFII(pSE11)_1_pSE11_AP009242*	IncFII_1__AY458016	-	-	-	-	-	-	-	-	-	-	-	-	IncX1_1__EU370913*	-	IncX1_3__CP001123*	IncX1_4__JN935898*	-	-	-
15056_3#53	-	-	-	-	-	-	-	-	-	-	-	-	-	-	IncFIA(HI1)_1_HI1_AF250878*?	IncFIA_1__AP001918*?	IncFIB(AP001918)_1__AP001918*	-	-	-	-	IncFII(29)_1_pUTI89_CP003035*	-	-	-	IncFII(pCoo)_1_pCoo_CR942285*	-	-	IncFII(pSE11)_1_pSE11_AP009242*	IncFII_1__AY458016*	-	-	-	-	-	-	-	-	-	-	IncN_1__AY046276*	-	-	-	-	-	-	-	-
15056_3#54	-	-	Col(MG828)_1__NC_008486*	-	Col156_1__NC_009781*	-	-	-	-	-	-	-	-	-	IncFIA(HI1)_1_HI1_AF250878*?	IncFIA_1__AP001918*	-	-	-	-	-	IncFII(29)_1_pUTI89_CP003035*	-	-	-	IncFII(pCoo)_1_pCoo_CR942285*	-	-	IncFII(pSE11)_1_pSE11_AP009242*	IncFII_1__AY458016	-	-	-	-	-	-	-	-	-	-	-	-	-	-	-	-	-	-	-
15056_3#55	-	-	Col(MG828)_1__NC_008486*?	-	-	-	-	-	-	-	-	-	-	-	IncFIA(HI1)_1_HI1_AF250878*?	IncFIA_1__AP001918*?	IncFIB(AP001918)_1__AP001918*	-	-	-	-	IncFII(29)_1_pUTI89_CP003035*	-	-	-	IncFII(pCoo)_1_pCoo_CR942285*	-	-	IncFII(pSE11)_1_pSE11_AP009242*	IncFII_1__AY458016*	-	-	-	-	-	-	-	-	-	-	IncN_1__AY046276*	-	-	-	-	-	-	-	-
15056_3#56	-	-	Col(MG828)_1__NC_008486*	-	Col156_1__NC_009781*	-	-	ColpVC_1__JX133088*?	-	-	-	-	-	-	-	IncFIA_1__AP001918*	-	-	-	-	-	-	-	-	-	-	-	-	-	-	-	-	-	-	-	-	-	-	-	-	-	-	-	-	-	-	-	-	-
15056_3#57	-	-	Col(MG828)_1__NC_008486*?	-	Col156_1__NC_009781*	-	-	ColpVC_1__JX133088*?	-	-	-	-	-	-	IncFIA(HI1)_1_HI1_AF250878*?	IncFIA_1__AP001918*	-	-	-	-	-	IncFII(29)_1_pUTI89_CP003035*	-	-	-	IncFII(pCoo)_1_pCoo_CR942285*	-	-	IncFII(pSE11)_1_pSE11_AP009242*	IncFII_1__AY458016	-	-	-	-	-	-	-	-	-	-	-	-	-	-	-	-	-	-	-
15056_3#58	-	-	Col(MG828)_1__NC_008486*	-	-	-	-	ColpVC_1__JX133088*	-	-	-	-	-	-	IncFIA(HI1)_1_HI1_AF250878*?	IncFIA_1__AP001918*	-	-	-	-	-	IncFII(29)_1_pUTI89_CP003035*	-	-	-	IncFII(pCoo)_1_pCoo_CR942285*	-	-	IncFII(pSE11)_1_pSE11_AP009242*	IncFII_1__AY458016	-	-	-	-	-	-	-	-	-	-	-	-	-	-	-	-	-	-	-
15056_3#59	-	-	Col(MG828)_1__NC_008486*	-	Col156_1__NC_009781*	-	-	ColpVC_1__JX133088*	-	-	IncB/O/K/Z_1__CU928147*	IncB/O/K/Z_2_GU256641	IncB/O/K/Z_3_GQ259888*	IncB/O/K/Z_4_FN868832*	IncFIA(HI1)_1_HI1_AF250878*?	IncFIA_1__AP001918*	-	-	-	-	-	IncFII(29)_1_pUTI89_CP003035*	-	-	-	IncFII(pCoo)_1_pCoo_CR942285*	-	-	IncFII(pSE11)_1_pSE11_AP009242*	IncFII_1__AY458016	-	-	-	-	-	-	-	-	-	-	-	-	IncX1_1__EU370913*	-	IncX1_3__CP001123*	IncX1_4__JN935898*	-	-	-
15056_3#6	-	-	Col(MG828)_1__NC_008486*	-	Col156_1__NC_009781*	-	-	-	-	-	-	-	-	-	IncFIA(HI1)_1_HI1_AF250878*?	IncFIA_1__AP001918*	-	-	-	-	-	IncFII(29)_1_pUTI89_CP003035*	-	-	-	IncFII(pCoo)_1_pCoo_CR942285*	-	-	IncFII(pSE11)_1_pSE11_AP009242*	IncFII_1__AY458016	-	-	-	-	-	-	-	-	-	-	-	-	-	-	-	-	-	-	-
15056_3#61	-	-	Col(MG828)_1__NC_008486*?	-	-	-	-	-	-	-	-	-	-	-	IncFIA(HI1)_1_HI1_AF250878*?	IncFIA_1__AP001918*	-	-	-	-	-	IncFII(29)_1_pUTI89_CP003035*	-	-	-	IncFII(pCoo)_1_pCoo_CR942285*	-	-	IncFII(pSE11)_1_pSE11_AP009242*	IncFII_1__AY458016	-	-	-	-	-	-	-	-	-	-	-	-	-	-	-	-	-	-	-
15056_3#62	-	-	Col(MG828)_1__NC_008486*	-	-	-	-	ColpVC_1__JX133088*	-	-	-	-	-	-	IncFIA(HI1)_1_HI1_AF250878*?	IncFIA_1__AP001918*	-	-	-	-	-	IncFII(29)_1_pUTI89_CP003035*	-	-	-	IncFII(pCoo)_1_pCoo_CR942285*	-	-	IncFII(pSE11)_1_pSE11_AP009242*	IncFII_1__AY458016	-	-	-	-	-	-	-	-	-	-	-	-	-	-	-	-	-	-	-
15056_3#64	-	-	Col(MG828)_1__NC_008486*	-	Col156_1__NC_009781*?	-	-	ColpVC_1__JX133088*?	-	-	-	-	-	-	IncFIA(HI1)_1_HI1_AF250878*?	IncFIA_1__AP001918*	-	-	-	-	-	-	-	-	-	-	-	-	-	-	-	-	-	-	-	-	-	-	-	-	-	-	-	-	-	-	-	-	-
15056_3#66	-	-	Col(MG828)_1__NC_008486*	-	-	-	-	ColpVC_1__JX133088*	-	-	-	-	-	-	IncFIA(HI1)_1_HI1_AF250878*?	IncFIA_1__AP001918*	-	-	-	-	-	IncFII(29)_1_pUTI89_CP003035*	-	-	-	IncFII(pCoo)_1_pCoo_CR942285*	-	-	IncFII(pSE11)_1_pSE11_AP009242*	IncFII_1__AY458016	-	-	-	-	-	-	-	-	-	-	-	-	-	-	-	-	-	-	-
15056_3#67	-	-	Col(MG828)_1__NC_008486*?	-	-	-	-	-	-	-	-	-	-	-	IncFIA(HI1)_1_HI1_AF250878*?	IncFIA_1__AP001918*	-	-	-	-	-	IncFII(29)_1_pUTI89_CP003035*	-	-	-	IncFII(pCoo)_1_pCoo_CR942285*	-	-	IncFII(pSE11)_1_pSE11_AP009242*	IncFII_1__AY458016	-	-	-	-	-	-	-	-	-	-	-	-	-	-	-	-	-	-	-
15056_3#68	-	-	-	-	Col156_1__NC_009781*	-	-	ColpVC_1__JX133088*?	-	-	-	-	-	-	IncFIA(HI1)_1_HI1_AF250878*?	IncFIA_1__AP001918*	-	-	-	-	-	IncFII(29)_1_pUTI89_CP003035*	-	-	-	IncFII(pCoo)_1_pCoo_CR942285*	-	-	IncFII(pSE11)_1_pSE11_AP009242*	IncFII_1__AY458016	-	-	-	-	-	-	-	-	-	-	-	-	-	-	-	-	-	-	-
15056_3#69	-	-	Col(MG828)_1__NC_008486*	-	-	-	-	ColpVC_1__JX133088*	-	-	-	-	-	-	IncFIA(HI1)_1_HI1_AF250878*?	IncFIA_1__AP001918*	-	-	-	-	-	IncFII(29)_1_pUTI89_CP003035*	-	-	-	IncFII(pCoo)_1_pCoo_CR942285*	-	-	IncFII(pSE11)_1_pSE11_AP009242*	IncFII_1__AY458016	-	-	-	-	-	-	-	-	-	-	-	-	-	-	-	-	-	-	-
15056_3#7	-	-	Col(MG828)_1__NC_008486*	-	-	-	-	ColpVC_1__JX133088*	-	-	-	-	-	-	IncFIA(HI1)_1_HI1_AF250878*?	IncFIA_1__AP001918*	-	-	-	-	-	IncFII(29)_1_pUTI89_CP003035*	-	-	-	IncFII(pCoo)_1_pCoo_CR942285*	-	-	IncFII(pSE11)_1_pSE11_AP009242*	IncFII_1__AY458016	-	-	-	-	-	-	-	-	-	-	-	-	-	-	-	-	-	-	-
15056_3#70	-	-	Col(MG828)_1__NC_008486*	-	Col156_1__NC_009781*?	-	-	ColpVC_1__JX133088*	-	-	-	-	-	-	IncFIA(HI1)_1_HI1_AF250878*?	IncFIA_1__AP001918*	-	-	-	-	-	IncFII(29)_1_pUTI89_CP003035*	-	-	-	IncFII(pCoo)_1_pCoo_CR942285*	-	-	IncFII(pSE11)_1_pSE11_AP009242*	IncFII_1__AY458016	-	-	-	-	-	-	-	-	-	-	-	-	-	-	-	-	-	-	-
15056_3#71	-	-	Col(MG828)_1__NC_008486*?	-	-	-	-	ColpVC_1__JX133088*?	-	-	-	-	-	-	IncFIA(HI1)_1_HI1_AF250878*?	IncFIA_1__AP001918*	-	-	-	-	-	IncFII(29)_1_pUTI89_CP003035*	-	-	-	IncFII(pCoo)_1_pCoo_CR942285*	-	-	IncFII(pSE11)_1_pSE11_AP009242*	IncFII_1__AY458016	-	-	-	-	-	-	-	-	-	-	-	-	-	-	-	-	-	IncX4_1__CP002895	-
15056_3#72	-	-	Col(MG828)_1__NC_008486*	-	-	-	-	ColpVC_1__JX133088*	-	-	-	-	-	-	IncFIA(HI1)_1_HI1_AF250878*?	IncFIA_1__AP001918*	-	-	-	-	-	IncFII(29)_1_pUTI89_CP003035*	-	-	-	IncFII(pCoo)_1_pCoo_CR942285*	-	-	IncFII(pSE11)_1_pSE11_AP009242*	IncFII_1__AY458016	-	-	-	-	-	-	-	-	-	-	-	-	-	-	-	-	-	-	-
15056_3#74	-	-	Col(MG828)_1__NC_008486*	-	-	-	-	ColpVC_1__JX133088*	-	-	-	-	-	-	IncFIA(HI1)_1_HI1_AF250878*?	IncFIA_1__AP001918*	-	-	-	-	-	IncFII(29)_1_pUTI89_CP003035*	-	-	-	IncFII(pCoo)_1_pCoo_CR942285*	-	-	IncFII(pSE11)_1_pSE11_AP009242*	IncFII_1__AY458016	-	-	-	-	-	-	-	-	-	-	-	-	-	-	-	-	-	-	-
15056_3#75	-	-	Col(MG828)_1__NC_008486*	-	Col156_1__NC_009781*	-	-	-	-	-	-	-	-	-	IncFIA(HI1)_1_HI1_AF250878*?	IncFIA_1__AP001918*	-	-	-	-	-	-	-	-	-	-	-	-	-	-	-	-	-	-	-	-	-	-	-	-	-	-	-	-	-	-	-	-	-
15056_3#76	-	-	Col(MG828)_1__NC_008486*	-	-	-	-	ColpVC_1__JX133088*	-	-	-	-	-	-	IncFIA(HI1)_1_HI1_AF250878*?	IncFIA_1__AP001918*	-	-	-	-	-	IncFII(29)_1_pUTI89_CP003035*	-	-	-	IncFII(pCoo)_1_pCoo_CR942285*	-	-	IncFII(pSE11)_1_pSE11_AP009242*	IncFII_1__AY458016	-	-	-	-	-	-	-	-	-	-	-	-	-	-	-	-	-	-	-
15056_3#77	-	-	Col(MG828)_1__NC_008486*	-	-	-	-	-	-	-	-	-	-	-	IncFIA(HI1)_1_HI1_AF250878*?	IncFIA_1__AP001918*	-	-	-	-	-	-	-	-	-	-	-	-	-	-	-	-	-	-	-	-	-	-	-	-	-	-	-	-	-	-	-	-	-
15056_3#79	-	-	Col(MG828)_1__NC_008486*?	-	Col156_1__NC_009781*	-	-	ColpVC_1__JX133088*?	-	-	-	-	-	-	IncFIA(HI1)_1_HI1_AF250878*?	IncFIA_1__AP001918*	-	-	-	-	-	IncFII(29)_1_pUTI89_CP003035*	-	-	-	IncFII(pCoo)_1_pCoo_CR942285*	-	-	IncFII(pSE11)_1_pSE11_AP009242*	IncFII_1__AY458016	-	-	-	-	-	-	-	-	-	-	-	-	-	-	-	-	-	-	-
15056_3#8	-	-	Col(MG828)_1__NC_008486*?	-	-	-	-	-	-	-	-	-	-	-	IncFIA(HI1)_1_HI1_AF250878*?	IncFIA_1__AP001918*?	IncFIB(AP001918)_1__AP001918*	-	-	-	-	IncFII(29)_1_pUTI89_CP003035*	-	-	-	IncFII(pCoo)_1_pCoo_CR942285*	-	-	IncFII(pSE11)_1_pSE11_AP009242*	IncFII_1__AY458016*	-	-	-	-	-	-	-	-	-	-	IncN_1__AY046276*	-	-	-	-	-	-	-	-
15056_3#80	-	-	Col(MG828)_1__NC_008486*	-	-	-	-	ColpVC_1__JX133088*	-	-	-	-	-	-	IncFIA(HI1)_1_HI1_AF250878*?	IncFIA_1__AP001918*	-	-	-	-	-	IncFII(29)_1_pUTI89_CP003035*	-	-	-	IncFII(pCoo)_1_pCoo_CR942285*	-	-	IncFII(pSE11)_1_pSE11_AP009242*	IncFII_1__AY458016	-	-	-	-	-	-	-	-	-	-	-	-	-	-	-	-	-	-	-
15056_3#81	-	-	Col(MG828)_1__NC_008486*	-	Col156_1__NC_009781*	-	-	ColpVC_1__JX133088*	-	-	IncB/O/K/Z_1__CU928147*	IncB/O/K/Z_2_GU256641	IncB/O/K/Z_3_GQ259888*	IncB/O/K/Z_4_FN868832*	IncFIA(HI1)_1_HI1_AF250878*?	IncFIA_1__AP001918*	-	-	-	-	-	IncFII(29)_1_pUTI89_CP003035*	-	-	-	IncFII(pCoo)_1_pCoo_CR942285*	-	-	IncFII(pSE11)_1_pSE11_AP009242*	IncFII_1__AY458016	-	-	-	-	-	-	-	-	-	-	-	-	IncX1_1__EU370913*	-	IncX1_3__CP001123*	IncX1_4__JN935898*	-	-	-
15056_3#82	-	-	-	-	Col156_1__NC_009781*	-	-	ColpVC_1__JX133088*?	-	-	-	-	-	-	IncFIA(HI1)_1_HI1_AF250878*?	IncFIA_1__AP001918*	-	-	-	-	-	IncFII(29)_1_pUTI89_CP003035*	-	-	-	IncFII(pCoo)_1_pCoo_CR942285*	-	-	IncFII(pSE11)_1_pSE11_AP009242*	IncFII_1__AY458016	-	-	-	-	-	-	-	-	-	-	-	-	-	-	-	-	-	-	-
15056_3#83	-	-	-	-	-	-	-	-	-	-	-	-	-	-	IncFIA(HI1)_1_HI1_AF250878*?	IncFIA_1__AP001918*	-	-	-	-	-	IncFII(29)_1_pUTI89_CP003035*	-	-	-	IncFII(pCoo)_1_pCoo_CR942285*	-	-	IncFII(pSE11)_1_pSE11_AP009242*	IncFII_1__AY458016	-	-	-	-	-	-	-	-	-	-	-	-	-	-	-	-	-	-	-
15056_3#84	-	-	Col(MG828)_1__NC_008486*	-	-	-	-	ColpVC_1__JX133088*	-	-	-	-	-	-	IncFIA(HI1)_1_HI1_AF250878*?	IncFIA_1__AP001918*	-	-	-	-	-	IncFII(29)_1_pUTI89_CP003035*	-	-	-	IncFII(pCoo)_1_pCoo_CR942285*	-	-	IncFII(pSE11)_1_pSE11_AP009242*	IncFII_1__AY458016	-	-	-	-	-	-	-	-	-	-	-	-	-	-	-	-	-	-	-
15056_3#85	-	-	Col(MG828)_1__NC_008486*	-	-	-	-	-	-	-	-	-	-	-	IncFIA(HI1)_1_HI1_AF250878*?	IncFIA_1__AP001918*	-	-	-	-	-	-	-	-	-	-	-	-	-	-	-	-	-	-	-	-	-	-	-	-	-	-	-	-	-	-	-	-	-
15056_3#9	-	-	Col(MG828)_1__NC_008486*	-	-	-	-	ColpVC_1__JX133088*	-	-	-	-	-	-	IncFIA(HI1)_1_HI1_AF250878*?	IncFIA_1__AP001918*	-	-	-	-	-	IncFII(29)_1_pUTI89_CP003035*	-	-	-	IncFII(pCoo)_1_pCoo_CR942285*	-	-	IncFII(pSE11)_1_pSE11_AP009242*	IncFII_1__AY458016	-	-	-	-	-	-	-	-	-	-	-	-	-	-	-	-	-	-	-
15056_4#1	-	-	Col(MG828)_1__NC_008486*	-	-	-	-	ColpVC_1__JX133088*	-	-	-	-	-	-	IncFIA(HI1)_1_HI1_AF250878*?	IncFIA_1__AP001918*	-	-	-	-	-	IncFII(29)_1_pUTI89_CP003035*	-	-	-	IncFII(pCoo)_1_pCoo_CR942285*	-	-	IncFII(pSE11)_1_pSE11_AP009242*	IncFII_1__AY458016	-	-	-	-	-	-	-	-	-	-	-	-	-	-	-	-	-	-	-
15056_4#10	-	-	Col(MG828)_1__NC_008486*	-	-	-	-	ColpVC_1__JX133088*	-	-	-	-	-	-	-	IncFIA_1__AP001918*	-	-	-	-	-	IncFII(29)_1_pUTI89_CP003035*	-	-	-	IncFII(pCoo)_1_pCoo_CR942285*	-	-	IncFII(pSE11)_1_pSE11_AP009242*	IncFII_1__AY458016	-	-	-	-	-	-	-	-	-	-	-	-	-	-	-	-	-	-	-
15056_4#2	-	-	-	-	Col156_1__NC_009781*	-	-	-	-	-	-	-	-	-	IncFIA(HI1)_1_HI1_AF250878*?	IncFIA_1__AP001918*	-	-	-	-	-	IncFII(29)_1_pUTI89_CP003035*	-	-	-	IncFII(pCoo)_1_pCoo_CR942285*	-	-	IncFII(pSE11)_1_pSE11_AP009242*	IncFII_1__AY458016	-	-	-	-	-	-	-	-	-	-	-	-	-	-	-	-	-	-	-
15056_4#27	-	-	Col(MG828)_1__NC_008486*	-	-	-	-	ColpVC_1__JX133088*	-	-	-	-	-	-	IncFIA(HI1)_1_HI1_AF250878*?	IncFIA_1__AP001918*	-	-	-	-	-	IncFII(29)_1_pUTI89_CP003035*	-	-	-	IncFII(pCoo)_1_pCoo_CR942285*	-	-	IncFII(pSE11)_1_pSE11_AP009242*	IncFII_1__AY458016	-	-	-	-	-	-	-	-	-	-	-	-	-	-	-	-	-	-	-
15056_4#28	-	-	Col(MG828)_1__NC_008486*	-	-	-	-	ColpVC_1__JX133088*	-	-	-	-	-	-	IncFIA(HI1)_1_HI1_AF250878*?	IncFIA_1__AP001918*	-	-	-	-	-	IncFII(29)_1_pUTI89_CP003035*	-	-	-	IncFII(pCoo)_1_pCoo_CR942285*	-	-	IncFII(pSE11)_1_pSE11_AP009242*	IncFII_1__AY458016	-	-	-	-	-	-	-	-	-	-	-	-	-	-	-	-	-	-	-
15056_4#29	-	-	Col(MG828)_1__NC_008486*	-	-	-	-	ColpVC_1__JX133088*	-	-	-	-	-	-	IncFIA(HI1)_1_HI1_AF250878*?	IncFIA_1__AP001918*	-	-	-	-	-	IncFII(29)_1_pUTI89_CP003035*	-	-	-	IncFII(pCoo)_1_pCoo_CR942285*	-	-	IncFII(pSE11)_1_pSE11_AP009242*	IncFII_1__AY458016	-	-	-	-	-	-	-	-	-	-	-	-	-	-	-	-	-	-	-
15056_4#3	-	-	-	-	-	-	-	-	-	-	-	-	-	-	IncFIA(HI1)_1_HI1_AF250878*?	IncFIA_1__AP001918*?	IncFIB(AP001918)_1__AP001918*	-	-	-	-	IncFII(29)_1_pUTI89_CP003035*	-	-	-	IncFII(pCoo)_1_pCoo_CR942285*	-	-	IncFII(pSE11)_1_pSE11_AP009242*	IncFII_1__AY458016*	-	-	-	-	-	-	-	-	-	-	-	-	-	-	-	-	-	-	-
15056_4#30	-	-	Col(MG828)_1__NC_008486*	-	-	Col8282_1__DQ995353*?	-	ColpVC_1__JX133088*	-	-	-	-	-	-	IncFIA(HI1)_1_HI1_AF250878*?	IncFIA_1__AP001918*	-	-	-	-	-	IncFII(29)_1_pUTI89_CP003035*	-	-	-	IncFII(pCoo)_1_pCoo_CR942285*	-	-	IncFII(pSE11)_1_pSE11_AP009242*	IncFII_1__AY458016	-	-	-	-	-	-	-	-	-	-	-	-	-	-	-	-	-	-	-
15056_4#31	-	-	Col(MG828)_1__NC_008486*	-	-	-	-	ColpVC_1__JX133088*	-	-	-	-	-	-	IncFIA(HI1)_1_HI1_AF250878*?	IncFIA_1__AP001918*	-	-	-	-	-	IncFII(29)_1_pUTI89_CP003035*	-	-	-	IncFII(pCoo)_1_pCoo_CR942285*	-	-	IncFII(pSE11)_1_pSE11_AP009242*	IncFII_1__AY458016	-	-	-	-	-	-	-	-	-	-	-	-	-	-	-	-	-	-	-
15056_4#33	-	-	Col(MG828)_1__NC_008486*	-	-	-	-	ColpVC_1__JX133088*	-	-	-	-	-	-	IncFIA(HI1)_1_HI1_AF250878*?	IncFIA_1__AP001918*	-	-	-	-	-	IncFII(29)_1_pUTI89_CP003035*	-	-	-	IncFII(pCoo)_1_pCoo_CR942285*	-	-	IncFII(pSE11)_1_pSE11_AP009242*	IncFII_1__AY458016	-	-	-	-	-	-	-	-	-	-	-	-	-	-	-	-	-	-	-
15056_4#34	-	-	Col(MG828)_1__NC_008486*	-	-	-	-	ColpVC_1__JX133088*	-	-	-	-	-	-	IncFIA(HI1)_1_HI1_AF250878*?	IncFIA_1__AP001918*	-	-	-	-	-	IncFII(29)_1_pUTI89_CP003035*	-	-	-	IncFII(pCoo)_1_pCoo_CR942285*	-	-	IncFII(pSE11)_1_pSE11_AP009242*	IncFII_1__AY458016	-	-	-	-	-	-	-	-	-	-	-	-	-	-	-	-	-	-	-
15056_4#35	-	-	Col(MG828)_1__NC_008486*	-	-	-	-	ColpVC_1__JX133088*	-	-	-	-	-	-	IncFIA(HI1)_1_HI1_AF250878*?	IncFIA_1__AP001918*	-	-	-	-	-	IncFII(29)_1_pUTI89_CP003035*	-	-	-	IncFII(pCoo)_1_pCoo_CR942285*	-	-	IncFII(pSE11)_1_pSE11_AP009242*	IncFII_1__AY458016	-	-	-	-	-	-	-	-	-	-	-	-	-	-	-	-	-	-	-
15056_4#36	-	-	Col(MG828)_1__NC_008486*	-	-	-	-	ColpVC_1__JX133088*	-	-	-	-	-	-	IncFIA(HI1)_1_HI1_AF250878*?	IncFIA_1__AP001918*	-	-	-	-	-	IncFII(29)_1_pUTI89_CP003035*	-	-	-	IncFII(pCoo)_1_pCoo_CR942285*	-	-	IncFII(pSE11)_1_pSE11_AP009242*	IncFII_1__AY458016	-	-	-	-	-	-	-	-	-	-	-	-	-	-	-	-	-	-	-
15056_4#37	-	-	Col(MG828)_1__NC_008486*	-	-	-	-	ColpVC_1__JX133088*	-	-	-	-	-	-	IncFIA(HI1)_1_HI1_AF250878*?	IncFIA_1__AP001918*	-	-	-	-	-	IncFII(29)_1_pUTI89_CP003035*	-	-	-	IncFII(pCoo)_1_pCoo_CR942285*	-	-	IncFII(pSE11)_1_pSE11_AP009242*	IncFII_1__AY458016	-	-	-	-	-	-	-	-	-	-	-	-	-	-	-	-	-	-	-
15056_4#38	-	-	Col(MG828)_1__NC_008486*	-	-	-	-	ColpVC_1__JX133088*	-	-	-	-	-	-	IncFIA(HI1)_1_HI1_AF250878*?	IncFIA_1__AP001918*	-	-	-	-	-	IncFII(29)_1_pUTI89_CP003035*	-	-	-	IncFII(pCoo)_1_pCoo_CR942285*	-	-	IncFII(pSE11)_1_pSE11_AP009242*	IncFII_1__AY458016	-	-	-	-	-	-	-	-	-	-	-	-	-	-	-	-	-	-	-
15056_4#39	-	-	Col(MG828)_1__NC_008486*?	-	-	-	-	-	-	-	-	-	-	-	IncFIA(HI1)_1_HI1_AF250878*?	IncFIA_1__AP001918*?	IncFIB(AP001918)_1__AP001918*	-	-	-	-	IncFII(29)_1_pUTI89_CP003035*	-	-	-	IncFII(pCoo)_1_pCoo_CR942285*	-	-	IncFII(pSE11)_1_pSE11_AP009242*	IncFII_1__AY458016*	-	-	-	-	-	-	-	-	-	-	-	-	-	-	-	-	-	-	-
15056_4#4	-	-	Col(MG828)_1__NC_008486*	-	-	-	-	-	-	-	-	-	-	-	IncFIA(HI1)_1_HI1_AF250878*?	IncFIA_1__AP001918*	-	-	-	-	-	IncFII(29)_1_pUTI89_CP003035*	-	-	-	IncFII(pCoo)_1_pCoo_CR942285*	-	-	IncFII(pSE11)_1_pSE11_AP009242*	IncFII_1__AY458016	-	-	-	-	-	-	-	-	-	-	-	-	-	-	-	-	-	-	-
15056_4#40	-	-	Col(MG828)_1__NC_008486*	-	Col156_1__NC_009781*	-	-	ColpVC_1__JX133088*?	-	-	-	-	-	-	IncFIA(HI1)_1_HI1_AF250878*?	IncFIA_1__AP001918*	-	-	-	-	-	IncFII(29)_1_pUTI89_CP003035*	-	-	-	IncFII(pCoo)_1_pCoo_CR942285*	-	-	IncFII(pSE11)_1_pSE11_AP009242*	IncFII_1__AY458016	-	-	-	-	-	-	-	-	-	-	-	-	-	-	-	-	-	IncX4_1__CP002895	-
15056_4#41	-	-	Col(MG828)_1__NC_008486*	-	Col156_1__NC_009781*?	-	-	ColpVC_1__JX133088*	-	-	-	-	-	-	IncFIA(HI1)_1_HI1_AF250878*?	IncFIA_1__AP001918*	-	-	-	-	-	IncFII(29)_1_pUTI89_CP003035*	-	-	-	IncFII(pCoo)_1_pCoo_CR942285*	-	-	IncFII(pSE11)_1_pSE11_AP009242*	IncFII_1__AY458016	-	-	-	-	-	-	-	-	-	-	-	-	IncX1_1__EU370913*	-	IncX1_3__CP001123*	IncX1_4__JN935898*	-	-	-
15056_4#42	-	-	-	-	-	-	-	-	-	-	-	-	-	-	IncFIA(HI1)_1_HI1_AF250878*?	IncFIA_1__AP001918*?	IncFIB(AP001918)_1__AP001918*	-	-	-	-	IncFII(29)_1_pUTI89_CP003035*	-	-	-	IncFII(pCoo)_1_pCoo_CR942285*	-	-	IncFII(pSE11)_1_pSE11_AP009242*	IncFII_1__AY458016*	-	-	-	-	-	-	-	-	-	-	IncN_1__AY046276*	-	-	-	-	-	-	-	-
15056_4#43	-	-	Col(MG828)_1__NC_008486*?	-	-	-	-	-	-	-	-	-	-	-	IncFIA(HI1)_1_HI1_AF250878*?	IncFIA_1__AP001918*	-	-	-	-	-	IncFII(29)_1_pUTI89_CP003035*	-	-	-	IncFII(pCoo)_1_pCoo_CR942285*	-	-	IncFII(pSE11)_1_pSE11_AP009242*	IncFII_1__AY458016	-	-	-	-	-	-	-	-	-	-	-	-	-	-	-	-	-	-	-
15056_4#44	-	-	Col(MG828)_1__NC_008486*	-	-	-	-	ColpVC_1__JX133088*	-	-	-	-	-	-	IncFIA(HI1)_1_HI1_AF250878*?	IncFIA_1__AP001918*	-	-	-	-	-	IncFII(29)_1_pUTI89_CP003035*	-	-	-	IncFII(pCoo)_1_pCoo_CR942285*	-	-	IncFII(pSE11)_1_pSE11_AP009242*	IncFII_1__AY458016	-	-	-	-	-	-	-	-	-	-	-	-	-	-	-	-	-	-	-
15056_4#45	-	-	Col(MG828)_1__NC_008486*?	-	-	-	-	-	-	-	-	-	-	-	IncFIA(HI1)_1_HI1_AF250878*?	IncFIA_1__AP001918*	-	-	-	-	-	IncFII(29)_1_pUTI89_CP003035*	-	-	-	IncFII(pCoo)_1_pCoo_CR942285*	-	-	IncFII(pSE11)_1_pSE11_AP009242*	IncFII_1__AY458016	-	-	-	-	-	-	-	-	-	-	-	-	-	-	-	-	-	-	-
15056_4#46	-	-	Col(MG828)_1__NC_008486*	-	-	-	-	ColpVC_1__JX133088*	-	-	-	-	-	-	-	IncFIA_1__AP001918*	-	-	-	-	-	IncFII(29)_1_pUTI89_CP003035*	-	-	-	IncFII(pCoo)_1_pCoo_CR942285*	-	-	IncFII(pSE11)_1_pSE11_AP009242*	IncFII_1__AY458016	-	-	-	-	-	-	-	-	-	-	-	-	-	-	-	-	-	-	-
15056_4#47	-	-	Col(MG828)_1__NC_008486*	-	Col156_1__NC_009781*?	-	-	ColpVC_1__JX133088*	-	-	-	-	-	-	-	IncFIA_1__AP001918*	-	-	-	-	-	IncFII(29)_1_pUTI89_CP003035*	-	-	-	IncFII(pCoo)_1_pCoo_CR942285*	-	-	IncFII(pSE11)_1_pSE11_AP009242*	IncFII_1__AY458016	-	-	-	-	-	-	-	-	-	-	-	-	-	-	-	-	-	-	-
15056_4#48	-	-	Col(MG828)_1__NC_008486*	-	Col156_1__NC_009781*	-	-	-	-	-	-	-	-	-	IncFIA(HI1)_1_HI1_AF250878*?	IncFIA_1__AP001918*	-	-	-	-	-	IncFII(29)_1_pUTI89_CP003035*	-	-	-	IncFII(pCoo)_1_pCoo_CR942285*	-	-	IncFII(pSE11)_1_pSE11_AP009242*	IncFII_1__AY458016	-	-	-	-	-	-	-	-	-	-	-	-	-	-	-	-	-	IncX4_1__CP002895	-
15056_4#49	-	-	Col(MG828)_1__NC_008486*	-	Col156_1__NC_009781*	-	-	ColpVC_1__JX133088*	-	-	-	-	-	-	IncFIA(HI1)_1_HI1_AF250878*?	IncFIA_1__AP001918*	-	-	-	-	-	IncFII(29)_1_pUTI89_CP003035*	-	-	-	IncFII(pCoo)_1_pCoo_CR942285*	-	-	IncFII(pSE11)_1_pSE11_AP009242*	IncFII_1__AY458016	-	-	-	-	-	-	-	-	-	-	-	-	IncX1_1__EU370913*	-	IncX1_3__CP001123*	IncX1_4__JN935898*	-	-	-
15056_4#5	-	-	Col(MG828)_1__NC_008486*	-	-	-	-	ColpVC_1__JX133088*	-	-	-	-	-	-	IncFIA(HI1)_1_HI1_AF250878*?	IncFIA_1__AP001918*	-	-	-	-	-	IncFII(29)_1_pUTI89_CP003035*	-	-	-	IncFII(pCoo)_1_pCoo_CR942285*	-	-	IncFII(pSE11)_1_pSE11_AP009242*	IncFII_1__AY458016	-	-	-	-	-	-	-	-	-	-	-	-	-	-	-	-	-	-	-
15056_4#50	-	-	Col(MG828)_1__NC_008486*	-	-	-	ColRNAI_1__DQ298019*	ColpVC_1__JX133088*?	-	-	-	-	-	-	IncFIA(HI1)_1_HI1_AF250878*?	IncFIA_1__AP001918*	-	-	-	-	-	IncFII(29)_1_pUTI89_CP003035*	-	-	-	IncFII(pCoo)_1_pCoo_CR942285*	-	-	IncFII(pSE11)_1_pSE11_AP009242*	IncFII_1__AY458016	-	-	-	-	-	-	-	-	-	-	-	-	IncX1_1__EU370913*	-	IncX1_3__CP001123*	IncX1_4__JN935898*	-	-	-
15056_4#51	-	-	Col(MG828)_1__NC_008486*	-	-	-	-	ColpVC_1__JX133088*?	-	-	-	-	-	-	IncFIA(HI1)_1_HI1_AF250878*?	IncFIA_1__AP001918*	-	-	-	-	-	IncFII(29)_1_pUTI89_CP003035*	-	-	-	IncFII(pCoo)_1_pCoo_CR942285*	-	-	IncFII(pSE11)_1_pSE11_AP009242*	IncFII_1__AY458016	-	-	-	-	-	-	-	-	-	-	-	-	-	-	-	-	-	-	-
15056_4#52	-	-	Col(MG828)_1__NC_008486*?	-	-	-	-	ColpVC_1__JX133088*?	-	-	-	-	-	-	IncFIA(HI1)_1_HI1_AF250878*?	IncFIA_1__AP001918*?	IncFIB(AP001918)_1__AP001918*	-	-	-	-	IncFII(29)_1_pUTI89_CP003035*	-	-	-	IncFII(pCoo)_1_pCoo_CR942285*	-	-	IncFII(pSE11)_1_pSE11_AP009242*	IncFII_1__AY458016*	-	-	-	-	-	-	-	-	-	-	-	-	-	-	-	-	-	-	-
15056_4#53	-	-	Col(MG828)_1__NC_008486*	-	-	-	-	-	-	-	-	-	-	-	IncFIA(HI1)_1_HI1_AF250878*?	IncFIA_1__AP001918*	-	-	-	-	-	IncFII(29)_1_pUTI89_CP003035*	-	-	-	IncFII(pCoo)_1_pCoo_CR942285*	-	-	IncFII(pSE11)_1_pSE11_AP009242*	IncFII_1__AY458016	-	-	-	-	-	-	-	-	-	-	-	-	-	-	-	-	-	-	-
15056_4#54	-	-	Col(MG828)_1__NC_008486*	-	-	-	-	ColpVC_1__JX133088*	-	-	-	-	-	-	IncFIA(HI1)_1_HI1_AF250878*?	IncFIA_1__AP001918*	-	-	-	-	-	IncFII(29)_1_pUTI89_CP003035*	-	-	-	IncFII(pCoo)_1_pCoo_CR942285*	-	-	IncFII(pSE11)_1_pSE11_AP009242*	IncFII_1__AY458016	-	-	-	-	-	-	-	-	-	-	-	-	-	-	-	-	-	-	-
15056_4#55	-	-	Col(MG828)_1__NC_008486*?	-	-	-	-	ColpVC_1__JX133088*?	-	-	-	-	-	-	IncFIA(HI1)_1_HI1_AF250878*?	IncFIA_1__AP001918*?	IncFIB(AP001918)_1__AP001918*	-	-	-	-	IncFII(29)_1_pUTI89_CP003035*	-	-	-	IncFII(pCoo)_1_pCoo_CR942285*	-	-	IncFII(pSE11)_1_pSE11_AP009242*	IncFII_1__AY458016*	-	-	-	-	-	-	-	-	-	-	-	-	-	-	-	-	-	-	-
15056_4#56	-	-	Col(MG828)_1__NC_008486*	-	Col156_1__NC_009781*	-	-	-	-	-	-	-	-	-	IncFIA(HI1)_1_HI1_AF250878*?	IncFIA_1__AP001918*	-	-	-	-	-	IncFII(29)_1_pUTI89_CP003035*	-	-	-	IncFII(pCoo)_1_pCoo_CR942285*	-	-	IncFII(pSE11)_1_pSE11_AP009242*	IncFII_1__AY458016	-	-	-	-	-	-	-	-	-	-	-	-	-	-	-	-	-	-	-
15056_4#57	-	-	Col(MG828)_1__NC_008486*?	-	-	-	-	-	-	-	-	-	-	-	IncFIA(HI1)_1_HI1_AF250878*?	IncFIA_1__AP001918*	-	-	-	-	-	IncFII(29)_1_pUTI89_CP003035*	-	-	-	IncFII(pCoo)_1_pCoo_CR942285*	-	-	IncFII(pSE11)_1_pSE11_AP009242*	IncFII_1__AY458016	-	-	-	-	-	-	-	-	-	-	-	-	-	-	-	-	-	-	-
15056_4#58	-	-	Col(MG828)_1__NC_008486*	-	-	-	-	ColpVC_1__JX133088*	-	-	-	-	-	-	IncFIA(HI1)_1_HI1_AF250878*?	IncFIA_1__AP001918*	-	-	-	-	-	IncFII(29)_1_pUTI89_CP003035*	-	-	-	IncFII(pCoo)_1_pCoo_CR942285*	-	-	IncFII(pSE11)_1_pSE11_AP009242*	IncFII_1__AY458016	-	-	-	-	-	-	-	-	-	-	-	-	-	-	-	-	-	-	-
15056_4#59	-	-	Col(MG828)_1__NC_008486*	-	-	-	-	ColpVC_1__JX133088*	-	-	-	-	-	-	IncFIA(HI1)_1_HI1_AF250878*?	IncFIA_1__AP001918*	-	-	-	-	-	IncFII(29)_1_pUTI89_CP003035*	-	-	-	IncFII(pCoo)_1_pCoo_CR942285*	-	-	IncFII(pSE11)_1_pSE11_AP009242*	IncFII_1__AY458016	-	-	-	-	-	-	-	-	-	-	-	-	-	-	-	-	-	-	-
15056_4#6	-	-	Col(MG828)_1__NC_008486*	-	-	-	-	ColpVC_1__JX133088*	-	-	-	-	-	-	IncFIA(HI1)_1_HI1_AF250878*?	IncFIA_1__AP001918*	-	-	-	-	-	IncFII(29)_1_pUTI89_CP003035*	-	-	-	IncFII(pCoo)_1_pCoo_CR942285*	-	-	IncFII(pSE11)_1_pSE11_AP009242*	IncFII_1__AY458016	-	-	-	-	-	-	-	-	-	-	-	-	-	-	-	-	-	-	-
15056_4#60	-	-	Col(MG828)_1__NC_008486*	-	Col156_1__NC_009781*	-	-	-	-	-	-	-	-	-	IncFIA(HI1)_1_HI1_AF250878*?	IncFIA_1__AP001918*	-	-	-	-	-	IncFII(29)_1_pUTI89_CP003035*	-	-	-	IncFII(pCoo)_1_pCoo_CR942285*	-	-	IncFII(pSE11)_1_pSE11_AP009242*	IncFII_1__AY458016	-	-	-	-	-	-	-	-	-	-	-	-	-	-	-	-	-	-	-
15056_4#61	-	-	Col(MG828)_1__NC_008486*	-	Col156_1__NC_009781*?	-	-	ColpVC_1__JX133088*?	-	-	-	-	-	-	IncFIA(HI1)_1_HI1_AF250878*?	IncFIA_1__AP001918*	-	-	-	-	-	IncFII(29)_1_pUTI89_CP003035*	-	-	-	IncFII(pCoo)_1_pCoo_CR942285*	-	-	IncFII(pSE11)_1_pSE11_AP009242*	IncFII_1__AY458016	-	-	-	-	-	-	-	-	-	-	-	-	-	-	-	-	-	-	-
15056_4#62	-	-	Col(MG828)_1__NC_008486*	-	Col156_1__NC_009781*	-	-	-	-	-	-	-	-	-	IncFIA(HI1)_1_HI1_AF250878*?	IncFIA_1__AP001918*	-	-	-	-	-	IncFII(29)_1_pUTI89_CP003035*	-	-	-	IncFII(pCoo)_1_pCoo_CR942285*	-	-	IncFII(pSE11)_1_pSE11_AP009242*	IncFII_1__AY458016	-	-	-	-	-	-	-	-	-	-	-	-	-	-	-	-	-	-	-
15056_4#63	-	-	Col(MG828)_1__NC_008486*	-	Col156_1__NC_009781*	-	-	ColpVC_1__JX133088*?	-	-	-	-	-	-	IncFIA(HI1)_1_HI1_AF250878*?	IncFIA_1__AP001918*	-	-	-	-	-	IncFII(29)_1_pUTI89_CP003035*	-	-	-	IncFII(pCoo)_1_pCoo_CR942285*	-	-	IncFII(pSE11)_1_pSE11_AP009242*	IncFII_1__AY458016	-	-	-	-	-	-	-	-	-	-	-	-	-	-	-	-	-	-	-
15056_4#64	-	-	-	-	-	-	-	ColpVC_1__JX133088*	-	-	-	-	-	-	IncFIA(HI1)_1_HI1_AF250878*?	IncFIA_1__AP001918*	-	-	-	-	-	IncFII(29)_1_pUTI89_CP003035*	-	-	-	IncFII(pCoo)_1_pCoo_CR942285*	-	-	IncFII(pSE11)_1_pSE11_AP009242*	IncFII_1__AY458016	-	-	-	-	-	-	-	-	-	-	-	-	-	-	-	-	-	-	-
15056_4#65	-	-	Col(MG828)_1__NC_008486*?	-	-	-	-	ColpVC_1__JX133088*?	-	-	-	-	-	-	IncFIA(HI1)_1_HI1_AF250878*?	IncFIA_1__AP001918*?	IncFIB(AP001918)_1__AP001918*	-	-	-	-	IncFII(29)_1_pUTI89_CP003035*	-	-	-	IncFII(pCoo)_1_pCoo_CR942285*	-	-	IncFII(pSE11)_1_pSE11_AP009242*	IncFII_1__AY458016*	-	-	-	-	-	-	-	-	-	-	-	-	-	-	-	-	-	-	-
15056_4#66	-	-	Col(MG828)_1__NC_008486*	-	-	-	-	ColpVC_1__JX133088*?	-	-	-	-	-	-	IncFIA(HI1)_1_HI1_AF250878*?	IncFIA_1__AP001918*	-	-	-	-	-	IncFII(29)_1_pUTI89_CP003035*	-	-	-	IncFII(pCoo)_1_pCoo_CR942285*	-	-	IncFII(pSE11)_1_pSE11_AP009242*	IncFII_1__AY458016	-	-	-	-	-	-	-	-	-	-	-	-	-	-	-	-	-	-	-
15056_4#67	-	-	Col(MG828)_1__NC_008486*?	-	-	-	-	-	-	-	-	-	-	-	IncFIA(HI1)_1_HI1_AF250878*?	IncFIA_1__AP001918*	-	-	-	-	-	IncFII(29)_1_pUTI89_CP003035*	-	-	-	IncFII(pCoo)_1_pCoo_CR942285*	-	-	IncFII(pSE11)_1_pSE11_AP009242*	IncFII_1__AY458016	-	-	-	-	-	-	-	-	-	-	-	-	-	-	-	-	-	-	-
[truncated: 302 more rows]
[truncated: 5 more columns]
